# Supplementary material for: Transcriptional Responses of the Bacterium Burkholderia terrae BS001 to the Fungal Host Lyophyllum sp. Strain Karsten under Soil-Mimicking Conditions
Source: Microb Ecol. 2016 Nov 14;73(1):236–52. doi: 10.1007/s00248-016-0885-7 (PMC5209427; doi:10.1007/s00248-016-0885-7)
Supplement: Supplementary file 6 — (XLS 37 kb) [file 248_2016_885_MOESM6_ESM.xls]

## Sheet: Sheet1
Transcriptional responses of the bacterium Burkholderia terrae BS001 to the fungal host Lyophyllum sp. strain Karsten under soil-mimicking conditions	Microbial Ecology				Irshad Ul Haq* Francisco Dini-Andreote and Jan Dirk van Elsas *Corresponding author: Irshad Ul Haq, Microbial Ecology Group, Groningen Institute of Evolutionary Life Sciences (GELIFES), Nijenborgh 7, 9747 AG, University of Groningen, The Netherlands. E‒mail address: i.u.haq@rug.nl
Overview of sequencing reads for treatment B and B+F					Sum of reads (3 replicates) for both B and B+F treatments
T1A (replicate 1)					T1A
Total read number	1764563				Total read number	5265013
Number of unmapped reads	314413				Number of unmapped reads	942988
Number of reads mapped at least once	1450150				Number of reads mapped at least once	4322025
Number of reads mapped on rRNA	1124288				Number of reads mapped on rRNA	3135365
Number of reliable reads	1450096				Number of reliable reads	4321852
Number of reads kept on B. terrae BS001 genome	1450095				Number of reads kept on B. terrae BS001 genome	4321851
Total reads mapped on genomic objects (except rRNA) into B. terrae BS001 genome	352505				Total reads mapped on genomic objects (except rRNA) into B. terrae BS001 genome	1279800
T1A (replicate 2)					T1C
Total read number	1677269				Total read number	5880178
Number of unmapped reads	265925				Number of unmapped reads	991026
Number of reads mapped at least once	1411344				Number of reads mapped at least once	4889152
Number of reads mapped on rRNA	932812				Number of reads mapped on rRNA	3619043
Number of reliable reads	1411290				Number of reliable reads	4888912
Number of reads kept on B. terrae BS001 genome	1411290				Number of reads kept on B. terrae BS001 genome	4888911
Total reads mapped on genomic objects (except rRNA) into B. terrae BS001 genome	521730				Total reads mapped on genomic objects (except rRNA) into B. terrae BS001 genome	1385841
T1A (replicate 3)					T2A
Total read number	1823181				Total read number	5166756
Number of unmapped reads	362650				Number of unmapped reads	1070636
Number of reads mapped at least once	1460531				Number of reads mapped at least once	4096120
Number of reads mapped on rRNA	1078265				Number of reads mapped on rRNA	3326253
Number of reliable reads	1460466				Number of reliable reads	4096021
Number of reads kept on B. terrae BS001 genome	1460466				Number of reads kept on B. terrae BS001 genome	4096021
Total reads mapped on genomic objects (except rRNA) into B. terrae BS001 genome	405565				Total reads mapped on genomic objects (except rRNA) into B. terrae BS001 genome	837655
T1C (replicate 1)					T2C
Total read number	2093313				Total read number	5176877
Number of unmapped reads	332701				Number of unmapped reads	1093442
Number of reads mapped at least once	1760612				Number of reads mapped at least once	4083435
Number of reads mapped on rRNA	1228126.5				Number of reads mapped on rRNA	3130349
Number of reliable reads	1760487				Number of reliable reads	4083310
Number of reads kept on B. terrae BS001 genome	1760486				Number of reads kept on B. terrae BS001 genome	4083310
Total reads mapped on genomic objects (except rRNA) into B. terrae BS001 genome	576929				Total reads mapped on genomic objects (except rRNA) into B. terrae BS001 genome	1027877
T1C (replicate 2)					T3A
Total read number	1881870				Total read number	5003679
Number of unmapped reads	296069				Number of unmapped reads	931011
Number of reads mapped at least once	1585801				Number of reads mapped at least once	4072668
Number of reads mapped on rRNA	1209440.5				Number of reads mapped on rRNA	3400111
Number of reliable reads	1585737				Number of reliable reads	4072603
Number of reads kept on B. terrae BS001 genome	1585737				Number of reads kept on B. terrae BS001 genome	4072603
Total reads mapped on genomic objects (except rRNA) into B. terrae BS001 genome	417127				Total reads mapped on genomic objects (except rRNA) into B. terrae BS001 genome	746313
T1C ((replicate 3)					T3C
Total read number	1904995				Total read number	5339423
Number of unmapped reads	362256				Number of unmapped reads	1146311
Number of reads mapped at least once	1542739				Number of reads mapped at least once	4193112
Number of reads mapped on rRNA	1181475.5				Number of reads mapped on rRNA	3557525
Number of reliable reads	1542688				Number of reliable reads	4193038
Number of reads kept on B. terrae BS001 genome	1542688				Number of reads kept on B. terrae BS001 genome	4193038
Total reads mapped on genomic objects (except rRNA) into B. terrae BS001 genome	391785				Total reads mapped on genomic objects (except rRNA) into B. terrae BS001 genome	694625
T2A (replicate 1)
Total read number	1719355
Number of unmapped reads	366190				Key:
Number of reads mapped at least once	1353165				T1 = Day 3
Number of reads mapped on rRNA	1088199				T2 = Day 5
Number of reliable reads	1353133				T3 = Day 8
Number of reads kept on B. terrae BS001 genome	1353133
Total reads mapped on genomic objects (except rRNA) into B. terrae BS001 genome	286319				A = Assay treatment; Bacteria + Fungus (B+F)
					C = Control treatment without fungus; only bacteria (B)
T2A (replicate 2)
Total read number	1525692
Number of unmapped reads	353466
Number of reads mapped at least once	1172226
Number of reads mapped on rRNA	917932
Number of reliable reads	1172194
Number of reads kept on B. terrae BS001 genome	1172194
Total reads mapped on genomic objects (except rRNA) into B. terrae BS001 genome	279092
T2A (replicate 3)
Total read number	1921709
Number of unmapped reads	350980
Number of reads mapped at least once	1570729
Number of reads mapped on rRNA	1320122
Number of reliable reads	1570694
Number of reads kept on B. terrae BS001 genome	1570694
Total reads mapped on genomic objects (except rRNA) into B. terrae BS001 genome	272244
T2C (replicate 1)
Total read number	1847989
Number of unmapped reads	454895
Number of reads mapped at least once	1393094
Number of reads mapped on rRNA	1039927
Number of reliable reads	1393049
Number of reads kept on B. terrae BS001 genome	1393049
Total reads mapped on genomic objects (except rRNA) into B. terrae BS001 genome	369521
T2C (replicate 2)
Total read number	1785623
Number of unmapped reads	328998
Number of reads mapped at least once	1456625
Number of reads mapped on rRNA	1140340
Number of reliable reads	1456580
Number of reads kept on B. terrae BS001 genome	1456580
Total reads mapped on genomic objects (except rRNA) into B. terrae BS001 genome	345539
T2C (replicate 3)
Total read number	1543265
Number of unmapped reads	309549
Number of reads mapped at least once	1233716
Number of reads mapped on rRNA	950082
Number of reliable reads	1233681
Number of reads kept on B. terrae BS001 genome	1233681
Total reads mapped on genomic objects (except rRNA) into B. terrae BS001 genome	312817
T3A (replicate 1)
Total read number	1620884
Number of unmapped reads	301956
Number of reads mapped at least once	1318928
Number of reads mapped on rRNA	1151298
Number of reliable reads	1318907
Number of reads kept on B. terrae BS001 genome	1318907
Total reads mapped on genomic objects (except rRNA) into B. terrae BS001 genome	185882
T3A (replicate 2)
Total read number	1888385
Number of unmapped reads	341983
Number of reads mapped at least once	1546402
Number of reads mapped on rRNA	1219425.5
Number of reliable reads	1546371
Number of reads kept on B. terrae BS001 genome	1546371
Total reads mapped on genomic objects (except rRNA) into B. terrae BS001 genome	365630
T3A (replicate 3)
Total read number	1494410
Number of unmapped reads	287072
Number of reads mapped at least once	1207338
Number of reads mapped on rRNA	1029387
Number of reliable reads	1207325
Number of reads kept on B. terrae BS001 genome	1207325
Total reads mapped on genomic objects (except rRNA) into B. terrae BS001 genome	194801
T3C (replicate 1)
Total read number	1711420
Number of unmapped reads	455696
Number of reads mapped at least once	1255724
Number of reads mapped on rRNA	1083045
Number of reliable reads	1255691
Number of reads kept on B. terrae BS001 genome	1255691
Total reads mapped on genomic objects (except rRNA) into B. terrae BS001 genome	184504
T3C (replicate 2)
Total read number	1475659
Number of unmapped reads	313537
Number of reads mapped at least once	1162122
Number of reads mapped on rRNA	918586.5
Number of reliable reads	1162101
Number of reads kept on B. terrae BS001 genome	1162101
Total reads mapped on genomic objects (except rRNA) into B. terrae BS001 genome	264420
T3C (replicate 3)
Total read number	2152344
Number of unmapped reads	377078
Number of reads mapped at least once	1775266
Number of reads mapped on rRNA	1555893
Number of reliable reads	1775246
Number of reads kept on B. terrae BS001 genome	1775246
Total reads mapped on genomic objects (except rRNA) into B. terrae BS001 genome	245701
