# Supplementary material for: Transcriptional Responses of the Bacterium Burkholderia terrae BS001 to the Fungal Host Lyophyllum sp. Strain Karsten under Soil-Mimicking Conditions
Source: Microb Ecol. 2016 Nov 14;73(1):236–52. doi: 10.1007/s00248-016-0885-7 (PMC5209427; doi:10.1007/s00248-016-0885-7)
Supplement: Supplementary file 7 — (XLSX 6816 kb) [file 248_2016_885_MOESM7_ESM.xlsx]

## Sheet: T1_B+F_1
Label	Type	Name	Product	DESeq normalized reads count
AKAUv1_1000001	CDS	-	Asp/glu racemase	4.0707
AKAUv1_1000002	CDS	-	General substrate transporter	4.0707
AKAUv1_1000003	CDS	xylB	xylulokinase	28.4949
AKAUv1_1000004	CDS	REE	Regulation of enolase protein 1	14.9259		Transcriptional responses of the bacterium Burkholderia terrae BS001 to the fungal host Lyophyllum sp. strain Karsten under soil-mimicking conditions
AKAUv1_1000005	CDS	-	Cytochrome B561	1.3569
AKAUv1_1000006	CDS	-	Catalase domain-containing protein	1.3569		Irshad Ul Haq* Francisco Dini-Andreote and Jan Dirk van Elsas
AKAUv1_1000007	CDS	-	protein of unknown function	2.7138		Microbial Ecology Group, Groningen Institute of Evolutionary Life Sciences (GELIFES), Nijenborgh 7, 9747 AG, University of Groningen, The Netherlands.
AKAUv1_1000008	CDS	-	conserved exported protein of unknown function	0
AKAUv1_1000009	CDS	-	conserved protein of unknown function	0		*Corresponding author: Irshad Ul Haq, Microbial Ecology, Groningen Institute of Evolutionary Life Sciences (GELIFES), Nijenborgh 7, 9747 AG, University of Groningen, The Netherlands.
AKAUv1_100001	CDS	-	DEAD/DEAH box helicase	55.6329		E‒mail address: i.u.haq@rug.nl
AKAUv1_1000010	CDS	-	Diguanylate phosphodiesterase	4.0707
AKAUv1_1000011	CDS	-	conserved protein of unknown function	0		Microbial Ecology
AKAUv1_1000012	CDS	-	Zn-dependent protease, modulator of DNA gyrase, TldD	6.7845
AKAUv1_1000013	CDS	-	conserved protein of unknown function	4.0707
AKAUv1_1000014	CDS	-	protein of unknown function	0
AKAUv1_1000015	CDS	-	protein of unknown function	0
AKAUv1_1000016	CDS	-	Hemin-binding outer membrane transmembrane protein associated with biofilm formation (HmsH)	0
AKAUv1_1000017	CDS	-	Hemin storage signal peptide protein	1.3569
AKAUv1_1000018	CDS	pgaC	putative glycosyl transferase associated with biofilm formation	0
AKAUv1_1000019	CDS	-	conserved protein of unknown function	0
AKAUv1_100002	CDS	yajO	Uncharacterized oxidoreductase YajO	2.7138
AKAUv1_1000020	CDS	glmS	L-glutamine:D-fructose-6-phosphate aminotransferase	2.7138
AKAUv1_1000021	CDS	-	conserved exported protein of unknown function	1.3569
AKAUv1_1000022	CDS	-	conserved protein of unknown function	1.3569
AKAUv1_1000023	CDS	ompR	Transcriptional regulatory protein OmpR	9.4983
AKAUv1_1000024	CDS	-	Integral membrane sensor signal transduction histidine kinase	13.569
AKAUv1_1000025	CDS	-	LysR family transcriptional regulator	4.0707
AKAUv1_1000026	CDS	-	Nitrilase/cyanide hydratase and apolipoprotein N-acyltransferase	0
AKAUv1_1000027	CDS	-	SET domain-containing protein	12.2121
AKAUv1_1000028	CDS	-	protein of unknown function	2.7138
AKAUv1_1000029	CDS	-	Signal transduction histidine kinase	8.1414
AKAUv1_100003	CDS	-	putative membrane protein	12.2121
AKAUv1_1000030	CDS	qseB	Transcriptional regulatory protein QseB	4.0707
AKAUv1_1000031	CDS	-	Cytochrome B561	0
AKAUv1_1000032	CDS	-	conserved membrane protein of unknown function	1.3569
AKAUv1_1000033	CDS	-	Hopanoid biosynthesis associated glycosyl transferase protein HpnI	1.3569
AKAUv1_1000034	CDS	-	Hopanoid biosynthesis associated radical SAM protein HpnJ	0
AKAUv1_1000035	CDS	-	Hopanoid biosynthesis associated protein HpnK	2.7138
AKAUv1_1000036	CDS	-	conserved membrane protein of unknown function	2.7138
AKAUv1_1000037	CDS	fur	Ferric uptake regulation protein	1.3569
AKAUv1_1000038	CDS	cynT	Carbonic anhydrase	13.569
AKAUv1_1000039	CDS	-	Transcriptional regulator with HTH domain and aminotransferase domain	17.6397
AKAUv1_100004	CDS	-	Group 1 glycosyl transferase	16.2828
AKAUv1_1000040	CDS	-	conserved protein of unknown function	192.68
AKAUv1_1000041	CDS	-	conserved protein of unknown function	134.333
AKAUv1_1000042	CDS	-	conserved protein of unknown function	96.3399
AKAUv1_1000043	CDS	-	conserved protein of unknown function	275.451
AKAUv1_1000044	CDS	-	Class III aminotransferase	109.909
AKAUv1_1000045	CDS	-	Transporter DMT superfamily protein	88.1985
AKAUv1_1000046	CDS	-	protein of unknown function	42.0639
AKAUv1_1000047	CDS	-	Tellurite resistance protein TerB	81.414
AKAUv1_1000048	CDS	-	conserved protein of unknown function	39.3501
AKAUv1_1000049	CDS	-	DEAD/DEAH box helicase domain-containing protein	43.4208
AKAUv1_100005	CDS	-	conserved membrane protein of unknown function	5.4276
AKAUv1_1000050	CDS	-	Major facilitator transporter	17.6397
AKAUv1_1000051	CDS	ampR	HTH-type transcriptional activator AmpR	1.3569
AKAUv1_1000052	CDS	blaA	Beta-lactamase	0
AKAUv1_1000053	CDS	ampC	Beta-lactamase	1.3569
AKAUv1_1000054	CDS	-	Cupin 2 conserved barrel domain protein	2.7138
AKAUv1_1000055	CDS	-	Beta-lactamase	9.4983
AKAUv1_1000056	CDS	-	Major facilitator transporter	2.7138
AKAUv1_1000057	CDS	-	conserved protein of unknown function	10.8552
AKAUv1_1000058	CDS	-	LysR family transcriptional regulator	10.8552
AKAUv1_1000059	CDS	gnuT	Gluconate permease	4.0707
AKAUv1_100006	CDS	-	conserved membrane protein of unknown function	13.569
AKAUv1_1000060	CDS	-	protein of unknown function	0
AKAUv1_1000061	CDS	-	Outer membrane protein (Porin)	4.0707
AKAUv1_1000062	CDS	-	conserved exported protein of unknown function	9.4983
AKAUv1_1000063	CDS	-	LuxR family two component transcriptional regulator	16.2828
AKAUv1_1000064	CDS	-	conserved protein of unknown function	17.6397
AKAUv1_1000065	CDS	galP	D-galactose transporter	4.0707
AKAUv1_1000066	CDS	-	conserved protein of unknown function	1.3569
AKAUv1_1000067	CDS	-	Bicyclomycin resistance protein	4.0707
AKAUv1_1000068	CDS	-	Aldo/keto reductase 2 family	0
AKAUv1_1000069	CDS	linC	2,5-dichloro-2,5-cyclohexadiene-1,4-diol dehydrogenase	1.3569
AKAUv1_100007	CDS	-	putative lipoprotein	9.4983
AKAUv1_1000070	CDS	-	putative transcriptional regulator	4.0707
AKAUv1_100008	CDS	-	conserved exported protein of unknown function	44.7777
AKAUv1_100009	CDS	-	conserved exported protein of unknown function	66.4881
AKAUv1_10001	CDS	-	protein of unknown function	4.0707
AKAUv1_100010	CDS	-	Sodium/hydrogen exchanger	17.6397
AKAUv1_100011	CDS	-	conserved protein of unknown function	5.4276
AKAUv1_100012	CDS	-	conserved protein of unknown function	8.1414
AKAUv1_100013	CDS	-	conserved protein of unknown function	1.3569
AKAUv1_100014	CDS	-	HAD family hydrolase	6.7845
AKAUv1_100015	CDS	-	conserved protein of unknown function	0
AKAUv1_100016	CDS	-	DNA topoisomerase	10.8552
AKAUv1_100017	CDS	-	conserved protein of unknown function	13.569
AKAUv1_100018	CDS	-	protein of unknown function	120.764
AKAUv1_100019	CDS	-	conserved protein of unknown function	6.7845
AKAUv1_10002	CDS	-	Methyltransferase	5.4276
AKAUv1_100020	CDS	-	putative periplasmic or secreted lipoprotein	66.4881
AKAUv1_100021	CDS	rpoN	RNA polymerase sigma-54 factor	177.754
AKAUv1_100022	CDS	-	conserved exported protein of unknown function	8.1414
AKAUv1_100023	CDS	-	conserved protein of unknown function	1.3569
AKAUv1_100024	CDS	-	Rhs element Vgr protein	2.7138
AKAUv1_100025	CDS	-	Rhs family protein	0
AKAUv1_100026	CDS	-	YD repeat protein (fragment)	14.9259
AKAUv1_100027	CDS	-	conserved protein of unknown function	44.7777
AKAUv1_100028	CDS	-	YD repeat-containing protein	61.0605
AKAUv1_100029	CDS	-	protein of unknown function	165.542
AKAUv1_100030	CDS	-	conserved protein of unknown function	8.1414
AKAUv1_100031	CDS	-	Rhs-related transmembrane protein, YD repeat protein	2.7138
AKAUv1_1010001	CDS	-	Type III secretion outer membrane pore SctC	0
AKAUv1_1010002	CDS	-	putative enzyme	4.0707
AKAUv1_1010003	CDS	-	Acyltransferase 3	2.7138
AKAUv1_1010004	CDS	-	conserved protein of unknown function	12.2121
AKAUv1_1010005	CDS	-	protein of unknown function	2.7138
AKAUv1_1010006	CDS	-	Glutathione S-transferase	2.7138
AKAUv1_1010007	CDS	-	LysR family transcriptional regulator	2.7138
AKAUv1_1010008	CDS	-	Alcohol dehydrogenase	1.3569
AKAUv1_1010009	CDS	-	Glycoside hydrolase family protein	12.2121
AKAUv1_1010010	CDS	-	conserved protein of unknown function	14.9259
AKAUv1_1010011	CDS	-	conserved protein of unknown function	36.6363
AKAUv1_1010012	CDS	-	TIR protein	5.4276
AKAUv1_1010013	CDS	-	conserved membrane protein of unknown function	4.0707
AKAUv1_1010014	CDS	-	conserved protein of unknown function	9.4983
AKAUv1_1010015	CDS	-	protein of unknown function	2.7138
AKAUv1_1010016	CDS	-	conserved protein of unknown function	18.9966
AKAUv1_1010017	CDS	-	protein of unknown function	13.569
AKAUv1_1010018	CDS	-	putative transmembrane protein	17.6397
AKAUv1_1010019	CDS	-	LysR family transcriptional regulator	5.4276
AKAUv1_1010020	CDS	-	Mandelate racemase/muconate lactonizing protein	0
AKAUv1_1010021	CDS	-	exported protein of unknown function	0
AKAUv1_1010022	CDS	dctA	C4-dicarboxylic acid, orotate and citrate transporter	1.3569
AKAUv1_1010023	CDS	maeB	putative fused malic enzyme oxidoreductase ; putative phosphotransacetylase	5.4276
AKAUv1_1010024	CDS	-	Type III secretion protein HrpB1/HrpK (fragment)	1.3569
AKAUv1_1010025	CDS	-	conserved protein of unknown function	0
AKAUv1_1010026	CDS	-	Lytic transglycosylase catalytic subunit	1.3569
AKAUv1_1010027	CDS	-	conserved exported protein of unknown function	0
AKAUv1_1010028	CDS	-	exported protein of unknown function	0
AKAUv1_1010029	CDS	-	conserved protein of unknown function	0
AKAUv1_1010030	CDS	-	protein of unknown function	0
AKAUv1_1010031	CDS	-	conserved protein of unknown function	1.3569
AKAUv1_1010032	CDS	-	Winged helix family two component transcriptional regulator	0
AKAUv1_1010033	CDS	-	Catalase	29.8518
AKAUv1_1010034	CDS	-	putative transmembrane anti-sigma factor	63.7743
AKAUv1_1010035	CDS	-	protein of unknown function	35.2794
AKAUv1_1010036	CDS	-	Transmembrane anti-sigma factor	25.7811
AKAUv1_1010037	CDS	-	RNA polymerase sigma factor, sigma-70 family	16.2828
AKAUv1_1010038	CDS	-	protein of unknown function	0
AKAUv1_1010039	CDS	-	conserved protein of unknown function	0
AKAUv1_1010040	CDS	-	LuxR family transcriptional regulator	2.7138
AKAUv1_1010041	CDS	-	putative hydrolase or acyltransferase of alpha/beta superfamily	1.3569
AKAUv1_1010042	CDS	-	LysR family transcriptional regulator	2.7138
AKAUv1_1010043	CDS	-	putative isoflavone oxidoreductase	1.3569
AKAUv1_1010044	CDS	pht	Phthalate transporter	5.4276
AKAUv1_1010045	CDS	-	L-carnitine dehydratase/bile acid-inducible protein F	2.7138
AKAUv1_1010046	CDS	-	Citrate synthase	0
AKAUv1_1010047	CDS	-	LysR family transcriptional regulator	1.3569
AKAUv1_1010048	CDS	kdgT	2-keto-3-deoxy-D-gluconate transporter	16.2828
AKAUv1_1010049	CDS	-	conserved protein of unknown function	20.3535
AKAUv1_1010050	CDS	pdxA	4-hydroxythreonine-4-phosphate dehydrogenase	10.8552
AKAUv1_1010051	CDS	-	Transcriptional regulator of sugar metabolism	12.2121
AKAUv1_1010052	CDS	-	Histidine protein kinase	88.1985
AKAUv1_1010053	CDS	cys	Cysteine synthase 1	28.4949
AKAUv1_1010054	CDS	-	conserved protein of unknown function	14.9259
AKAUv1_1010055	CDS	-	Haloacid dehalogenase	8.1414
AKAUv1_1010056	CDS	-	LysR family transcriptional regulator	4.0707
AKAUv1_1010057	CDS	ntaA	Nitrilotriacetate monooxygenase component A	2.7138
AKAUv1_1010058	CDS	-	Taurine ABC transporter periplasmic binding protein	0
AKAUv1_1010059	CDS	tauB	taurine transporter subunit ; ATP-binding component of ABC superfamily	0
AKAUv1_1010060	CDS	tauC	taurine transporter subunit ; membrane component of ABC superfamily	2.7138
AKAUv1_1010061	CDS	gbh	guanidinobutyrase	5.4276
AKAUv1_1010062	CDS	-	XRE family transcriptional regulator	4.0707
AKAUv1_1010063	CDS	-	conserved protein of unknown function	5.4276
AKAUv1_1010064	CDS	-	Amidase	1.3569
AKAUv1_1010065	CDS	hisP	histidine/lysine/arginine/ornithine transporter subunit ; ATP-binding component of ABC superfamily	0
AKAUv1_1010066	CDS	-	Polar amino acid ABC transporter inner membrane subunit	0
AKAUv1_1010067	CDS	-	Polar amino acid ABC transporter inner membrane subunit	0
AKAUv1_1010068	CDS	-	Extracellular solute-binding protein	0
AKAUv1_1010069	CDS	-	Methyl-accepting chemotaxis sensory transducer	2.7138
AKAUv1_1010070	CDS	-	conserved exported protein of unknown function	0
AKAUv1_1010071	CDS	yhjC	Uncharacterized HTH-type transcriptional regulator YhjC	63.7743
AKAUv1_1010072	CDS	-	conserved protein of unknown function	10.8552
AKAUv1_1010073	CDS	-	FAD dependent oxidoreductase	1.3569
AKAUv1_1010074	CDS	-	ABC-type amino acid transport system, permease component	0
AKAUv1_1010075	CDS	-	Periplasmic component of amino acid ABC-type transporter/signal transduction system	0
AKAUv1_1010076	CDS	gltL	glutamate and aspartate transporter subunit ; ATP-binding component of ABC superfamily	0
AKAUv1_1010077	CDS	-	FAD dependent oxidoreductase	2.7138
AKAUv1_1010078	CDS	-	LysR family transcriptional regulator	6.7845
AKAUv1_1010079	CDS	-	conserved exported protein of unknown function	1.3569
AKAUv1_1010080	CDS	-	Beta-galactosidase	1.3569
AKAUv1_1010081	CDS	-	Beta-galactosidase	4.0707
AKAUv1_1010082	CDS	-	ABC-type sugar transport system, permease component	0
AKAUv1_1010083	CDS	-	Binding-protein-dependent transport systems inner membrane component	0
AKAUv1_1010084	CDS	-	Extracellular solute-binding protein	5.4276
AKAUv1_1010085	CDS	malK	fused maltose transport subunit, ATP-binding component of ABC superfamily ; regulatory protein	1.3569
AKAUv1_1010086	CDS	-	exported protein of unknown function	1.3569
AKAUv1_1010087	CDS	-	LacI family transcription regulator	1.3569
AKAUv1_1010088	CDS	-	Transcriptional regulator	4.0707
AKAUv1_1010089	CDS	-	Major facilitator transporter	12.2121
AKAUv1_1010090	CDS	-	Glucose-methanol-choline oxidoreductase	16.2828
AKAUv1_1010091	CDS	-	Enoyl-CoA hydratase/isomerase	2.7138
AKAUv1_1010092	CDS	-	AMP-dependent synthetase and ligase	5.4276
AKAUv1_1010093	CDS	cdhC	Caffeine dehydrogenase subunit gamma	2.7138
AKAUv1_1010094	CDS	-	Carbon monoxide dehydrogenase	4.0707
AKAUv1_1010095	CDS	-	Aldehyde oxidase and xanthine dehydrogenase molybdopterin binding protein	21.7104
AKAUv1_1010096	CDS	ubiX	3-octaprenyl-4-hydroxybenzoate carboxy-lyase	1.3569
AKAUv1_1010097	CDS	-	UbiD family decarboxylase	5.4276
AKAUv1_1010098	CDS	-	LysR family transcriptional regulator	9.4983
AKAUv1_1010099	CDS	catR	HTH-type transcriptional regulator CatR	4.0707
AKAUv1_1010100	CDS	ttuB	putative tartrate transporter	4.0707
AKAUv1_1010101	CDS	-	Amidohydrolase 2	2.7138
AKAUv1_1010102	CDS	-	conserved protein of unknown function	2.7138
AKAUv1_1010103	CDS	-	conserved protein of unknown function	2.7138
AKAUv1_1020001	CDS	-	conserved protein of unknown function	4.0707
AKAUv1_1020002	CDS	dnaE	Error-prone DNA polymerase	5.4276
AKAUv1_1020003	CDS	-	DNA polymerase III subunit alpha	0
AKAUv1_1020004	CDS	-	conserved protein of unknown function	0
AKAUv1_1020005	CDS	-	conserved protein of unknown function	0
AKAUv1_1020006	CDS	-	protein of unknown function	1.3569
AKAUv1_1020007	CDS	-	conserved membrane protein of unknown function	1.3569
AKAUv1_1020008	CDS	-	conserved protein of unknown function	4.0707
AKAUv1_1020009	CDS	-	HxlR family transcriptional regulator	5.4276
AKAUv1_1020010	CDS	insH	transposase	10.8552
AKAUv1_1020011	CDS	-	conserved protein of unknown function	1.3569
AKAUv1_1020012	CDS	-	conserved exported protein of unknown function	10.8552
AKAUv1_1020013	CDS	-	conserved protein of unknown function	6.7845
AKAUv1_1020014	CDS	-	conserved exported protein of unknown function	6.7845
AKAUv1_1020015	CDS	-	conserved protein of unknown function	10.8552
AKAUv1_1020016	CDS	-	protein of unknown function	12.2121
AKAUv1_1030001	CDS	-	conserved protein of unknown function	5.4276
AKAUv1_1030002	CDS	-	Fis family transcriptional regulator	23.0673
AKAUv1_1030003	CDS	-	transposase	6.7845
AKAUv1_1030004	CDS	-	transposase	10.8552
AKAUv1_1030005	CDS	-	protein of unknown function	1.3569
AKAUv1_1030006	CDS	-	conserved protein of unknown function	5.4276
AKAUv1_1030007	CDS	-	conserved protein of unknown function	2.7138
AKAUv1_1030008	CDS	-	putative GTPase	8.1414
AKAUv1_1030009	CDS	-	conserved protein of unknown function	10.8552
AKAUv1_1030010	CDS	-	conserved protein of unknown function	0
AKAUv1_1030011	CDS	-	conserved protein of unknown function	13.569
AKAUv1_1030012	CDS	-	protein of unknown function	1.3569
AKAUv1_1030013	CDS	-	transposase	1.3569
AKAUv1_1030014	CDS	-	transposase	12.2121
AKAUv1_1030015	CDS	-	Helicase domain-containing protein	5.4276
AKAUv1_1030016	CDS	-	conserved protein of unknown function	8.1414
AKAUv1_1030017	CDS	-	conserved protein of unknown function	1.3569
AKAUv1_1030018	CDS	-	conserved protein of unknown function	12.2121
AKAUv1_1030019	CDS	-	Group 2 glycosyl transferase	5.4276
AKAUv1_1030020	CDS	-	conserved exported protein of unknown function	4.0707
AKAUv1_1030021	CDS	vipA	Vi polysaccharide biosynthesis protein VipA/TviB	1.3569
AKAUv1_1030022	CDS	-	conserved exported protein of unknown function	0
AKAUv1_1030023	CDS	-	conserved exported protein of unknown function	1.3569
AKAUv1_1030024	CDS	-	protein of unknown function	0
AKAUv1_1030025	CDS	-	conserved protein of unknown function	0
AKAUv1_1030026	CDS	-	putative transcriptional regulator	4.0707
AKAUv1_1030027	CDS	-	Silent information regulator protein Sir2	0
AKAUv1_1030028	CDS	-	conserved protein of unknown function	1.3569
AKAUv1_1030029	CDS	-	DNA helicase/exodeoxyribonuclease V, alpha subunit	1.3569
AKAUv1_1040001	CDS	-	protein of unknown function	8.1414
AKAUv1_1040002	CDS	-	conserved protein of unknown function	39.3501
AKAUv1_1040003	CDS	-	conserved protein of unknown function	5.4276
AKAUv1_1040004	CDS	folD	bifunctional 5,10-methylene-tetrahydrofolate dehydrogenase and 5,10-methylene-tetrahydrofolate cyclohydrolase	8.1414
AKAUv1_1040005	CDS	-	O-antigen acetylase	4.0707
AKAUv1_1040006	CDS	prlC	Oligopeptidase A	28.4949
AKAUv1_1040007	CDS	-	conserved protein of unknown function	6.7845
AKAUv1_1040008	CDS	-	protein of unknown function	8.1414
AKAUv1_1040009	CDS	codA	Cytosine deaminase	9.4983
AKAUv1_1040010	CDS	ygeA	putative racemase	4.0707
AKAUv1_1040011	CDS	-	protein of unknown function	16.2828
AKAUv1_1040012	CDS	-	Exodeoxyribonuclease III	9.4983
AKAUv1_1040013	CDS	glnG	fused DNA-binding response regulator in two-component regulatory system with GlnL: response regulator ; sigma54 interaction protein	16.2828
AKAUv1_1040014	CDS	glnL	sensory histidine kinase in two-component regulatory system with GlnG	9.4983
AKAUv1_1040015	CDS	glnA	glutamine synthetase	67.845
AKAUv1_1040016	CDS	-	conserved protein of unknown function	25.7811
AKAUv1_1040017	CDS	-	Molybdopterin binding domain-containing protein	23.0673
AKAUv1_1040018	CDS	-	conserved membrane protein of unknown function	23.0673
AKAUv1_1040019	CDS	-	Sterol desaturase	27.138
AKAUv1_1040020	CDS	-	3-carboxy-cis,cis-muconate lactonizing enzyme	31.2087
AKAUv1_1040021	CDS	-	protein of unknown function	0
AKAUv1_1040022	CDS	-	YadA domain-containing protein	0
AKAUv1_1040023	CDS	-	ATP-dependent helicase HrpA (fragment)	23.0673
AKAUv1_1050001	CDS	-	protein of unknown function	0
AKAUv1_1050002	CDS	araE	Alpha-ketoglutaric semialdehyde dehydrogenase	24.4242
AKAUv1_1050003	CDS	-	conserved protein of unknown function	4.0707
AKAUv1_1050004	CDS	-	conserved protein of unknown function	1.3569
AKAUv1_1050005	CDS	-	conserved exported protein of unknown function	2.7138
AKAUv1_1050006	CDS	-	Thioredoxin	1.3569
AKAUv1_1050007	CDS	-	Potassium-tellurite ethidium and proflavin transporter	0
AKAUv1_1050008	CDS	-	protein of unknown function	67.845
AKAUv1_1050009	CDS	-	protein of unknown function	66.4881
AKAUv1_1060001	CDS	-	transposase	17.6397
AKAUv1_1070001	CDS	-	Reverse transcriptase	1.3569
AKAUv1_1070002	CDS	-	Integrase	1.3569
AKAUv1_1070003	CDS	-	conserved protein of unknown function	1.3569
AKAUv1_1070004	CDS	-	Transglutaminase	0
AKAUv1_1070005	CDS	-	protein of unknown function	0
AKAUv1_1070006	CDS	-	conserved protein of unknown function	0
AKAUv1_1070007	CDS	-	conserved protein of unknown function	0
AKAUv1_1070008	CDS	-	conserved protein of unknown function	0
AKAUv1_1070009	CDS	-	conserved protein of unknown function	2.7138
AKAUv1_1070010	CDS	-	protein of unknown function	0
AKAUv1_1070011	CDS	-	conserved protein of unknown function	0
AKAUv1_1070012	CDS	cspE	DNA-binding transcriptional repressor	40.707
AKAUv1_1070013	CDS	-	conserved protein of unknown function	31.2087
AKAUv1_1070014	CDS	-	protein of unknown function	31.2087
AKAUv1_1070015	CDS	-	Cyclic nucleotide-binding protein	47.4915
AKAUv1_1070016	CDS	-	Histidine kinase	10.8552
AKAUv1_1070017	CDS	-	Response regulator receiver protein (modular protein)	1.3569
AKAUv1_1070018	CDS	-	Response regulator receiver domain-containing protein (fragment)	0
AKAUv1_1070019	CDS	-	protein of unknown function	0
AKAUv1_1070020	CDS	-	protein of unknown function	0
AKAUv1_1070021	CDS	-	protein of unknown function	14.9259
AKAUv1_1070022	CDS	dctA	C4-dicarboxylic acid, orotate and citrate transporter	36.6363
AKAUv1_1070023	CDS	-	putative short-chain dehydrogenase/oxidoreductase	1.3569
AKAUv1_1070024	CDS	-	conserved protein of unknown function	0
AKAUv1_1070025	CDS	-	protein of unknown function	5.4276
AKAUv1_1070026	CDS	-	protein of unknown function	5.4276
AKAUv1_1070027	CDS	ligD	ATP-dependent DNA ligase	16.2828
AKAUv1_1070028	CDS	-	putative DNA repair protein Bphy_5208	28.4949
AKAUv1_1070029	CDS	-	conserved protein of unknown function	6.7845
AKAUv1_1070030	CDS	-	Hemerythrin HHE cation binding domain-containing protein	9.4983
AKAUv1_1070031	CDS	-	conserved protein of unknown function	24.4242
AKAUv1_1070032	CDS	-	conserved exported protein of unknown function	25.7811
AKAUv1_1070033	CDS	-	conserved protein of unknown function	31.2087
AKAUv1_1070034	CDS	-	protein of unknown function	14.9259
AKAUv1_1070035	CDS	-	protein of unknown function	25.7811
AKAUv1_1070036	CDS	-	transposase (fragment)	29.8518
AKAUv1_1070037	CDS	-	protein of unknown function	36.6363
AKAUv1_1070038	CDS	-	conserved protein of unknown function	16.2828
AKAUv1_1070039	CDS	yhdG	Uncharacterized amino acid permease YhdG	47.4915
AKAUv1_1070040	CDS	-	conserved protein of unknown function	6.7845
AKAUv1_1070041	CDS	-	conserved protein of unknown function	88.1985
AKAUv1_1070042	CDS	-	DeoR family transcriptional regulator	6.7845
AKAUv1_1070043	CDS	-	transposase	9.4983
AKAUv1_1070044	CDS	-	protein of unknown function	54.276
AKAUv1_1070045	CDS	-	protein of unknown function	16.2828
AKAUv1_1070046	CDS	-	protein of unknown function	5.4276
AKAUv1_1070047	CDS	-	transposase	20.3535
AKAUv1_1080001	CDS	-	Short-chain dehydrogenase/reductase SDR	0
AKAUv1_1080002	CDS	-	protein of unknown function	12.2121
AKAUv1_1080003	CDS	-	Luciferase family protein	8.1414
AKAUv1_1080004	CDS	yjcH	conserved hypothetical protein; putative inner membrane protein involved in acetate transport	1.3569
AKAUv1_1080005	CDS	actP	acetate transporter	2.7138
AKAUv1_1080006	CDS	-	Cytochrome B561	1.3569
AKAUv1_1080007	CDS	-	2-nitropropane dioxygenase	1.3569
AKAUv1_1080008	CDS	-	protein of unknown function	1.3569
AKAUv1_1080009	CDS	-	protein of unknown function	1.3569
AKAUv1_1080010	CDS	yjjL	L-galactonate transporter	1.3569
AKAUv1_1080011	CDS	-	Dihydrodipicolinate synthetase	10.8552
AKAUv1_1080012	CDS	-	LacI family transcriptional regulator	8.1414
AKAUv1_1080013	CDS	acnB	bifunctional aconitate hydratase 2 and 2-methylisocitrate dehydratase	10.8552
AKAUv1_1080014	CDS	-	conserved exported protein of unknown function	9.4983
AKAUv1_1080015	CDS	-	conserved protein of unknown function	5.4276
AKAUv1_1080016	CDS	-	Sulfonate ABC transporter periplasmic sulfonate-binding protein SsuA	4.0707
AKAUv1_1080017	CDS	yxeK	putative monooxygenase YxeK	1.3569
AKAUv1_1080018	CDS	-	Fumarate reductase/succinate dehydrogenase flavoprotein domain-containing protein	0
AKAUv1_1080019	CDS	fabG	putative enzyme	0
AKAUv1_1080020	CDS	-	Shikimate dehydrogenase	0
AKAUv1_1080021	CDS	-	ABC transporter-like protein	0
AKAUv1_1080022	CDS	-	Inner-membrane translocator	0
AKAUv1_1080023	CDS	-	Extracellular ligand-binding receptor	0
AKAUv1_1080024	CDS	-	Oxidoreductase domain-containing protein	0
AKAUv1_1080025	CDS	-	NAD-dependent epimerase/dehydratase	0
AKAUv1_1080026	CDS	-	Fumarate reductase/succinate dehydrogenase flavoprotein domain-containing protein	2.7138
AKAUv1_1080027	CDS	-	NIPSNAP family protein	1.3569
AKAUv1_1080028	CDS	-	Xylose isomerase domain-containing protein	1.3569
AKAUv1_1080029	CDS	-	IclR family transcriptional regulator	4.0707
AKAUv1_1080030	CDS	-	protein of unknown function	0
AKAUv1_1080031	CDS	ME	NADP-dependent malic enzyme	2.7138
AKAUv1_1080032	CDS	-	putative transcriptional regulator	10.8552
AKAUv1_1080033	CDS	-	Acyl-CoA dehydrogenase domain-containing protein	5.4276
AKAUv1_1080034	CDS	-	Acyl-CoA dehydrogenase domain-containing protein	8.1414
AKAUv1_1080035	CDS	-	protein of unknown function	1.3569
AKAUv1_1080036	CDS	-	protein of unknown function	1.3569
AKAUv1_1080037	CDS	tse	Methyl-accepting chemotaxis serine transducer	5.4276
AKAUv1_1080038	CDS	-	protein of unknown function	2.7138
AKAUv1_1080039	CDS	mmlH	putative 4-methylmuconolactone transporter	0
AKAUv1_1080040	CDS	-	Thiamine pyrophosphate protein	1.3569
AKAUv1_1080041	CDS	-	2-ketoglutarate semialdehyde dehydrogenase	5.4276
AKAUv1_1080042	CDS	-	LysR family transcriptional regulator	1.3569
AKAUv1_1080043	CDS	ald	Alanine dehydrogenase	4.0707
AKAUv1_1080044	CDS	-	putative phosphonoacetaldehyde dehydrogenase	1.3569
AKAUv1_1080045	CDS	phnA	Phosphonoacetate hydrolase	0
AKAUv1_1080046	CDS	-	Extracellular solute-binding protein	0
AKAUv1_1080047	CDS	fbpC	Fe(3+) ions import ATP-binding protein FbpC 2	0
AKAUv1_1080048	CDS	-	Fe3+ siderophore ABC transporter inner membrane protein	0
AKAUv1_1080049	CDS	phnW	2-aminoethylphosphonate--pyruvate transaminase 2	1.3569
AKAUv1_1080050	CDS	-	Aminophosphonate oxidoreductase	1.3569
AKAUv1_1080051	CDS	-	GntR family transcriptional regulator	2.7138
AKAUv1_1080052	CDS	-	Potassium-transporting ATPase subunit A	0
AKAUv1_1080053	CDS	-	conserved protein of unknown function	0
AKAUv1_1080054	CDS	-	N-acetyltransferase GCN5	1.3569
AKAUv1_1080055	CDS	-	K+ transporting ATPase, KdpC subunit	2.7138
AKAUv1_1080056	CDS	-	putative PTS IIA-like nitrogen-regulatory protein PtsN	5.4276
AKAUv1_1080057	CDS	-	conserved protein of unknown function	1.3569
AKAUv1_1080058	CDS	-	conserved protein of unknown function	0
AKAUv1_1080059	CDS	-	protein of unknown function	0
AKAUv1_1080060	CDS	-	conserved protein of unknown function	0
AKAUv1_1080061	CDS	-	conserved protein of unknown function	0
AKAUv1_1080062	CDS	-	conserved protein of unknown function	0
AKAUv1_1080063	CDS	-	Gluconolactonase	0
AKAUv1_1080064	CDS	-	Cupin	8.1414
AKAUv1_1080065	CDS	-	conserved membrane protein of unknown function	1.3569
AKAUv1_1080066	CDS	-	putative transcriptional regulator	8.1414
AKAUv1_1080067	CDS	dadA	D-amino acid dehydrogenase, small subunit	4.0707
AKAUv1_1080068	CDS	-	SpeB Arginase/agmatinase/formimionoglutamate hydrolase SpeB	5.4276
AKAUv1_1080069	CDS	-	LysR family transcriptional regulator	1.3569
AKAUv1_1080070	CDS	-	Extracellular ligand-binding receptor	0
AKAUv1_1080071	CDS	-	Transcriptional regulator	4.0707
AKAUv1_1080072	CDS	dhaS	putative aldehyde dehydrogenase DhaS	4.0707
AKAUv1_1080073	CDS	-	Purine-cytosine permease-like transporter	0
AKAUv1_1080074	CDS	betA	choline dehydrogenase, a flavoprotein	2.7138
AKAUv1_1080075	CDS	-	conserved membrane protein of unknown function	4.0707
AKAUv1_1080076	CDS	-	protein of unknown function	12.2121
AKAUv1_1080077	CDS	-	conserved protein of unknown function	31.2087
AKAUv1_1080078	CDS	-	conserved membrane protein of unknown function	12.2121
AKAUv1_1080079	CDS	-	NUDIX hydrolase	2.7138
AKAUv1_1080080	CDS	-	putative enzyme	14.9259
AKAUv1_1080081	CDS	-	conserved exported protein of unknown function	2.7138
AKAUv1_1080082	CDS	-	protein of unknown function	2.7138
AKAUv1_1080083	CDS	-	conserved protein of unknown function	5.4276
AKAUv1_1080084	CDS	-	conserved protein of unknown function	1.3569
AKAUv1_1080085	CDS	-	L-proline dehydrogenase	0
AKAUv1_1080086	CDS	-	conserved protein of unknown function	2.7138
AKAUv1_1080087	CDS	-	protein of unknown function	2.7138
AKAUv1_1080088	CDS	-	protein of unknown function	4.0707
AKAUv1_1080089	CDS	-	transposase	2.7138
AKAUv1_1080090	CDS	alkK	medium-chain-fatty-acid-CoA ligase	10.8552
AKAUv1_1080091	CDS	-	protein of unknown function	10.8552
AKAUv1_1080092	CDS	-	Putative nucleotide-binding protein containing TIR-like domain-containing protein (fragment)	9.4983
AKAUv1_1080093	CDS	-	conserved protein of unknown function	1.3569
AKAUv1_1080094	CDS	-	conserved protein of unknown function	4.0707
AKAUv1_1080095	CDS	-	conserved protein of unknown function	2.7138
AKAUv1_1080096	CDS	-	conserved protein of unknown function	9.4983
AKAUv1_1080097	CDS	-	Transcriptional regulator	13.569
AKAUv1_1080098	CDS	ykvO	Uncharacterized oxidoreductase YkvO	2.7138
AKAUv1_1080099	CDS	-	Alkylhydroperoxidase AhpD family core domain containing protein	1.3569
AKAUv1_1080100	CDS	-	conserved membrane protein of unknown function	0
AKAUv1_1080101	CDS	-	Alpha/beta hydrolase	0
AKAUv1_1080102	CDS	-	LysR family transcriptional regulator	8.1414
AKAUv1_1080103	CDS	-	5-carboxymethyl-2-hydroxymuconate delta-isomerase (modular protein)	6.7845
AKAUv1_1080104	CDS	-	conserved protein of unknown function	0
AKAUv1_1080105	CDS	-	protein of unknown function	1.3569
AKAUv1_1080106	CDS	-	conserved protein of unknown function	2.7138
AKAUv1_1080107	CDS	-	conserved protein of unknown function	0
AKAUv1_1080108	CDS	-	conserved protein of unknown function	14.9259
AKAUv1_1080109	CDS	-	conserved protein of unknown function	16.2828
AKAUv1_1080110	CDS	-	protein of unknown function	6.7845
AKAUv1_1080111	CDS	-	conserved exported protein of unknown function	4.0707
AKAUv1_1080112	CDS	-	protein of unknown function	0
AKAUv1_1080113	CDS	-	conserved exported protein of unknown function	16.2828
AKAUv1_1080114	CDS	-	Family 1 extracellular solute-binding protein	8.1414
AKAUv1_1080115	CDS	-	conserved protein of unknown function	6.7845
AKAUv1_1080116	CDS	-	conserved exported protein of unknown function	5.4276
AKAUv1_1080117	CDS	hupB	HU, DNA-binding transcriptional regulator, beta subunit	32.5656
AKAUv1_1080118	CDS	-	protein of unknown function	28.4949
AKAUv1_1080119	CDS	-	protein of unknown function	6.7845
AKAUv1_1080120	CDS	-	protein of unknown function	9.4983
AKAUv1_1080121	CDS	-	conserved exported protein of unknown function	18.9966
AKAUv1_1080122	CDS	-	protein of unknown function	16.2828
AKAUv1_1080123	CDS	-	conserved exported protein of unknown function	1.3569
AKAUv1_1080124	CDS	-	conserved exported protein of unknown function	14.9259
AKAUv1_1080125	CDS	-	Transcriptional regulator TrmB	23.0673
AKAUv1_1080126	CDS	-	conserved protein of unknown function	0
AKAUv1_1080127	CDS	-	Isochorismatase hydrolase	1.3569
AKAUv1_1080128	CDS	-	conserved protein of unknown function	0
AKAUv1_1080129	CDS	-	conserved protein of unknown function	0
AKAUv1_1080130	CDS	-	conserved membrane protein of unknown function	1.3569
AKAUv1_1080131	CDS	-	conserved exported protein of unknown function	0
AKAUv1_1080132	CDS	-	conserved membrane protein of unknown function	0
AKAUv1_1080133	CDS	-	conserved exported protein of unknown function	1.3569
AKAUv1_1080134	CDS	-	FAD-dependent pyridine nucleotide-disulfide oxidoreductase	10.8552
AKAUv1_1080135	CDS	-	protein of unknown function	2.7138
AKAUv1_1080136	CDS	-	protein of unknown function	0
AKAUv1_1080137	CDS	-	conserved protein of unknown function	2.7138
AKAUv1_1080138	CDS	-	conserved exported protein of unknown function	0
AKAUv1_1080139	CDS	-	RND efflux system outer membrane lipoprotein	5.4276
AKAUv1_1080140	CDS	-	Multidrug resistance efflux pump	2.7138
AKAUv1_1080141	CDS	-	Arabinose efflux permease family protein	2.7138
AKAUv1_1080142	CDS	-	conserved protein of unknown function	0
AKAUv1_1080143	CDS	-	conserved protein of unknown function	1.3569
AKAUv1_1080144	CDS	-	Transcriptional regulator	2.7138
AKAUv1_1080145	CDS	mug	G/U mismatch-specific DNA glycosylase	1.3569
AKAUv1_1080146	CDS	-	AraC family transcriptional regulator	5.4276
AKAUv1_1080147	CDS	-	protein of unknown function	2.7138
AKAUv1_1080148	CDS	-	Acetolactate synthase 3, chloroplastic	4.0707
AKAUv1_1080149	CDS	-	conserved protein of unknown function	1.3569
AKAUv1_1080150	CDS	dxs	1-deoxyxylulose-5-phosphate synthase, thiamine-requiring, FAD-requiring	1.3569
AKAUv1_1080151	CDS	-	ArsR family transcriptional regulator	1.3569
AKAUv1_1080152	CDS	-	Porin	0
AKAUv1_1080153	CDS	-	protein of unknown function	0
AKAUv1_1080154	CDS	odhA	2-oxoglutarate dehydrogenase E1 component	0
AKAUv1_1080155	CDS	-	LysR family transcriptional regulator	0
AKAUv1_1080156	CDS	-	protein of unknown function	1.3569
AKAUv1_1080157	CDS	-	conserved exported protein of unknown function	1.3569
AKAUv1_1080158	CDS	-	conserved membrane protein of unknown function	2.7138
AKAUv1_1080159	CDS	-	Major facilitator superfamily protein	9.4983
AKAUv1_1080160	CDS	-	Transcriptional regulator	0
AKAUv1_1080161	CDS	mmlH	putative 4-methylmuconolactone transporter	0
AKAUv1_1080162	CDS	-	Amidohydrolase	0
AKAUv1_1080163	CDS	-	protein of unknown function	1.3569
AKAUv1_1080164	CDS	-	L-proline dehydrogenase	2.7138
AKAUv1_1080165	CDS	-	Major facilitator superfamily protein	2.7138
AKAUv1_1080166	CDS	gltR	HTH-type transcriptional regulator GltR	9.4983
AKAUv1_1080167	CDS	-	putative transmembrane protein	9.4983
AKAUv1_1080168	CDS	-	Major facilitator transporter	5.4276
AKAUv1_1080169	CDS	-	LysR family transcriptional regulator	6.7845
AKAUv1_1080170	CDS	dapA	Dihydrodipicolinate synthase	4.0707
AKAUv1_1080171	CDS	-	conserved protein of unknown function	0
AKAUv1_1080172	CDS	-	conserved protein of unknown function	0
AKAUv1_1080173	CDS	-	conserved protein of unknown function	6.7845
AKAUv1_1080174	CDS	-	conserved protein of unknown function	1.3569
AKAUv1_1080175	CDS	-	conserved protein of unknown function	0
AKAUv1_1080176	CDS	-	conserved protein of unknown function	0
AKAUv1_1080177	CDS	-	Response regulator receiver protein	4.0707
AKAUv1_1080178	CDS	-	PAS/PAC sensor hybrid histidine kinase	10.8552
AKAUv1_1080179	CDS	-	Short-chain dehydrogenase/reductase SDR	2.7138
AKAUv1_1080180	CDS	-	conserved membrane protein of unknown function	5.4276
AKAUv1_1080181	CDS	-	Short-chain dehydrogenase/reductase SDR	2.7138
AKAUv1_1080182	CDS	-	TetR family transcriptional regulator	2.7138
AKAUv1_1080183	CDS	-	2,4'-dihydroxyacetophenone dioxygenase	0
AKAUv1_1080184	CDS	-	Alpha/beta hydrolase	0
AKAUv1_1080185	CDS	-	protein of unknown function	0
AKAUv1_1080186	CDS	-	protein of unknown function	2.7138
AKAUv1_1080187	CDS	-	Flagellar biosynthetic protein	12.2121
AKAUv1_1080188	CDS	-	TnpC protein	4.0707
AKAUv1_1080189	CDS	-	conserved protein of unknown function	17.6397
AKAUv1_1080190	CDS	-	protein of unknown function	4.0707
AKAUv1_1080191	CDS	-	protein of unknown function	0
AKAUv1_1080192	CDS	-	conserved protein of unknown function	1.3569
AKAUv1_1080193	CDS	-	conserved protein of unknown function	1.3569
AKAUv1_1080194	CDS	-	protein of unknown function	0
AKAUv1_1080195	CDS	-	putative secretion system protein (EvpA-like)	4.0707
AKAUv1_1080196	CDS	-	putative secretion system protein (EvpB-like)	6.7845
AKAUv1_1080197	CDS	-	conserved protein of unknown function	5.4276
AKAUv1_1080198	CDS	-	Type VI secretion system lysozyme-like protein	1.3569
AKAUv1_1080199	CDS	-	Type VI secretion protein	2.7138
AKAUv1_1080200	CDS	-	Type VI secretion protein, VC_A0111 family	0
AKAUv1_1080201	CDS	-	putative ClpA/B-type chaperone (evpH-like)	5.4276
AKAUv1_1080202	CDS	-	ImpA family type VI secretion-associated protein	4.0707
AKAUv1_1080203	CDS	-	conserved protein of unknown function	2.7138
AKAUv1_1080204	CDS	-	conserved protein of unknown function	1.3569
AKAUv1_1080205	CDS	-	conserved exported protein of unknown function	4.0707
AKAUv1_1080206	CDS	-	Periplasmic component of amino acid ABC-type transporter/signal transduction system	1.3569
AKAUv1_1080207	CDS	-	Sodium:dicarboxylate symporter	1.3569
AKAUv1_1080208	CDS	-	Aspartate racemase	0
AKAUv1_1080209	CDS	-	Sodium:dicarboxylate symporter	1.3569
AKAUv1_1080210	CDS	-	conserved exported protein of unknown function	0
AKAUv1_1080211	CDS	-	Type VI secretion protein	2.7138
AKAUv1_1080212	CDS	-	Type IV / VI secretion system, DotU	1.3569
AKAUv1_1080213	CDS	-	IcmF-like protein	8.1414
AKAUv1_1080214	CDS	-	ImpA family type VI secretion-associated protein	2.7138
AKAUv1_1080215	CDS	-	protein of unknown function	1.3569
AKAUv1_1080216	CDS	-	conserved protein of unknown function	8.1414
AKAUv1_1080217	CDS	-	conserved protein of unknown function	0
AKAUv1_1080218	CDS	-	conserved protein of unknown function	8.1414
AKAUv1_1080219	CDS	-	protein of unknown function	8.1414
AKAUv1_1080220	CDS	-	putative transmembrane protein	0
AKAUv1_1080221	CDS	-	Cupin domain-containing protein	1.3569
AKAUv1_1080222	CDS	-	protein of unknown function	1.3569
AKAUv1_1080223	CDS	-	LysR family transcriptional regulator	1.3569
AKAUv1_1080224	CDS	-	protein of unknown function	0
AKAUv1_1080225	CDS	-	Methyl-accepting chemotaxis sensory transducer	0
AKAUv1_1080226	CDS	-	Transcriptional regulator	5.4276
AKAUv1_1080227	CDS	-	Uncharacterized 52.8 kDa protein in TAR-I ttuC' 3'region	2.7138
AKAUv1_1080228	CDS	-	conserved membrane protein of unknown function	0
AKAUv1_1080229	CDS	-	putative TIM-barrel fold metal-dependent hydrolase	0
AKAUv1_1080230	CDS	-	conserved exported protein of unknown function	2.7138
AKAUv1_1080231	CDS	-	conserved exported protein of unknown function	0
AKAUv1_1080232	CDS	-	Amidohydrolase 2	1.3569
AKAUv1_1080233	CDS	-	Porin	0
AKAUv1_1080234	CDS	-	NAD-dependent epimerase/dehydratase	5.4276
AKAUv1_1080235	CDS	-	protein of unknown function	1.3569
AKAUv1_1080236	CDS	rbsC	D-ribose transporter subunit ; membrane component of ABC superfamily	0
AKAUv1_1080237	CDS	-	Periplasmic binding protein/LacI transcriptional regulator	1.3569
AKAUv1_1080238	CDS	rbsA	fused D-ribose transporter subunits of ABC superfamily: ATP-binding components	2.7138
AKAUv1_1080239	CDS	-	Asp/Glu/hydantoin racemase	1.3569
AKAUv1_1080240	CDS	-	Transcriptional regulator, Crp/Fnr family protein	4.0707
AKAUv1_1080241	CDS	-	conserved protein of unknown function	1.3569
AKAUv1_1080242	CDS	-	Polar amino acid ABC transporter inner membrane subunit	1.3569
AKAUv1_1080243	CDS	-	Extracellular solute-binding protein	0
AKAUv1_1080244	CDS	-	Polysaccharide deacetylase	0
AKAUv1_1080245	CDS	-	AraC family transcriptional regulator	2.7138
AKAUv1_1080246	CDS	-	putative acetamidase/formamidase	1.3569
AKAUv1_1080247	CDS	-	Extracellular solute-binding protein	2.7138
AKAUv1_1080248	CDS	-	Polar amino acid ABC transporter inner membrane subunit	0
AKAUv1_1080249	CDS	-	putative membrane protein	1.3569
AKAUv1_1080250	CDS	-	Aryldialkylphosphatase	1.3569
AKAUv1_1080251	CDS	-	LacI family transcriptional regulator	2.7138
AKAUv1_1080252	CDS	-	ABC transporter permease	1.3569
AKAUv1_1080253	CDS	-	ABC-type sugar transport system, ATPase component	1.3569
AKAUv1_1080254	CDS	yphD	putative ABC transporter permease protein YphD	4.0707
AKAUv1_1080255	CDS	-	Transcriptional activator, TenA family protein	0
AKAUv1_1080256	CDS	-	conserved protein of unknown function	5.4276
AKAUv1_1080257	CDS	-	Ribokinase	2.7138
AKAUv1_1080258	CDS	-	conserved protein of unknown function	0
AKAUv1_1080259	CDS	-	conserved protein of unknown function	2.7138
AKAUv1_1080260	CDS	-	conserved protein of unknown function	4.0707
AKAUv1_1080261	CDS	-	conserved protein of unknown function	6.7845
AKAUv1_1080262	CDS	-	conserved protein of unknown function	2.7138
AKAUv1_1080263	CDS	-	conserved protein of unknown function	1.3569
AKAUv1_1080264	CDS	-	conserved exported protein of unknown function	0
AKAUv1_1080265	CDS	-	conserved protein of unknown function	1.3569
AKAUv1_1080266	CDS	-	Crp/FNR family transcriptional regulator	10.8552
AKAUv1_1080267	CDS	-	protein of unknown function	4.0707
AKAUv1_1080268	CDS	-	conserved protein of unknown function	1.3569
AKAUv1_1080269	CDS	ndvB	Protein NdvB	4.0707
AKAUv1_1080270	CDS	-	Fatty acid desaturase	1.3569
AKAUv1_1080271	CDS	-	conserved protein of unknown function	0
AKAUv1_1080272	CDS	-	Phasin protein	1.3569
AKAUv1_1080273	CDS	-	conserved protein of unknown function	8.1414
AKAUv1_1080274	CDS	-	protein of unknown function	8.1414
AKAUv1_1080275	CDS	-	protein of unknown function	1.3569
AKAUv1_1080276	CDS	-	conserved protein of unknown function	9.4983
AKAUv1_1080277	CDS	-	protein of unknown function	6.7845
AKAUv1_1080278	CDS	-	conserved protein of unknown function	23.0673
AKAUv1_1080279	CDS	-	protein of unknown function	5.4276
AKAUv1_1080280	CDS	-	Phospholipase/carboxylesterase	1.3569
AKAUv1_1080281	CDS	-	AAA+ family ATPase	10.8552
AKAUv1_1080282	CDS	-	conserved protein of unknown function	2.7138
AKAUv1_1080283	CDS	-	Metallophosphoesterase	2.7138
AKAUv1_1080284	CDS	-	DEAD/DEAH box helicase	10.8552
AKAUv1_1080285	CDS	-	Diguanylate cyclase (GGDEF) domain-containing protein	16.2828
AKAUv1_1080286	CDS	-	LysR family transcriptional regulator	6.7845
AKAUv1_1080287	CDS	ywrO	General stress protein 14	0
AKAUv1_1080288	CDS	-	Short chain fatty acid transporter	0
AKAUv1_1080289	CDS	-	protein of unknown function	0
AKAUv1_1080290	CDS	-	Methyl-accepting chemotaxis sensory transducer	0
AKAUv1_1080291	CDS	-	N-acetyltransferase GCN5	1.3569
AKAUv1_1080292	CDS	-	Transcriptional regulator	9.4983
AKAUv1_1080293	CDS	-	putative dehydrogenase	2.7138
AKAUv1_1080294	CDS	-	Winged helix family transcriptional regulator	1.3569
AKAUv1_1080295	CDS	-	conserved hypothetical protein	5.4276
AKAUv1_1080296	CDS	-	Enoyl-CoA hydratase/carnithine racemase	5.4276
AKAUv1_1080297	CDS	-	PAS sensor protein	14.9259
AKAUv1_1080298	CDS	-	LysR family transcriptional regulator	2.7138
AKAUv1_1080299	CDS	-	putative alpha/beta-Hydrolases superfamily protein	2.7138
AKAUv1_1080300	CDS	nodW	Nodulation protein W	2.7138
AKAUv1_1080301	CDS	-	protein of unknown function	1.3569
AKAUv1_1080302	CDS	-	conserved exported protein of unknown function	1.3569
AKAUv1_1080303	CDS	-	putative permease	1.3569
AKAUv1_1080304	CDS	-	Mandelate racemase/muconate lactonizing protein	1.3569
AKAUv1_1080305	CDS	-	GntR family transcriptional regulator	5.4276
AKAUv1_1080306	CDS	-	Thioredoxin-like fold containing protein	8.1414
AKAUv1_1080307	CDS	-	Auxin efflux carrier family protein	8.1414
AKAUv1_1080308	CDS	-	conserved membrane protein of unknown function	4.0707
AKAUv1_1080309	CDS	-	Transcriptional regulator	2.7138
AKAUv1_1080310	CDS	-	conserved protein of unknown function	5.4276
AKAUv1_1080311	CDS	-	LysR family transcriptional regulator	4.0707
AKAUv1_1080312	CDS	-	Carboxylyase-like protein	1.3569
AKAUv1_1080313	CDS	-	putative enoyl-CoA hydratase/isomerase	0
AKAUv1_1080314	CDS	-	Xanthine dehydrogenase, molybdenum binding subunit apoprotein	2.7138
AKAUv1_1080315	CDS	cutS	Carbon monoxide dehydrogenase small chain	0
AKAUv1_1080316	CDS	-	conserved protein of unknown function	0
AKAUv1_1080317	CDS	-	Molybdopterin dehydrogenase FAD-binding protein	1.3569
AKAUv1_1080318	CDS	-	putative hydrolase	0
AKAUv1_1080319	CDS	FAH	Fumarylacetoacetase	0
AKAUv1_1080320	CDS	-	conserved protein of unknown function	0
AKAUv1_1080321	CDS	-	Salicylate 1-monooxygenase	0
AKAUv1_1080322	CDS	ubiX	3-octaprenyl-4-hydroxybenzoate carboxy-lyase	0
AKAUv1_1080323	CDS	-	exported protein of unknown function	0
AKAUv1_1080324	CDS	-	Porin Gram-negative type	0
AKAUv1_1080325	CDS	-	protein of unknown function	0
AKAUv1_1080326	CDS	-	Major facilitator superfamily aromatic acid/H(+) symporter	2.7138
AKAUv1_1080327	CDS	-	Major facilitator superfamily aromatic acid/H(+) symporter	0
AKAUv1_1080328	CDS	-	Methyl-accepting chemotaxis sensory transducer	0
AKAUv1_1080329	CDS	dgdA	2,2-dialkylglycine decarboxylase	4.0707
AKAUv1_1080330	CDS	dgdR	HTH-type transcriptional regulator DgdR	0
AKAUv1_1080331	CDS	-	conserved protein of unknown function	1.3569
AKAUv1_1080332	CDS	-	AraC family transcriptional regulator	1.3569
AKAUv1_1080333	CDS	-	Glyoxalase/bleomycin resistance protein/dioxygenase	2.7138
AKAUv1_1080334	CDS	yajO	aldoketo-oxidoreductase, NADP-binding	9.4983
AKAUv1_1080335	CDS	-	Response regulator	0
AKAUv1_1080336	CDS	-	Multi-sensor signal transduction histidine kinase	1.3569
AKAUv1_1080337	CDS	ydcR	Uncharacterized HTH-type transcriptional regulator YdcR	1.3569
AKAUv1_1080338	CDS	-	conserved exported protein of unknown function	0
AKAUv1_1080339	CDS	-	Efflux transporter, outer membrane factor lipoprotein, NodT family	0
AKAUv1_1080340	CDS	-	conserved protein of unknown function	0
AKAUv1_1080341	CDS	-	conserved exported protein of unknown function	1.3569
AKAUv1_1080342	CDS	-	conserved protein of unknown function	1.3569
AKAUv1_1080343	CDS	-	Fusaric acid resistance protein region	0
AKAUv1_1080344	CDS	-	LysR family transcriptional regulator	1.3569
AKAUv1_1080345	CDS	-	Molybdopterin cofactor biosynthesis protein	1.3569
AKAUv1_1080346	CDS	fdhD	formate dehydrogenase formation protein	0
AKAUv1_1080347	CDS	-	Cytochrome d ubiquinol oxidase subunit II	1.3569
AKAUv1_1080348	CDS	-	Cytochrome bd ubiquinol oxidase subunit I	1.3569
AKAUv1_1080349	CDS	-	putative molybdopterin oxidoreductase, alpha subunit (fdhA)	0
AKAUv1_1080350	CDS	-	conserved protein of unknown function	1.3569
AKAUv1_1080351	CDS	-	conserved exported protein of unknown function	1.3569
AKAUv1_1080352	CDS	-	LysR family transcriptional regulator	0
AKAUv1_1080353	CDS	-	putative membrane protein	0
AKAUv1_1080354	CDS	-	conserved membrane protein of unknown function	0
AKAUv1_1080355	CDS	-	conserved exported protein of unknown function	0
AKAUv1_1080356	CDS	-	conserved protein of unknown function	0
AKAUv1_1080357	CDS	proV	glycine betaine transporter subunit ; ATP-binding compoent of ABC superfamily	4.0707
AKAUv1_1080358	CDS	-	Binding-protein-dependent transport system inner membrane protein	1.3569
AKAUv1_1080359	CDS	-	Substrate-binding region of ABC-type glycine betaine transport system	2.7138
AKAUv1_1080360	CDS	glyA	serine hydroxymethyltransferase	0
AKAUv1_1080361	CDS	-	Dihydrodipicolinate synthetase	2.7138
AKAUv1_1080362	CDS	-	FAD dependent oxidoreductase	0
AKAUv1_1080363	CDS	puuC	Aldehyde dehydrogenase PuuC	0
AKAUv1_1080364	CDS	-	Pyrroline-5-carboxylate reductase	1.3569
AKAUv1_1080365	CDS	-	LysR family transcriptional regulator	8.1414
AKAUv1_1080366	CDS	-	Transcriptional regulator containing an amidase domain and an AraC-type DNA-binding HTH domain	4.0707
AKAUv1_1080367	CDS	-	Anti-ECFsigma factor ChrR	0
AKAUv1_1080368	CDS	-	Extracellular ligand-binding receptor	1.3569
AKAUv1_1080369	CDS	-	Transcriptional regulator	5.4276
AKAUv1_1080370	CDS	-	Rieske (2Fe-2S) domain-containing protein	0
AKAUv1_1080371	CDS	-	Ferredoxin	1.3569
AKAUv1_1080372	CDS	-	Peptidase M24	0
AKAUv1_1080373	CDS	-	Glyoxalase/bleomycin resistance protein/dioxygenase	5.4276
AKAUv1_1080374	CDS	-	Transcriptional regulator	4.0707
AKAUv1_1080375	CDS	-	Transcriptional regulator (fragment)	2.7138
AKAUv1_1080376	CDS	-	Glycine cleavage system transcriptional activator (fragment)	0
AKAUv1_1080377	CDS	ykvO	Uncharacterized oxidoreductase YkvO	1.3569
AKAUv1_1080378	CDS	-	conserved protein of unknown function	2.7138
AKAUv1_1080379	CDS	-	conserved exported protein of unknown function	0
AKAUv1_1080380	CDS	cusA	copper/silver efflux system, membrane component	0
AKAUv1_1080381	CDS	-	RND family efflux transporter MFP subunit	0
AKAUv1_1080382	CDS	-	Outer membrane efflux protein	0
AKAUv1_1080383	CDS	-	conserved exported protein of unknown function	0
AKAUv1_1080384	CDS	hmrR	Heavy metal-dependent transcription regulator 2	1.3569
AKAUv1_1080385	CDS	zntA	Lead, cadmium, zinc and mercury-transporting ATPase	2.7138
AKAUv1_1080386	CDS	-	exported protein of unknown function	0
AKAUv1_1080387	CDS	-	protein of unknown function	0
AKAUv1_1080388	CDS	-	conserved protein of unknown function	0
AKAUv1_1080389	CDS	atzE	Biuret hydrolase	0
AKAUv1_1080390	CDS	-	conserved protein of unknown function	0
AKAUv1_1080391	CDS	-	Amidase	4.0707
AKAUv1_1080392	CDS	-	Isochorismatase hydrolase	1.3569
AKAUv1_1080393	CDS	-	Basic membrane lipoprotein	1.3569
AKAUv1_1080394	CDS	-	ABC transporter related protein	8.1414
AKAUv1_1080395	CDS	-	Inner-membrane translocator	0
AKAUv1_1080396	CDS	-	Inner-membrane translocator	1.3569
AKAUv1_1080397	CDS	-	TetR family transcriptional regulator	5.4276
AKAUv1_1080398	CDS	-	Binding-protein-dependent transport system inner membrane protein	0
AKAUv1_1080399	CDS	-	Binding-protein-dependent transport system inner membrane protein	1.3569
AKAUv1_1080400	CDS	-	Spermidine/putrescine ABC transporter substrate-binding protein	0
AKAUv1_1080401	CDS	potA	Spermidine/putrescine import ATP-binding protein PotA	0
AKAUv1_1080402	CDS	-	Polysaccharide deacetylase	0
AKAUv1_1080403	CDS	-	GntR family transcriptional regulator	0
AKAUv1_1080404	CDS	-	conserved protein of unknown function	0
AKAUv1_1080405	CDS	-	Succinylglutamate desuccinylase/aspartoacylase	5.4276
AKAUv1_1080406	CDS	-	Family 3 extracellular solute-binding protein	0
AKAUv1_1080407	CDS	dppA	Periplasmic dipeptide transport protein	1.3569
AKAUv1_1080408	CDS	-	Glutathione S-transferase domain-containing protein	0
AKAUv1_1080409	CDS	-	Transcriptional regulator, TetR family protein	6.7845
AKAUv1_1080410	CDS	-	RND efflux system outer membrane lipoprotein	2.7138
AKAUv1_1080411	CDS	acrE	cytoplasmic membrane lipoprotein	5.4276
AKAUv1_1080412	CDS	acrB	multidrug efflux system protein	1.3569
AKAUv1_1080413	CDS	ttgR	HTH-type transcriptional regulator TtgR	4.0707
AKAUv1_1080414	CDS	-	conserved exported protein of unknown function	24.4242
AKAUv1_1080415	CDS	yaiI	conserved hypothetical protein	18.9966
AKAUv1_1080416	CDS	-	conserved protein of unknown function	75.9864
AKAUv1_1080417	CDS	-	Transport-associated protein	69.2019
AKAUv1_1080418	CDS	-	Major facilitator superfamily protein	13.569
AKAUv1_1080419	CDS	-	conserved protein of unknown function	1.3569
AKAUv1_1080420	CDS	-	L-sorbose 1-dehydrogenase	2.7138
AKAUv1_1080421	CDS	-	conserved protein of unknown function	0
AKAUv1_1080422	CDS	ugpC	sn-glycerol-3-phosphate import ATP-binding protein UgpC	0
AKAUv1_1080423	CDS	-	ABC-type sugar transport system, permease component	1.3569
AKAUv1_1080424	CDS	-	Sugar ABC transporter permease	4.0707
AKAUv1_1080425	CDS	-	putative sugar-binding periplasmic protein	0
AKAUv1_1080426	CDS	gbsA	Betaine aldehyde dehydrogenase	0
AKAUv1_1080427	CDS	-	Crotonase	0
AKAUv1_1080428	CDS	-	Acetate CoA-transferase YdiF	1.3569
AKAUv1_1080429	CDS	afr	1,5-anhydro-D-fructose reductase	1.3569
AKAUv1_1080430	CDS	-	Transcriptional regulator	9.4983
AKAUv1_1080431	CDS	-	putative alkylhydroperoxidase-like protein, AhpD family	4.0707
AKAUv1_1080432	CDS	-	Cupin 2 domain-containing protein	1.3569
AKAUv1_1080433	CDS	-	Major facilitator family transporter	1.3569
AKAUv1_1080434	CDS	-	AraC family transcriptional regulator	6.7845
AKAUv1_1080435	CDS	-	Bifunctional deaminase-reductase domain-containing protein	5.4276
AKAUv1_1080436	CDS	-	protein of unknown function	0
AKAUv1_1080437	CDS	-	Porin	9.4983
AKAUv1_1080438	CDS	-	Cytochrome b561 family protein	23.0673
AKAUv1_1080439	CDS	-	conserved exported protein of unknown function	44.7777
AKAUv1_1080440	CDS	-	conserved protein of unknown function	9.4983
AKAUv1_1080441	CDS	-	RNA polymerase sigma factor, sigma-70 family	18.9966
AKAUv1_1080442	CDS	-	protein of unknown function	13.569
AKAUv1_1080443	CDS	-	Arylmalonate decarboxylase	4.0707
AKAUv1_1080444	CDS	-	Benzoate transport protein BenK	4.0707
AKAUv1_1080445	CDS	-	TetR family transcriptional regulator	1.3569
AKAUv1_1080446	CDS	-	3-phenylpropionate/cinnamic acid dioxygenase subunit alpha	0
AKAUv1_1080447	CDS	-	conserved protein of unknown function	0
AKAUv1_1080448	CDS	-	Cupin 2 protein	1.3569
AKAUv1_1080449	CDS	-	conserved protein of unknown function	0
AKAUv1_1080450	CDS	-	Benzene 1,2-dioxygenase system ferredoxin--NAD(+) reductase subunit	0
AKAUv1_1080451	CDS	-	conserved protein of unknown function	0
AKAUv1_1080452	CDS	-	Dihydroorotate dehydrogenase electron transfer subunit	1.3569
AKAUv1_1080453	CDS	pyrD	Dihydroorotate dehydrogenase B (NAD(+)), catalytic subunit	0
AKAUv1_1080454	CDS	-	Rieske (2Fe-2S) iron-sulfur domain containing protein	1.3569
AKAUv1_1080455	CDS	-	L-asparaginase AnsB	1.3569
AKAUv1_1080456	CDS	-	conserved protein of unknown function	0
AKAUv1_1080457	CDS	-	LysR family transcriptional regulator	2.7138
AKAUv1_1080458	CDS	abgB	putative peptidase, aminobenzoyl-glutamate utilization protein	1.3569
AKAUv1_1080459	CDS	abgB	putative peptidase, aminobenzoyl-glutamate utilization protein	1.3569
AKAUv1_1080460	CDS	-	conserved protein of unknown function	2.7138
AKAUv1_1080461	CDS	-	Outer membrane protein (Porin)	0
AKAUv1_1080462	CDS	abgB	putative peptidase, aminobenzoyl-glutamate utilization protein	0
AKAUv1_1080463	CDS	-	protein of unknown function	0
AKAUv1_1080464	CDS	-	Arabinose efflux permease family protein	0
AKAUv1_1080465	CDS	-	protein of unknown function	0
AKAUv1_1080466	CDS	-	protein of unknown function	0
AKAUv1_1080467	CDS	-	Outer membrane porin protein 32	0
AKAUv1_1080468	CDS	-	putative carboxymethylenebutenolidase (Dienelactone hydrolase) (DLH)	0
AKAUv1_1080469	CDS	-	putative short chain dehydrogenase	1.3569
AKAUv1_1080470	CDS	-	conserved protein of unknown function	1.3569
AKAUv1_1080471	CDS	-	conserved protein of unknown function	0
AKAUv1_1080472	CDS	shiA	Shikimate transporter	0
AKAUv1_1080473	CDS	-	Crotonobetaine/carnitine-CoA ligase	1.3569
AKAUv1_1080474	CDS	-	LysR family regulatory protein	2.7138
AKAUv1_1080475	CDS	-	putative oxidoreductase, NADH-dependent flavin oxidoreductase	2.7138
AKAUv1_1080476	CDS	-	putative transcriptional regulator	1.3569
AKAUv1_1080477	CDS	-	conserved protein of unknown function	4.0707
AKAUv1_1080478	CDS	arcB	Ornithine cyclodeaminase	2.7138
AKAUv1_1080479	CDS	-	putative transcription regulator (AsnC family)	0
AKAUv1_1080480	CDS	-	protein of unknown function	1.3569
AKAUv1_1080481	CDS	-	conserved membrane protein of unknown function	4.0707
AKAUv1_1080482	CDS	-	Histone family protein DNA-binding protein	16.2828
AKAUv1_1080483	CDS	-	GntR family transcriptional regulator	32.5656
AKAUv1_1080484	CDS	-	Ribose ABC transporter substrate-binding protein	18.9966
AKAUv1_1080485	CDS	rbsA	Ribose import ATP-binding protein RbsA 1	20.3535
AKAUv1_1080486	CDS	-	Inner-membrane translocator	8.1414
AKAUv1_1080487	CDS	-	Permease component of ribose/xylose/arabinose/galactoside ABC-type transporters	5.4276
AKAUv1_1080488	CDS	-	conserved protein of unknown function	0
AKAUv1_1080489	CDS	-	conserved protein of unknown function	0
AKAUv1_1080490	CDS	-	conserved protein of unknown function	0
AKAUv1_1080491	CDS	-	TRAP dicarboxylate transporter subunit DctP	1.3569
AKAUv1_1080492	CDS	-	putative DNA-binding protein with PD1-like DNA-binding motif	0
AKAUv1_1080493	CDS	-	TRAP transporter, DctM subunit	2.7138
AKAUv1_1080494	CDS	-	conserved protein of unknown function	0
AKAUv1_1080495	CDS	mhpD	2-keto-4-pentenoate hydratase	0
AKAUv1_1080496	CDS	mhpF	acetaldehyde-CoA dehydrogenase II, NAD-binding	0
AKAUv1_1080497	CDS	mhpE	4-hyroxy-2-oxovalerate/4-hydroxy-2-oxopentanoic acid aldolase, class I	4.0707
AKAUv1_1080498	CDS	-	LysR family transcriptional regulator	0
AKAUv1_1080499	CDS	-	conserved protein of unknown function	6.7845
AKAUv1_1080500	CDS	-	Serine/threonine protein kinase	5.4276
AKAUv1_1090001	CDS	-	putative antioxidant protein	25.7811
AKAUv1_1090002	CDS	-	conserved protein of unknown function	137.047
AKAUv1_1090003	CDS	-	putative membrane protein	39.3501
AKAUv1_1090004	CDS	-	conserved protein of unknown function	23.0673
AKAUv1_1090005	CDS	-	conserved exported protein of unknown function	10.8552
AKAUv1_1090006	CDS	nrdR	Transcriptional repressor NrdR	4.0707
AKAUv1_1090007	CDS	glyA	serine hydroxymethyltransferase	16.2828
AKAUv1_1090008	CDS	-	conserved protein of unknown function	8.1414
AKAUv1_1090009	CDS	ydfG	L-allo-threonine dehydrogenase, NAD(P)-binding	4.0707
AKAUv1_1090010	CDS	ybgC	acyl-CoA thioesterase	14.9259
AKAUv1_1090011	CDS	tolQ	membrane spanning protein in TolA-TolQ-TolR complex	13.569
AKAUv1_1090012	CDS	tolR	Protein TolR	8.1414
AKAUv1_1090013	CDS	-	Protein TolA	9.4983
AKAUv1_1090014	CDS	tolB	tolerance to colicins E2, E, A, and K, required for OM integrity	62.4174
AKAUv1_1090015	CDS	pal	Outer membrane protein P6	107.195
AKAUv1_1090016	CDS	-	Tol-pal system protein YbgF	139.761
AKAUv1_1090017	CDS	-	Glycosyl transferase, group 1	8.1414
AKAUv1_1090018	CDS	-	Group 1 glycosyl transferase	4.0707
AKAUv1_1090019	CDS	-	Membrane protein involved in the export of O-antigen and teichoic acid	8.1414
AKAUv1_1090020	CDS	-	Group 1 glycosyl transferase	8.1414
AKAUv1_1090021	CDS	-	Acyltransferase 3	2.7138
AKAUv1_1090022	CDS	-	Acyltransferase 3	1.3569
AKAUv1_1090023	CDS	-	conserved membrane protein of unknown function	0
AKAUv1_1090024	CDS	-	Group 1 glycosyl transferase (modular protein)	2.7138
AKAUv1_1090025	CDS	-	FAD dependent oxidoreductase	1.3569
AKAUv1_1090026	CDS	-	Acetyltransferase	0
AKAUv1_1090027	CDS	-	conserved protein of unknown function	2.7138
AKAUv1_1100001	CDS	-	Short chain dehydrogenase	0
AKAUv1_1100002	CDS	-	TetR family transcriptional regulator	0
AKAUv1_1100003	CDS	-	Alkaline phosphatase	5.4276
AKAUv1_1100004	CDS	-	conserved protein of unknown function	0
AKAUv1_1100005	CDS	-	conserved protein of unknown function	1.3569
AKAUv1_1100006	CDS	-	conserved exported protein of unknown function	2.7138
AKAUv1_1100007	CDS	-	conserved protein of unknown function	2.7138
AKAUv1_1100008	CDS	-	protein of unknown function	0
AKAUv1_1100009	CDS	-	conserved protein of unknown function	0
AKAUv1_110001	CDS	-	protein of unknown function	4.0707
AKAUv1_1100010	CDS	-	conserved protein of unknown function	1.3569
AKAUv1_1100011	CDS	-	conserved protein of unknown function	2.7138
AKAUv1_1100012	CDS	-	conserved protein of unknown function	4.0707
AKAUv1_1100013	CDS	-	conserved protein of unknown function	2.7138
AKAUv1_1100014	CDS	-	conserved exported protein of unknown function	6.7845
AKAUv1_1100015	CDS	-	protein of unknown function	1.3569
AKAUv1_1100016	CDS	-	Integrase family protein	14.9259
AKAUv1_1100017	CDS	-	protein of unknown function	4.0707
AKAUv1_1100018	CDS	-	protein of unknown function	9.4983
AKAUv1_1100019	CDS	-	conserved protein of unknown function	0
AKAUv1_110002	CDS	-	Flavin-dependent oxidoreductase, methylene-tetrahydromethanopterin reductase	4.0707
AKAUv1_110003	CDS	-	conserved protein of unknown function	0
AKAUv1_110004	CDS	-	Extracellular solute-binding protein family 3	0
AKAUv1_110005	CDS	ssuB	alkanesulfonate transporter subunit ; ATP-binding component of ABC superfamily	1.3569
AKAUv1_110006	CDS	ssuC	alkanesulfonate transporter subunit ; membrane component of ABC superfamily	1.3569
AKAUv1_110007	CDS	-	conserved protein of unknown function	0
AKAUv1_110008	CDS	-	conserved protein of unknown function	0
AKAUv1_110009	CDS	-	putative acyl-CoA dehydrogenase	1.3569
AKAUv1_110010	CDS	-	conserved protein of unknown function	1.3569
AKAUv1_110011	CDS	-	conserved protein of unknown function	2.7138
AKAUv1_110012	CDS	-	Ferredoxin ASFB iron-sulfur protein	0
AKAUv1_110013	CDS	-	Glucose-inhibited division protein A	0
AKAUv1_110014	CDS	tauC	taurine transporter subunit ; membrane component of ABC superfamily	0
AKAUv1_110015	CDS	tauB	taurine transporter subunit ; ATP-binding component of ABC superfamily	0
AKAUv1_110016	CDS	tauA	taurine transporter subunit ; periplasmic-binding component of ABC superfamily	0
AKAUv1_110017	CDS	-	Endoribonuclease L-PSP superfamily protein	0
AKAUv1_110018	CDS	-	GntR family transcriptional regulator	1.3569
AKAUv1_110019	CDS	-	conserved protein of unknown function	6.7845
AKAUv1_110020	CDS	-	conserved protein of unknown function	17.6397
AKAUv1_110021	CDS	-	conserved protein of unknown function	23.0673
AKAUv1_110022	CDS	-	conserved protein of unknown function	20.3535
AKAUv1_110023	CDS	-	protein of unknown function	6.7845
AKAUv1_110024	CDS	-	Transglutaminase-like enzyme, predicted cysteine protease	6.7845
AKAUv1_110025	CDS	-	Transglutaminase	1.3569
AKAUv1_110026	CDS	-	conserved protein of unknown function	1.3569
AKAUv1_110027	CDS	-	protein of unknown function	0
AKAUv1_110028	CDS	-	protein of unknown function	10.8552
AKAUv1_110029	CDS	-	conserved protein of unknown function	4.0707
AKAUv1_110030	CDS	-	Carbonic anhydrase	4.0707
AKAUv1_110031	CDS	-	Short-chain dehydrogenase/reductase SDR	1.3569
AKAUv1_110032	CDS	-	NmrA family protein	0
AKAUv1_110033	CDS	-	NmrA family protein	1.3569
AKAUv1_110034	CDS	-	LysR family transcriptional regulator	16.2828
AKAUv1_110035	CDS	-	conserved exported protein of unknown function	8.1414
AKAUv1_110036	CDS	-	CAAX amino terminal protease family	12.2121
AKAUv1_110037	CDS	-	protein of unknown function	4.0707
AKAUv1_110038	CDS	-	conserved protein of unknown function	146.545
AKAUv1_110039	CDS	-	conserved protein of unknown function	71.9157
AKAUv1_110040	CDS	-	conserved protein of unknown function	151.973
AKAUv1_110041	CDS	-	conserved protein of unknown function	50.2053
AKAUv1_110042	CDS	-	Serine protease, subtilase family protein	100.411
AKAUv1_110043	CDS	-	protein of unknown function	6.7845
AKAUv1_110044	CDS	-	conserved exported protein of unknown function	5.4276
AKAUv1_110045	CDS	-	protein of unknown function	2.7138
AKAUv1_110046	CDS	-	protein of unknown function	0
AKAUv1_110047	CDS	-	conserved protein of unknown function	8.1414
AKAUv1_110048	CDS	-	conserved protein of unknown function	6.7845
AKAUv1_110049	CDS	-	protein of unknown function	4.0707
AKAUv1_110050	CDS	-	conserved protein of unknown function	9.4983
AKAUv1_110051	CDS	-	conserved protein of unknown function	5.4276
AKAUv1_110052	CDS	-	conserved protein of unknown function	2.7138
AKAUv1_110053	CDS	-	protein of unknown function	10.8552
AKAUv1_110054	CDS	-	conserved protein of unknown function	25.7811
AKAUv1_110055	CDS	-	conserved membrane protein of unknown function	61.0605
AKAUv1_110056	CDS	-	conserved protein of unknown function	0
AKAUv1_110057	CDS	-	protein of unknown function	0
AKAUv1_110058	CDS	-	conserved protein of unknown function	211.676
AKAUv1_110059	CDS	-	conserved protein of unknown function	52.9191
AKAUv1_110060	CDS	-	conserved protein of unknown function	6.7845
AKAUv1_110061	CDS	-	Oxidoreductase, oxygen dependent, FAD-dependent protein	12.2121
AKAUv1_110062	CDS	-	protein of unknown function	12.2121
AKAUv1_110063	CDS	-	LysR family transcriptional regulator	12.2121
AKAUv1_110064	CDS	-	putative TIM-barrel fold metal-dependent hydrolase	1.3569
AKAUv1_110065	CDS	dctA	C4-dicarboxylic acid, orotate and citrate transporter	1.3569
AKAUv1_110066	CDS	-	conserved protein of unknown function	5.4276
AKAUv1_110067	CDS	-	conserved exported protein of unknown function	4.0707
AKAUv1_110068	CDS	-	GntR family transcriptional regulator	5.4276
AKAUv1_110069	CDS	-	conserved protein of unknown function	2.7138
AKAUv1_110070	CDS	dctA	C4-dicarboxylate transport protein	0
AKAUv1_110071	CDS	-	Pyridine nucleotide-disulfide oxidoreductase dimerization subunit	1.3569
AKAUv1_110072	CDS	-	Alkylhydroperoxidase	1.3569
AKAUv1_110073	CDS	-	DNA-binding domain-containing protein, AraC-type	6.7845
AKAUv1_110074	CDS	-	conserved protein of unknown function	2.7138
AKAUv1_110075	CDS	-	Histidine kinase	13.569
AKAUv1_110076	CDS	-	Cytochrome d ubiquinol oxidase subunit II	6.7845
AKAUv1_110077	CDS	-	conserved protein of unknown function	0
AKAUv1_110078	CDS	-	conserved protein of unknown function	1.3569
AKAUv1_110079	CDS	-	conserved protein of unknown function	0
AKAUv1_110080	CDS	-	conserved protein of unknown function	0
AKAUv1_110081	CDS	-	conserved exported protein of unknown function	0
AKAUv1_110082	CDS	-	protein of unknown function	0
AKAUv1_110083	CDS	-	protein of unknown function	1.3569
AKAUv1_110084	CDS	-	conserved protein of unknown function	5.4276
AKAUv1_110085	CDS	-	conserved protein of unknown function	9.4983
AKAUv1_110086	CDS	-	protein of unknown function	1.3569
AKAUv1_110087	CDS	ydbC	putative aldo/keto reductase, NAD(P)-binding	1.3569
AKAUv1_110088	CDS	ycaN	Uncharacterized HTH-type transcriptional regulator YcaN	1.3569
AKAUv1_110089	CDS	-	protein of unknown function	9.4983
AKAUv1_110090	CDS	-	Integrase family protein	10.8552
AKAUv1_110091	CDS	-	conserved protein of unknown function	1.3569
AKAUv1_110092	CDS	-	conserved protein of unknown function	5.4276
AKAUv1_110093	CDS	-	conserved protein of unknown function	0
AKAUv1_110094	CDS	-	conserved protein of unknown function	0
AKAUv1_110095	CDS	-	conserved protein of unknown function	0
AKAUv1_110096	CDS	-	conserved protein of unknown function	0
AKAUv1_110097	CDS	-	protein of unknown function	0
AKAUv1_110098	CDS	-	Virulence-associated E family protein	0
AKAUv1_110099	CDS	-	conserved protein of unknown function	2.7138
AKAUv1_110100	CDS	-	protein of unknown function	0
AKAUv1_110101	CDS	-	protein of unknown function	0
AKAUv1_110102	CDS	-	protein of unknown function	0
AKAUv1_110103	CDS	-	conserved protein of unknown function	0
AKAUv1_110104	CDS	-	conserved protein of unknown function	0
AKAUv1_110105	CDS	-	conserved protein of unknown function	0
AKAUv1_110106	CDS	-	Lytic transglycosylase	0
AKAUv1_110107	CDS	-	conserved protein of unknown function	1.3569
AKAUv1_110108	CDS	-	conserved protein of unknown function	1.3569
AKAUv1_110109	CDS	-	conserved protein of unknown function	2.7138
AKAUv1_110110	CDS	-	conserved protein of unknown function	2.7138
AKAUv1_110111	CDS	-	conserved protein of unknown function	8.1414
AKAUv1_110112	CDS	-	protein of unknown function	4.0707
AKAUv1_110113	CDS	-	conserved protein of unknown function	4.0707
AKAUv1_110114	CDS	-	protein of unknown function	55.6329
AKAUv1_110115	CDS	DHBK	putative 3,4-dihydroxy-2-butanone kinase	108.552
AKAUv1_110116	CDS	ssuA	alkanesulfonate transporter subunit ; periplasmic-binding component of ABC superfamily	4.0707
AKAUv1_110117	CDS	-	protein of unknown function	0
AKAUv1_110118	CDS	-	ABC-type nitrate/sulfonate/bicarbonate transport system, periplasmic component	0
AKAUv1_110119	CDS	-	Binding-protein-dependent transporters inner membrane component	0
AKAUv1_110120	CDS	-	conserved protein of unknown function	0
AKAUv1_110121	CDS	-	NMT1/THI5 like domain-containing protein	0
AKAUv1_110122	CDS	-	protein of unknown function	0
AKAUv1_110123	CDS	-	Multi-sensor signal transduction histidine kinase	0
AKAUv1_110124	CDS	-	conserved protein of unknown function	0
AKAUv1_110125	CDS	cpo	Non-heme chloroperoxidase	0
AKAUv1_110126	CDS	-	conserved protein of unknown function	0
AKAUv1_110127	CDS	-	Acyl-CoA dehydrogenase	0
AKAUv1_110128	CDS	-	Aliphatic sulfonates family ABC transporter periplasmic ligand-binding protein	0
AKAUv1_110129	CDS	-	LysR family transcriptional regulator	1.3569
AKAUv1_110130	CDS	-	Rhodanese	4.0707
AKAUv1_110131	CDS	-	Cysteine dioxygenase type I	4.0707
AKAUv1_110132	CDS	-	conserved protein of unknown function	0
AKAUv1_110133	CDS	-	putative sulfonate monooxygenase	1.3569
AKAUv1_110134	CDS	-	PBS lyase	1.3569
AKAUv1_110135	CDS	-	putative transport protein (ABC superfamily, ATP_bind)	0
AKAUv1_110136	CDS	-	Binding-protein-dependent transport systems inner membrane component	0
AKAUv1_110137	CDS	-	Nitrate ABC transporter periplasmic nitrate-binding protein	1.3569
AKAUv1_110138	CDS	-	Ferredoxin	0
AKAUv1_110139	CDS	-	putative oxidoreductase	0
AKAUv1_110140	CDS	-	GntR family transcriptional regulator	1.3569
AKAUv1_110141	CDS	-	Acriflavin resistance protein	1.3569
AKAUv1_110142	CDS	-	protein of unknown function	0
AKAUv1_110143	CDS	-	conserved protein of unknown function	4.0707
AKAUv1_110144	CDS	-	protein of unknown function	4.0707
AKAUv1_110145	CDS	kdgD	5-dehydro-4-deoxyglucarate dehydratase (5-keto-4-deoxy- glucarate dehydratase)	5.4276
AKAUv1_110146	CDS	gudD	(D)-glucarate dehydratase 1	1.3569
AKAUv1_110147	CDS	-	6-phosphogluconolactonase	2.7138
AKAUv1_110148	CDS	glxR	tartronate semialdehyde reductase, NADH-dependent	10.8552
AKAUv1_110149	CDS	garL	alpha-dehydro-beta-deoxy-D-glucarate aldolase	2.7138
AKAUv1_110150	CDS	-	2-ketoglutarate semialdehyde dehydrogenase	4.0707
AKAUv1_110151	CDS	-	GntR family transcriptional regulator	5.4276
AKAUv1_110152	CDS	-	Porin Gram-negative type	1.3569
AKAUv1_110153	CDS	fliC	Flagellin	4.0707
AKAUv1_110154	CDS	-	Diguanylate cyclase	12.2121
AKAUv1_110155	CDS	-	putative transcriptional regulator (GntR family)	9.4983
AKAUv1_110156	CDS	-	conserved hypothetical protein	4.0707
AKAUv1_110157	CDS	-	Alpha/beta hydrolase fold protein	2.7138
AKAUv1_110158	CDS	-	Flavin reductase domain-containing protein FMN-binding protein	5.4276
AKAUv1_110159	CDS	-	putative monooxygenase	5.4276
AKAUv1_110160	CDS	-	putative aldehyde dehydrogenase	5.4276
AKAUv1_110161	CDS	-	NIPSNAP family containing protein	1.3569
AKAUv1_110162	CDS	-	Spermidine/putrescine-binding periplasmic protein	6.7845
AKAUv1_110163	CDS	-	ABC-type spermidine/putrescine transport system, permease component I	5.4276
AKAUv1_110164	CDS	-	Binding-protein-dependent transport systems inner membrane component	2.7138
AKAUv1_110165	CDS	potA	Spermidine/putrescine import ATP-binding protein PotA	4.0707
AKAUv1_110166	CDS	-	GntR family transcriptional regulator	0
AKAUv1_110167	CDS	-	conserved protein of unknown function	0
AKAUv1_110168	CDS	-	Branched chain amino acid ABC transporter substrate-binding protein	27.138
AKAUv1_110169	CDS	-	Inner-membrane translocator	5.4276
AKAUv1_110170	CDS	-	ABC transporter	8.1414
AKAUv1_110171	CDS	livF	leucine/isoleucine/valine transporter subunit ; ATP-binding component of ABC superfamily	2.7138
AKAUv1_110172	CDS	atoE	short chain fatty acid transporter	0
AKAUv1_110173	CDS	aphA	Acetylpolyamine aminohydrolase	2.7138
AKAUv1_110174	CDS	-	protein of unknown function	18.9966
AKAUv1_110175	CDS	-	conserved exported protein of unknown function	16.2828
AKAUv1_110176	CDS	pps	CDP-diacylglycerol--serine O-phosphatidyltransferase	10.8552
AKAUv1_110177	CDS	-	Acriflavin resistance protein	1.3569
AKAUv1_110178	CDS	-	RND family efflux transporter MFP subunit	1.3569
AKAUv1_110179	CDS	-	Efflux transporter, outer membrane factor lipoprotein, NodT family	2.7138
AKAUv1_110180	CDS	cusR	DNA-binding response regulator in two-component regulatory system with CusS	14.9259
AKAUv1_110181	CDS	-	Heavy metal sensor signal transduction histidine kinase	31.2087
AKAUv1_110182	CDS	-	conserved protein of unknown function	36.6363
AKAUv1_110183	CDS	-	conserved exported protein of unknown function	14.9259
AKAUv1_110184	CDS	-	YVTN family beta-propeller repeat protein	24.4242
AKAUv1_110185	CDS	-	TonB-dependent receptor	10.8552
AKAUv1_110186	CDS	-	Signal transduction histidine kinase, glucose-6-phosphate specific	31.2087
AKAUv1_110187	CDS	-	LuxR family two component transcriptional regulator	39.3501
AKAUv1_110188	CDS	pqqE	coenzyme PQQ synthesis protein E (Coenzyme PQQ synthesis protein III)	32.5656
AKAUv1_110189	CDS	pqqD	coenzyme PQQ synthesis protein D (Coenzyme PQQ synthesis protein II)	8.1414
AKAUv1_110190	CDS	pqqC	coenzyme PQQ synthesis protein C (Coenzyme PQQ synthesis protein I)	13.569
AKAUv1_110191	CDS	pqqB	coenzyme PQQ synthesis protein B (Coenzyme PQQ synthesis protein V)	31.2087
AKAUv1_110192	CDS	-	Cytochrome B561	27.138
AKAUv1_110193	CDS	-	Formylmethanofuran dehydrogenase subunit C	33.9225
AKAUv1_110194	CDS	ffsA	Formylmethanofuran--tetrahydromethanopterin formyltransferase	12.2121
AKAUv1_110195	CDS	-	Formylmethanofuran dehydrogenase subunit A	32.5656
AKAUv1_110196	CDS	-	Formylmethanofuran dehydrogenase subunit B	18.9966
AKAUv1_110197	CDS	-	Histidine biosynthesis protein	21.7104
AKAUv1_110198	CDS	-	conserved protein of unknown function	29.8518
AKAUv1_110199	CDS	-	H4MPT-linked C1 transfer pathway protein	23.0673
AKAUv1_110200	CDS	-	putative kinase, aspartokinase/uridylate kinase	23.0673
AKAUv1_110201	CDS	-	conserved protein of unknown function	9.4983
AKAUv1_110202	CDS	-	conserved protein of unknown function	5.4276
AKAUv1_110203	CDS	-	protein of unknown function	44.7777
AKAUv1_110204	CDS	-	protein of unknown function	1115.37
AKAUv1_110205	CDS	cbbL	Ribulose bisphosphate carboxylase large chain	6.7845
AKAUv1_110206	CDS	cbbS	Ribulose bisphosphate carboxylase small chain	2.7138
AKAUv1_110207	CDS	cfxQ	Protein CfxQ	5.4276
AKAUv1_110208	CDS	fbp	Fructose-1,6-bisphosphatase class 1 3	9.4983
AKAUv1_110209	CDS	prkB	phosphoribulokinase	21.7104
AKAUv1_110210	CDS	-	protein of unknown function	21.7104
AKAUv1_110211	CDS	-	Dihydropteroate synthase DHPS	28.4949
AKAUv1_110212	CDS	-	Flavoprotein	14.9259
AKAUv1_110213	CDS	-	Fis family GAF modulated sigma54 specific transcriptional regulator	108.552
AKAUv1_110214	CDS	-	FolB domain protein	29.8518
AKAUv1_110215	CDS	-	conserved exported protein of unknown function	12.2121
AKAUv1_110216	CDS	-	protein of unknown function	9.4983
AKAUv1_110217	CDS	fae	Formaldehyde-activating enzyme	103.124
AKAUv1_110218	CDS	-	Triphosphoribosyl-dephospho-CoA protein	6.7845
AKAUv1_110219	CDS	-	Alpha-L-glutamate ligase	27.138
AKAUv1_110220	CDS	mch	Methenyltetrahydromethanopterin cyclohydrolase	28.4949
AKAUv1_110221	CDS	-	conserved exported protein of unknown function	28.4949
AKAUv1_110222	CDS	mtdB	NAD(P)-dependent methylenetetrahydromethanopterin dehydrogenase	23.0673
AKAUv1_110223	CDS	-	Beta-ribofuranosylaminobenzene 5'-phosphate synthase	20.3535
AKAUv1_110224	CDS	-	Pterin-4a-carbinolamine dehydratase	14.9259
AKAUv1_110225	CDS	-	protein of unknown function	17.6397
AKAUv1_110226	CDS	xoxF	putative dehydrogenase XoxF	355.508
AKAUv1_110227	CDS	-	putative methanol dehydrogenase-like protein, cytochrome cL (XoxG)	47.4915
AKAUv1_110228	CDS	-	Extracellular solute-binding protein	58.3467
AKAUv1_110229	CDS	-	conserved exported protein of unknown function	44.7777
AKAUv1_110230	CDS	cfxR	HTH-type transcriptional regulator CfxR	47.4915
AKAUv1_110231	CDS	-	conserved protein of unknown function	78.7002
AKAUv1_110232	CDS	-	conserved protein of unknown function	120.764
AKAUv1_110233	CDS	ybdD	conserved hypothetical protein	2.7138
AKAUv1_110234	CDS	cstA	carbon starvation protein	8.1414
AKAUv1_110235	CDS	-	Integral membrane sensor signal transduction histidine kinase	8.1414
AKAUv1_110236	CDS	-	Two component LuxR family transcriptional regulator	5.4276
AKAUv1_110237	CDS	phnA	conserved hypothetical protein	12.2121
AKAUv1_110238	CDS	-	conserved protein of unknown function	12.2121
AKAUv1_110239	CDS	-	conserved protein of unknown function	8.1414
AKAUv1_110240	CDS	-	conserved protein of unknown function	2.7138
AKAUv1_110241	CDS	-	conserved membrane protein of unknown function	5.4276
AKAUv1_110242	CDS	-	Short-chain dehydrogenase/reductase SDR	1.3569
AKAUv1_110243	CDS	-	Alcohol dehydrogenase	0
AKAUv1_110244	CDS	-	putative enzyme	2.7138
AKAUv1_110245	CDS	-	conserved protein of unknown function	0
AKAUv1_110246	CDS	-	2-haloalkanoic acid dehalogenase	8.1414
AKAUv1_110247	CDS	-	Toluene tolerance family protein	12.2121
AKAUv1_110248	CDS	etfB	electron transfer flavoprotein beta-subunit	9.4983
AKAUv1_110249	CDS	etfA	electron transfer flavoprotein alpha-subunit	4.0707
AKAUv1_110250	CDS	-	putative HpcH/HpaI aldolase/citrate lyase	9.4983
AKAUv1_110251	CDS	-	LysR family transcriptional regulator	12.2121
AKAUv1_110252	CDS	-	Major facilitator transporter	6.7845
AKAUv1_110253	CDS	-	L-carnitine dehydratase/bile acid-inducible protein F	2.7138
AKAUv1_110254	CDS	-	Acyl-CoA dehydrogenase domain-containing protein	4.0707
AKAUv1_110255	CDS	-	conserved protein of unknown function	5.4276
AKAUv1_110256	CDS	-	Ap4A phosphorylase II	13.569
AKAUv1_110257	CDS	-	conserved protein of unknown function	9.4983
AKAUv1_110258	CDS	-	conserved exported protein of unknown function	12.2121
AKAUv1_110259	CDS	-	conserved protein of unknown function	14.9259
AKAUv1_110260	CDS	-	conserved membrane protein of unknown function	24.4242
AKAUv1_110261	CDS	-	conserved membrane protein of unknown function	10.8552
AKAUv1_110262	CDS	-	putative DNA repair exonuclease	10.8552
AKAUv1_110263	CDS	-	conserved protein of unknown function	20.3535
AKAUv1_110264	CDS	-	protein of unknown function	31.2087
AKAUv1_110265	CDS	-	Inosine/uridine-preferring nucleoside hydrolase	36.6363
AKAUv1_110266	CDS	-	Alcohol dehydrogenase GroES domain-containing protein	77.3433
AKAUv1_110267	CDS	-	protein of unknown function	4.0707
AKAUv1_1110001	CDS	-	conserved protein of unknown function	0
AKAUv1_1110002	CDS	-	conserved exported protein of unknown function	21.7104
AKAUv1_1120001	CDS	-	conserved protein of unknown function	0
AKAUv1_1120002	CDS	-	conserved protein of unknown function	0
AKAUv1_1120003	CDS	-	conserved protein of unknown function	0
AKAUv1_1120004	CDS	-	putative endonuclease	0
AKAUv1_1120005	CDS	-	conserved protein of unknown function	2.7138
AKAUv1_1120006	CDS	-	putative ATPase involved in DNA repair	1.3569
AKAUv1_1120007	CDS	-	conserved protein of unknown function	1.3569
AKAUv1_1120008	CDS	-	DNA repair exonuclease-like protein	2.7138
AKAUv1_1120009	CDS	-	protein of unknown function	0
AKAUv1_1120010	CDS	-	conserved protein of unknown function	0
AKAUv1_1120011	CDS	-	protein of unknown function	0
AKAUv1_1120012	CDS	-	protein of unknown function	0
AKAUv1_1120013	CDS	-	protein of unknown function	0
AKAUv1_1120014	CDS	-	conserved protein of unknown function	1.3569
AKAUv1_1120015	CDS	-	conserved protein of unknown function	0
AKAUv1_1120016	CDS	-	conserved protein of unknown function	1.3569
AKAUv1_1120017	CDS	-	conserved protein of unknown function	1.3569
AKAUv1_1120018	CDS	-	conserved protein of unknown function	1.3569
AKAUv1_1120019	CDS	-	conserved protein of unknown function	0
AKAUv1_1120020	CDS	-	UvrD/REP helicase	4.0707
AKAUv1_1120021	CDS	-	conserved protein of unknown function	2.7138
AKAUv1_1120022	CDS	-	conserved membrane protein of unknown function	0
AKAUv1_1120023	CDS	-	conserved protein of unknown function	0
AKAUv1_1120024	CDS	-	conserved protein of unknown function	0
AKAUv1_1120025	CDS	-	conserved protein of unknown function	0
AKAUv1_1120026	CDS	-	conserved protein of unknown function	0
AKAUv1_1120027	CDS	-	conserved membrane protein of unknown function	2.7138
AKAUv1_1120028	CDS	-	Type IV secretion system family protein	0
AKAUv1_1120029	CDS	-	Type IV secretory pathway VirB4 components-like protein	1.3569
AKAUv1_1120030	CDS	-	conserved protein of unknown function	0
AKAUv1_1120031	CDS	-	Type IV secretion system protein	0
AKAUv1_1120032	CDS	-	Type II secretion system protein E	0
AKAUv1_1120033	CDS	-	conserved protein of unknown function	0
AKAUv1_1120034	CDS	-	conserved protein of unknown function	0
AKAUv1_1120035	CDS	-	ATPase	0
AKAUv1_1120036	CDS	-	conserved protein of unknown function	1.3569
AKAUv1_1120037	CDS	-	conserved protein of unknown function	0
AKAUv1_1130001	CDS	-	conserved protein of unknown function	6.7845
AKAUv1_1130002	CDS	-	conserved protein of unknown function	16.2828
AKAUv1_1130003	CDS	-	Histone family protein DNA-binding protein	32.5656
AKAUv1_1130004	CDS	-	protein of unknown function	12.2121
AKAUv1_1130005	CDS	-	conserved protein of unknown function	1.3569
AKAUv1_1130006	CDS	-	conserved protein of unknown function	4.0707
AKAUv1_1130007	CDS	-	conserved protein of unknown function	2.7138
AKAUv1_1130008	CDS	-	conserved protein of unknown function	2.7138
AKAUv1_1130009	CDS	-	conserved protein of unknown function	8.1414
AKAUv1_1130010	CDS	-	conserved protein of unknown function	0
AKAUv1_1130011	CDS	-	conserved protein of unknown function	1.3569
AKAUv1_1140001	CDS	-	Outer membrane autotransporter	1.3569
AKAUv1_1140002	CDS	-	AraC family transcriptional regulator	12.2121
AKAUv1_1140003	CDS	-	putative NADPH-quinone reductase (Modulator of drug activity B)	6.7845
AKAUv1_1140004	CDS	-	Enoyl-CoA hydratase/isomerase	4.0707
AKAUv1_1140005	CDS	-	conserved protein of unknown function	1.3569
AKAUv1_1140006	CDS	alkJ	Alcohol dehydrogenase [acceptor]	0
AKAUv1_1140007	CDS	BDS	Alkyl/aryl-sulfatase BDS1	4.0707
AKAUv1_1140008	CDS	-	Glyoxalase/bleomycin resistance protein/dioxygenase	5.4276
AKAUv1_1140009	CDS	-	TetR family transcriptional regulator	8.1414
AKAUv1_1140010	CDS	-	conserved protein of unknown function	5.4276
AKAUv1_1140011	CDS	-	LysR family transcriptional regulator	61.0605
AKAUv1_1140012	CDS	ohr	Organic hydroperoxide resistance protein	18.9966
AKAUv1_1140013	CDS	-	Major facilitator superfamily protein	13.569
AKAUv1_1140014	CDS	-	Shikimate 5-dehydrogenase	18.9966
AKAUv1_1140015	CDS	-	Arabinose efflux permease family protein	33.9225
AKAUv1_1140016	CDS	-	conserved protein of unknown function	1.3569
AKAUv1_1140017	CDS	-	GntR family transcriptional regulator	2.7138
AKAUv1_1140018	CDS	-	Alkylhydroperoxidase	0
AKAUv1_1140019	CDS	sugE	multidrug efflux system protein	0
AKAUv1_1140020	CDS	-	conserved hypothetical protein	1.3569
AKAUv1_1140021	CDS	-	LysR family transcriptional regulator	2.7138
AKAUv1_1140022	CDS	-	Extracellular solute-binding protein	20.3535
AKAUv1_1140023	CDS	fbpC	Fe(3+) ions import ATP-binding protein FbpC	17.6397
AKAUv1_1140024	CDS	-	ABC-type spermidine/putrescine transport system, permease component I	8.1414
AKAUv1_1140025	CDS	-	Binding-protein-dependent transport system inner membrane protein	5.4276
AKAUv1_1140026	CDS	ooxB	Opine oxidase subunit B	9.4983
AKAUv1_1140027	CDS	-	conserved protein of unknown function	8.1414
AKAUv1_1140028	CDS	ooxA	Opine oxidase subunit A	27.138
AKAUv1_1140029	CDS	-	FAD dependent oxidoreductase	16.2828
AKAUv1_1140030	CDS	-	RutC family protein HD_0322	8.1414
AKAUv1_1140031	CDS	-	PAS/PAC sensor-containing diguanylate cyclase	31.2087
AKAUv1_1140032	CDS	-	protein of unknown function	9.4983
AKAUv1_1140033	CDS	-	conserved protein of unknown function	20.3535
AKAUv1_1140034	CDS	-	conserved protein of unknown function	13.569
AKAUv1_1140035	CDS	-	conserved exported protein of unknown function	18.9966
AKAUv1_1140036	CDS	-	Acyltransferase 3	6.7845
AKAUv1_1140037	CDS	-	conserved exported protein of unknown function	2.7138
AKAUv1_1140038	CDS	-	Oxidoreductase molybdopterin binding protein	2.7138
AKAUv1_1140039	CDS	-	Thiosulfate reductase cytochrome B subunit (Membrane anchoring protein)	0
AKAUv1_1140040	CDS	-	protein of unknown function	0
AKAUv1_1140041	CDS	-	TonB-dependent siderophore receptor	17.6397
AKAUv1_1140042	CDS	-	DSBA oxidoreductase	27.138
AKAUv1_1140043	CDS	-	Translation elongation factor-like GTPase	115.337
AKAUv1_1140044	CDS	-	conserved protein of unknown function	10.8552
AKAUv1_1140045	CDS	-	conserved protein of unknown function	5.4276
AKAUv1_1140046	CDS	-	conserved protein of unknown function	5.4276
AKAUv1_1150001	CDS	-	Major facilitator transporter	0
AKAUv1_1150002	CDS	hipO	Hippurate hydrolase	0
AKAUv1_1150003	CDS	-	LysR family transcriptional regulator	1.3569
AKAUv1_1150004	CDS	-	putative Aldehyde dehydrogenase (NAD(+))	0
AKAUv1_1150005	CDS	-	conserved protein of unknown function	4.0707
AKAUv1_1150006	CDS	-	conserved exported protein of unknown function	2.7138
AKAUv1_1160001	CDS	-	Cyclic nucleotide-regulated small mechanosensitive ion channel	13.569
AKAUv1_1160002	CDS	-	Copper resistance protein CopC	0
AKAUv1_1160003	CDS	-	conserved exported protein of unknown function	1.3569
AKAUv1_1160004	CDS	-	conserved exported protein of unknown function	1.3569
AKAUv1_1160005	CDS	ybaA	conserved hypothetical protein	14.9259
AKAUv1_1160006	CDS	-	Metallophosphoesterase	16.2828
AKAUv1_1160007	CDS	-	protein of unknown function	6.7845
AKAUv1_1160008	CDS	-	conserved exported protein of unknown function	1.3569
AKAUv1_1160009	CDS	-	GntR family transcriptional regulator	39.3501
AKAUv1_1160010	CDS	-	Major facilitator transporter	85.4847
AKAUv1_1160011	CDS	-	conserved protein of unknown function	16.2828
AKAUv1_1160012	CDS	-	GntR family transcriptional regulator	2.7138
AKAUv1_1160013	CDS	oxc	putative oxalyl-CoA decarboxylase	37.9932
AKAUv1_1160014	CDS	frc	formyl-CoA transferase, NAD(P)-binding	43.4208
AKAUv1_1160015	CDS	-	putative PAS/PAC sensor protein	8.1414
AKAUv1_1160016	CDS	-	conserved protein of unknown function	2.7138
AKAUv1_1160017	CDS	-	conserved protein of unknown function	5.4276
AKAUv1_1160018	CDS	-	conserved protein of unknown function	0
AKAUv1_1160019	CDS	frc	formyl-CoA transferase, NAD(P)-binding	20.3535
AKAUv1_1160020	CDS	-	2-keto-4-pentenoate hydratase/2-oxohepta-3-ene-1,7-dioic acid hydratase	14.9259
AKAUv1_1160021	CDS	-	putative 2-dehydropantoate 2-reductase	35.2794
AKAUv1_1160022	CDS	-	conserved protein of unknown function	6.7845
AKAUv1_1160023	CDS	-	Porin	12.2121
AKAUv1_1160024	CDS	yvaG	Uncharacterized oxidoreductase YvaG	65.1312
AKAUv1_1160025	CDS	-	conserved protein of unknown function	29.8518
AKAUv1_1160026	CDS	-	conserved protein of unknown function	4.0707
AKAUv1_1160027	CDS	-	conserved exported protein of unknown function	2.7138
AKAUv1_1160028	CDS	-	Porin	1.3569
AKAUv1_1160029	CDS	-	conserved exported protein of unknown function	9.4983
AKAUv1_1160030	CDS	-	Taurine dioxygenase	5.4276
AKAUv1_1160031	CDS	-	Nitrate/sulfonate/bicarbonate ABC transporter periplasmic ligand-binding protein	1.3569
AKAUv1_1160032	CDS	-	ABC transporter	2.7138
AKAUv1_1160033	CDS	-	ABC-type nitrate/sulfonate/bicarbonate transport system, permease component	13.569
AKAUv1_1160034	CDS	-	Cupin domain-containing protein	14.9259
AKAUv1_1160035	CDS	-	GAF sensor-containing diguanylate cyclase/phosphodiesterase	36.6363
AKAUv1_1160036	CDS	-	Alkylhydroperoxidase AhpD	10.8552
AKAUv1_1160037	CDS	-	exported protein of unknown function	1.3569
AKAUv1_1170001	CDS	-	Cytochrome c biogenesis protein CcsA (fragment)	12.2121
AKAUv1_1170002	CDS	yedY	exported heme-molybdoenzyme molybdopterin-containing subunit YedY; TAT export	8.1414
AKAUv1_1170003	CDS	yedZ	Sulfoxide reductase heme-binding subunit YedZ	6.7845
AKAUv1_1170004	CDS	-	protein of unknown function	4.0707
AKAUv1_1170005	CDS	lysA	diaminopimelate decarboxylase	25.7811
AKAUv1_1170006	CDS	-	putative lipoprotein	6.7845
AKAUv1_1170007	CDS	cyaY	frataxin, iron-binding and oxidizing protein	1.3569
AKAUv1_1170008	CDS	mrcA	Penicillin-binding protein 1A [Includes: Penicillin-insensitive transglycosylase ; Penicillin-sensitive transpeptidase]	17.6397
AKAUv1_1170009	CDS	-	conserved protein of unknown function	2.7138
AKAUv1_1170010	CDS	-	Tfp pilus assembly protein PilN	0
AKAUv1_1170011	CDS	-	conserved protein of unknown function	0
AKAUv1_1170012	CDS	-	Type IV pilus secretin PilQ	6.7845
AKAUv1_1170013	CDS	aroK	shikimate kinase I	21.7104
AKAUv1_1170014	CDS	aroB	3-dehydroquinate synthase	40.707
AKAUv1_1170015	CDS	-	Deoxyguanosinetriphosphate triphosphohydrolase-like protein	52.9191
AKAUv1_1170016	CDS	-	conserved protein of unknown function	100.411
AKAUv1_1170017	CDS	-	Outer membrane protein W	172.326
AKAUv1_1170018	CDS	-	conserved protein of unknown function	59.7036
AKAUv1_1170019	CDS	gltB	glutamate synthase, large subunit	93.6261
AKAUv1_1170020	CDS	gltD	Glutamate synthase [NADPH] small chain	28.4949
AKAUv1_1170021	CDS	-	conserved exported protein of unknown function	1.3569
AKAUv1_1180001	CDS	-	NAD-dependent epimerase/dehydratase (fragment)	1.3569
AKAUv1_1180002	CDS	-	protein of unknown function	2.7138
AKAUv1_1180003	CDS	-	ATP-dependent DNA helicase RecQ	5.4276
AKAUv1_1190001	CDS	exbD	Biopolymer transport protein exbD1	1.3569
AKAUv1_1200001	CDS	-	conserved protein of unknown function	1.3569
AKAUv1_1200002	CDS	-	protein of unknown function	9.4983
AKAUv1_1200003	CDS	-	putative DNA methylase	58.3467
AKAUv1_1200004	CDS	yeeB	putative ATP-dependent helicase YeeB	42.0639
AKAUv1_1200005	CDS	-	conserved protein of unknown function	12.2121
AKAUv1_1200006	CDS	-	Lipoprotein	0
AKAUv1_1200007	CDS	-	conserved exported protein of unknown function	0
AKAUv1_1200008	CDS	-	protein of unknown function	0
AKAUv1_1200009	CDS	-	protein of unknown function	1.3569
AKAUv1_120001	CDS	-	protein of unknown function	1.3569
AKAUv1_1200010	CDS	-	conserved protein of unknown function	2.7138
AKAUv1_1200011	CDS	-	conserved protein of unknown function	2.7138
AKAUv1_1200012	CDS	-	conserved protein of unknown function	1.3569
AKAUv1_1200013	CDS	-	conserved protein of unknown function	1.3569
AKAUv1_1200014	CDS	-	protein of unknown function	1.3569
AKAUv1_1200015	CDS	-	protein of unknown function	2.7138
AKAUv1_1200016	CDS	-	conserved protein of unknown function	4.0707
AKAUv1_1200017	CDS	-	conserved protein of unknown function	5.4276
AKAUv1_1200018	CDS	-	ATPase AAA	4.0707
AKAUv1_1200019	CDS	-	conserved protein of unknown function	1.3569
AKAUv1_120002	CDS	flhF	Flagellar biosynthesis regulator FlhF	37.9932
AKAUv1_1200020	CDS	-	conserved protein of unknown function	4.0707
AKAUv1_1200021	CDS	-	ADP-ribosylglycohydrolase	0
AKAUv1_1200022	CDS	-	conserved protein of unknown function	0
AKAUv1_1200023	CDS	-	conserved protein of unknown function	0
AKAUv1_1200024	CDS	-	Metallophosphoesterase	2.7138
AKAUv1_1200025	CDS	-	conserved protein of unknown function	5.4276
AKAUv1_1200026	CDS	-	conserved protein of unknown function	0
AKAUv1_1200027	CDS	-	conserved protein of unknown function	2.7138
AKAUv1_1200028	CDS	-	conserved protein of unknown function	1.3569
AKAUv1_1200029	CDS	-	exported protein of unknown function	1.3569
AKAUv1_120003	CDS	-	Flagellar biosynthesis protein FlhG	46.1346
AKAUv1_1200030	CDS	-	conserved protein of unknown function	2.7138
AKAUv1_1200031	CDS	-	Silent information regulator protein Sir2	2.7138
AKAUv1_1200032	CDS	-	DNA helicase/exodeoxyribonuclease V, gamma subunit	0
AKAUv1_1200033	CDS	-	DNA helicase/exodeoxyribonuclease V, beta subunit	4.0707
AKAUv1_1200034	CDS	-	DNA helicase/exodeoxyribonuclease V, alpha subunit	0
AKAUv1_120004	CDS	fliA	RNA polymerase, sigma 28 (sigma F) factor	37.9932
AKAUv1_120005	CDS	-	conserved protein of unknown function	14.9259
AKAUv1_120006	CDS	-	protein of unknown function	16.2828
AKAUv1_120007	CDS	-	exported protein of unknown function	10.8552
AKAUv1_120008	CDS	-	FlgN family protein	50.2053
AKAUv1_120009	CDS	-	Anti-sigma28 factor FlgM	59.7036
AKAUv1_120010	CDS	-	Flagella basal body P-ring formation protein FlgA	18.9966
AKAUv1_120011	CDS	flgB	flagellar component of cell-proximal portion of basal-body rod	10.8552
AKAUv1_120012	CDS	flgC	flagellar component of cell-proximal portion of basal-body rod	10.8552
AKAUv1_120013	CDS	flgD	Flagellar basal body rod modification protein	20.3535
AKAUv1_120014	CDS	-	Flagellar hook-basal body protein	32.5656
AKAUv1_120015	CDS	flgF	flagellar component of cell-proximal portion of basal-body rod	28.4949
AKAUv1_120016	CDS	flgG	flagellar component of cell-distal portion of basal-body rod	28.4949
AKAUv1_120017	CDS	flgH	flagellar protein of basal-body outer-membrane L ring	12.2121
AKAUv1_120018	CDS	flgI	flagellar basal body P-ring protein	33.9225
AKAUv1_120019	CDS	flgJ	muramidase	20.3535
AKAUv1_120020	CDS	-	protein of unknown function	36.6363
AKAUv1_120021	CDS	ycgR	Flagellar brake protein YcgR 1	71.9157
AKAUv1_120022	CDS	-	protein of unknown function	8.1414
AKAUv1_120023	CDS	-	exported protein of unknown function	1.3569
AKAUv1_120024	CDS	flgK	Flagellar hook-associated protein FlgK	32.5656
AKAUv1_120025	CDS	flgL	Flagellar hook-associated protein FlgL	78.7002
AKAUv1_120026	CDS	-	conserved protein of unknown function	39.3501
AKAUv1_120027	CDS	-	conserved protein of unknown function	12.2121
AKAUv1_120028	CDS	fliR	flagellar export pore protein	8.1414
AKAUv1_120029	CDS	fliQ	flagellar biosynthesis protein	6.7845
AKAUv1_120030	CDS	fliP	flagellar biosynthesis protein	8.1414
AKAUv1_120031	CDS	-	Flagellar biosynthesis protein FliO	12.2121
AKAUv1_120032	CDS	fliN	flagellar motor switching and energizing component	14.9259
AKAUv1_120033	CDS	fliM	flagellar motor switching and energizing component	50.2053
AKAUv1_120034	CDS	fliL	Flagellar basal body-associated protein FliL	16.2828
AKAUv1_120035	CDS	-	protein of unknown function	1.3569
AKAUv1_120036	CDS	-	Flagellar hook-length control protein	31.2087
AKAUv1_120037	CDS	-	protein of unknown function	6.7845
AKAUv1_120038	CDS	-	Flagellar export protein FliJ	10.8552
AKAUv1_120039	CDS	fliI	flagellum-specific ATP synthase	42.0639
AKAUv1_120040	CDS	fliH	Flagellar assembly protein H	23.0673
AKAUv1_120041	CDS	fliG	flagellar motor switching and energizing component	37.9932
AKAUv1_120042	CDS	fliF	flagellar basal-body MS-ring and collar protein	51.5622
AKAUv1_120043	CDS	fliE	flagellar basal-body component	5.4276
AKAUv1_120044	CDS	-	protein of unknown function	2.7138
AKAUv1_120045	CDS	fliS	Flagellar protein FliS	37.9932
AKAUv1_120046	CDS	-	putative flagellar protein FliT	23.0673
AKAUv1_120047	CDS	-	conserved protein of unknown function	17.6397
AKAUv1_120048	CDS	-	conserved protein of unknown function	14.9259
AKAUv1_120049	CDS	calB	putative coniferyl aldehyde dehydrogenase	65.1312
AKAUv1_120050	CDS	aidB	isovaleryl CoA dehydrogenase	70.5588
AKAUv1_120051	CDS	alkJ	Alcohol dehydrogenase [acceptor]	10.8552
AKAUv1_120052	CDS	-	OmpA/MotB domain-containing protein	4.0707
AKAUv1_120053	CDS	ywbI	Uncharacterized HTH-type transcriptional regulator YwbI	4.0707
AKAUv1_120054	CDS	-	putative effector of murein hydrolase LrgA	0
AKAUv1_120055	CDS	-	conserved hypothetical protein; putative membrane protein	2.7138
AKAUv1_120056	CDS	-	Glycosyl transferase family protein	9.4983
AKAUv1_120057	CDS	sahH	S-adenosyl-L-homocysteine hydrolase	40.707
AKAUv1_120058	CDS	yvlD	Uncharacterized membrane protein YvlD	10.8552
AKAUv1_120059	CDS	metF	5,10-methylenetetrahydrofolate reductase	24.4242
AKAUv1_120060	CDS	-	conserved protein of unknown function	9.4983
AKAUv1_120061	CDS	-	protein of unknown function	4.0707
AKAUv1_120062	CDS	dppA	dipeptide transporter ; periplasmic-binding component of ABC superfamily	31.2087
AKAUv1_120063	CDS	dppA	dipeptide transporter ; periplasmic-binding component of ABC superfamily	101.768
AKAUv1_120064	CDS	dppB	dipeptide transporter; membrane component of ABC superfamily	12.2121
AKAUv1_120065	CDS	dppC	dipeptide transporter ; membrane component of ABC superfamily	23.0673
AKAUv1_120066	CDS	dppD	dipeptide transporter ; ATP-binding component of ABC superfamily	24.4242
AKAUv1_120067	CDS	dppF	dipeptide transporter ; ATP-binding component of ABC superfamily	27.138
AKAUv1_120068	CDS	-	GumN family protein	9.4983
AKAUv1_120069	CDS	-	TPR repeat-containing protein	2.7138
AKAUv1_120070	CDS	-	conserved membrane protein of unknown function	5.4276
AKAUv1_120071	CDS	-	conserved membrane protein of unknown function	5.4276
AKAUv1_120072	CDS	ybgL	putative lactam utilization protein, UPF0271 family	28.4949
AKAUv1_120073	CDS	ybgK	putative hydrolase subunit	18.9966
AKAUv1_120074	CDS	ybgJ	putative hydrolase subunit	20.3535
AKAUv1_120075	CDS	-	putative transcription regulator, contains HTH domain (MarR family)	33.9225
AKAUv1_120076	CDS	-	exported protein of unknown function	8.1414
AKAUv1_1210001	CDS	-	conserved exported protein of unknown function	18.9966
AKAUv1_1210002	CDS	-	conserved protein of unknown function	12.2121
AKAUv1_1210003	CDS	pps	phosphoenolpyruvate synthase	93.6261
AKAUv1_1210004	CDS	ydiA	conserved hypothetical protein	18.9966
AKAUv1_1210005	CDS	-	tRNA/rRNA methyltransferase SpoU	8.1414
AKAUv1_1210006	CDS	rnhB	Ribonuclease HII	43.4208
AKAUv1_1210007	CDS	lpxB	tetraacyldisaccharide-1-P synthase	18.9966
AKAUv1_1210008	CDS	lpxA	UDP-N-acetylglucosamine acetyltransferase	16.2828
AKAUv1_1210009	CDS	fabZ	(3R)-hydroxymyristol acyl carrier protein dehydratase	13.569
AKAUv1_1210010	CDS	lpxD	UDP-3-O-(3-hydroxymyristoyl)-glucosamine N-acyltransferase	23.0673
AKAUv1_1210011	CDS	-	Outer membrane chaperone Skp	9.4983
AKAUv1_1210012	CDS	bamA	Outer membrane protein assembly factor BamA	107.195
AKAUv1_1210013	CDS	yaeL	zinc metallopeptidase	33.9225
AKAUv1_1210014	CDS	dxr	1-deoxy-D-xylulose 5-phosphate reductoisomerase	31.2087
AKAUv1_1210015	CDS	cdsA	Phosphatidate cytidylyltransferase	18.9966
AKAUv1_1210016	CDS	ispU	undecaprenyl pyrophosphate synthase	16.2828
AKAUv1_1210017	CDS	frr	ribosome recycling factor	33.9225
AKAUv1_1210018	CDS	pyrH	uridylate kinase	44.7777
AKAUv1_1210019	CDS	-	protein of unknown function	9.4983
AKAUv1_1210020	CDS	tsf	protein chain elongation factor EF-Ts	39.3501
AKAUv1_1210021	CDS	rpsB	30S ribosomal subunit protein S2	154.687
AKAUv1_1210022	CDS	map	methionine aminopeptidase	42.0639
AKAUv1_1210023	CDS	glnD	[Protein-PII] uridylyltransferase	120.764
AKAUv1_1220001	CDS	-	protein of unknown function	21.7104
AKAUv1_1220002	CDS	-	conserved protein of unknown function	37.9932
AKAUv1_1220003	CDS	-	conserved protein of unknown function	4.0707
AKAUv1_1220004	CDS	-	conserved protein of unknown function	0
AKAUv1_1230001	CDS	-	protein of unknown function	1.3569
AKAUv1_1230002	CDS	ydhJ	undecaprenyl pyrophosphate phosphatase	1.3569
AKAUv1_1230003	CDS	-	conserved protein of unknown function	5.4276
AKAUv1_1230004	CDS	-	putative membrane protein	8.1414
AKAUv1_1230005	CDS	fusA	Fusaric acid resistance protein FusA	0
AKAUv1_1230006	CDS	-	Transcriptional regulator	21.7104
AKAUv1_1230007	CDS	-	conserved exported protein of unknown function	10.8552
AKAUv1_1230008	CDS	-	putative phosphohydrolase	43.4208
AKAUv1_1230009	CDS	-	FAD/FMN-dependent dehydrogenase	6.7845
AKAUv1_1230010	CDS	-	putative membrane protein	8.1414
AKAUv1_1230011	CDS	wrbA	tryptophan repressor binding protein	12.2121
AKAUv1_1230012	CDS	-	conserved membrane protein of unknown function	62.4174
AKAUv1_1230013	CDS	-	conserved protein of unknown function	47.4915
AKAUv1_1230014	CDS	-	putative hydrolase or acyltransferase of alpha/beta superfamily	27.138
AKAUv1_1230015	CDS	-	O-acetylhomoserine (thiol)-lyase	10.8552
AKAUv1_1230016	CDS	-	CBS domain-containing protein	67.845
AKAUv1_1230017	CDS	-	Phospholipid/glycerol acyltransferase	18.9966
AKAUv1_1230018	CDS	aroC	chorismate synthase	43.4208
AKAUv1_1230019	CDS	-	TPR repeat-containing protein	14.9259
AKAUv1_1230020	CDS	etfD	electron transfer flavoprotein-ubiquinone oxidoreductase (ETF-QO) (ETF-ubiquinone oxidoreductase) (ETF dehydrogenase) (Electron-transferring-flavoprotein dehydrogenase)	17.6397
AKAUv1_1230021	CDS	-	Short chain dehydrogenase	39.3501
AKAUv1_1230022	CDS	-	putative thioesterase	4.0707
AKAUv1_1230023	CDS	-	LuxR family transcriptional regulator	1.3569
AKAUv1_1230024	CDS	atoD	acetyl-CoA:acetoacetyl-CoA transferase, alpha subunit	43.4208
AKAUv1_1230025	CDS	atoA	acetyl-CoA:acetoacetyl-CoA transferase, beta subunit	61.0605
AKAUv1_1230026	CDS	-	protein of unknown function	1.3569
AKAUv1_1230027	CDS	-	Alpha/beta hydrolase fold protein	16.2828
AKAUv1_1230028	CDS	-	RutC family protein HD_0322	24.4242
AKAUv1_1230029	CDS	relA	GTP pyrophosphokinase	67.845
AKAUv1_1230030	CDS	thrS	threonyl-tRNA synthetase	173.683
AKAUv1_1230031	CDS	infC	protein chain initiation factor IF-3	295.804
AKAUv1_1230032	CDS	rpmI	50S ribosomal subunit protein L35	122.121
AKAUv1_1230033	CDS	rplT	50S ribosomal subunit protein L20	127.549
AKAUv1_1230034	CDS	pheS	phenylalanine tRNA synthetase, alpha subunit	21.7104
AKAUv1_1230035	CDS	pheT	phenylalanine tRNA synthetase, beta subunit	100.411
AKAUv1_1230036	CDS	ihfA	Integration host factor subunit alpha	112.623
AKAUv1_1230037	CDS	-	putative transcriptional regulator	61.0605
AKAUv1_1230038	CDS	-	conserved protein of unknown function	10.8552
AKAUv1_1230039	CDS	-	protein of unknown function	35.2794
AKAUv1_1230040	CDS	-	Excinuclease ABC subunit A	48.8484
AKAUv1_1230041	CDS	-	protein of unknown function	2.7138
AKAUv1_1230042	CDS	-	Tellurite resistance protein-like permease	2.7138
AKAUv1_1230043	CDS	yfcG	Disulfide-bond oxidoreductase YfcG	18.9966
AKAUv1_1230044	CDS	plcN	Non-hemolytic phospholipase C	2.7138
AKAUv1_1230045	CDS	-	exported protein of unknown function	2.7138
AKAUv1_1230046	CDS	-	Alpha/beta hydrolase fold protein	6.7845
AKAUv1_1230047	CDS	bclA	Benzoate--CoA ligase	5.4276
AKAUv1_1230048	CDS	-	conserved protein of unknown function	1.3569
AKAUv1_1230049	CDS	aroK	Shikimate kinase	8.1414
AKAUv1_1230050	CDS	boxC	Benzoyl-CoA-dihydrodiol lyase	13.569
AKAUv1_1230051	CDS	boxB	Benzoyl-CoA oxygenase component B	12.2121
AKAUv1_1230052	CDS	boxA	Benzoyl-CoA oxygenase component A	10.8552
AKAUv1_1230053	CDS	-	Transcriptional regulator	8.1414
AKAUv1_1230054	CDS	-	exported protein of unknown function	2.7138
AKAUv1_1230055	CDS	-	Allantoate amidohydrolase	50.2053
AKAUv1_1230056	CDS	-	Dihydropyrimidine dehydrogenase subunit A	27.138
AKAUv1_1230057	CDS	preA	NAD-dependent dihydropyrimidine dehydrogenase subunit PreA	31.2087
AKAUv1_1230058	CDS	-	NCS1 nucleoside transporter-like protein	21.7104
AKAUv1_1230059	CDS	dht	D-hydantoinase/dihydropyrimidinase	61.0605
AKAUv1_1230060	CDS	fliY	cystine transporter subunit ; periplasmic-binding component of ABC superfamily	25.7811
AKAUv1_1230061	CDS	yecS	putative transporter subunit: permease component of ABC superfamily transporter	5.4276
AKAUv1_1230062	CDS	yecC	putative transporter subunit: ATP-binding component of ABC superfamily transporter	8.1414
AKAUv1_1230063	CDS	-	conserved exported protein of unknown function	14.9259
AKAUv1_1230064	CDS	-	conserved protein of unknown function	10.8552
AKAUv1_1230065	CDS	-	Hemagglutinin-like protein (fragment)	4.0707
AKAUv1_1230066	CDS	-	Hemagglutinin-like protein (fragment)	1.3569
AKAUv1_1230067	CDS	-	conserved exported protein of unknown function	5.4276
AKAUv1_1230068	CDS	-	conserved exported protein of unknown function	1.3569
AKAUv1_1230069	CDS	-	protein of unknown function	2.7138
AKAUv1_1230070	CDS	-	putative lipoprotein	24.4242
AKAUv1_1230071	CDS	-	conserved exported protein of unknown function	1.3569
AKAUv1_1230072	CDS	-	conserved membrane protein of unknown function	9.4983
AKAUv1_1230073	CDS	lutP	L-lactate permease	12.2121
AKAUv1_1230074	CDS	-	conserved exported protein of unknown function	0
AKAUv1_1230075	CDS	osmB	lipoprotein	4.0707
AKAUv1_1230076	CDS	-	protein of unknown function	0
AKAUv1_1230077	CDS	thiC	thiamin (pyrimidine moiety) biosynthesis protein	23.0673
AKAUv1_1230078	CDS	-	conserved exported protein of unknown function	0
AKAUv1_1230079	CDS	-	conserved membrane protein of unknown function	0
AKAUv1_1230080	CDS	fadH	2,4-dienoyl-CoA reductase, NADH and FMN-linked	4.0707
AKAUv1_1230081	CDS	-	putative lipoprotein	16.2828
AKAUv1_1230082	CDS	-	putative small secreted protein	5.4276
AKAUv1_1230083	CDS	-	protein of unknown function	5.4276
AKAUv1_1230084	CDS	-	Integral membrane sensor signal transduction histidine kinase	10.8552
AKAUv1_1230085	CDS	ytjA	hypothetical protein	5.4276
AKAUv1_1230086	CDS	ytjA	hypothetical protein	5.4276
AKAUv1_1230087	CDS	-	putative bacterioferritin (cytochrome b1)	4.0707
AKAUv1_1230088	CDS	-	Response regulator containing a CheY-like receiver domain and an HTH DNA-binding domain	2.7138
AKAUv1_1230089	CDS	-	Response regulator receiver protein	0
AKAUv1_1230090	CDS	ygaY	Uncharacterized transporter YgaY	2.7138
AKAUv1_1230091	CDS	cpdA	3',5'-cyclic adenosine monophosphate phosphodiesterase CpdA	1.3569
AKAUv1_1230092	CDS	-	conserved protein of unknown function	71.9157
AKAUv1_1230093	CDS	-	conserved protein of unknown function	4.0707
AKAUv1_1230094	CDS	potA	Spermidine/putrescine import ATP-binding protein PotA	4.0707
AKAUv1_1230095	CDS	-	Binding-protein-dependent transport systems inner membrane component	1.3569
AKAUv1_1230096	CDS	-	Binding-protein-dependent transport systems inner membrane component	0
AKAUv1_1230097	CDS	-	Extracellular solute-binding protein	0
AKAUv1_1230098	CDS	-	Transcriptional regulator	4.0707
AKAUv1_1230099	CDS	-	conserved protein of unknown function	147.902
AKAUv1_1230100	CDS	-	Prevent-host-death family protein	36.6363
AKAUv1_1230101	CDS	relE	toxin of the RelE-RelB toxin-antitoxin system; Qin prophage	21.7104
AKAUv1_1230102	CDS	-	Glutathione S-transferase domain-containing protein	9.4983
AKAUv1_1230103	CDS	-	conserved protein of unknown function	6.7845
AKAUv1_1230104	CDS	-	conserved protein of unknown function	5.4276
AKAUv1_1230105	CDS	-	Mercuric reductase	36.6363
AKAUv1_1230106	CDS	-	Cupin domain-containing protein	9.4983
AKAUv1_1230107	CDS	-	putative integral membrane protein	10.8552
AKAUv1_1230108	CDS	-	conserved membrane protein of unknown function	4.0707
AKAUv1_1230109	CDS	-	conserved protein of unknown function	8.1414
AKAUv1_1230110	CDS	ousA	Osmoprotectant uptake system A	1.3569
AKAUv1_1230111	CDS	yggX	protein that protects iron-sulfur proteins against oxidative damage	23.0673
AKAUv1_1230112	CDS	argA	Amino-acid acetyltransferase	82.7709
AKAUv1_1230113	CDS	-	ATP-dependent helicase (fragment)	23.0673
AKAUv1_1240001	CDS	-	ParB-like partition protein	0
AKAUv1_1240002	CDS	-	protein of unknown function	0
AKAUv1_1240003	CDS	-	putative lipoprotein	0
AKAUv1_1240004	CDS	-	conserved protein of unknown function	0
AKAUv1_1240005	CDS	-	Helicase	2.7138
AKAUv1_1240006	CDS	-	conserved protein of unknown function	0
AKAUv1_1240007	CDS	-	conserved protein of unknown function	0
AKAUv1_1240008	CDS	-	conserved exported protein of unknown function	0
AKAUv1_1240009	CDS	-	conserved protein of unknown function	1.3569
AKAUv1_1240010	CDS	-	conserved protein of unknown function	0
AKAUv1_1240011	CDS	-	conserved protein of unknown function	0
AKAUv1_1240012	CDS	-	conserved protein of unknown function	0
AKAUv1_1240013	CDS	-	conserved protein of unknown function	0
AKAUv1_1240014	CDS	-	protein of unknown function	5.4276
AKAUv1_1240015	CDS	-	conserved protein of unknown function	9.4983
AKAUv1_1240016	CDS	-	conserved protein of unknown function	5.4276
AKAUv1_1240017	CDS	-	conserved protein of unknown function	0
AKAUv1_1240018	CDS	-	Tyrosine recombinase	0
AKAUv1_1240019	CDS	-	conserved protein of unknown function	0
AKAUv1_1240020	CDS	-	conserved protein of unknown function	0
AKAUv1_1240021	CDS	-	protein of unknown function	1.3569
AKAUv1_1240022	CDS	-	protein of unknown function	1.3569
AKAUv1_1250001	CDS	-	Permease component of ribose/xylose/arabinose/galactoside ABC-type transporters	10.8552
AKAUv1_1250002	CDS	-	ABC transporter	6.7845
AKAUv1_1250003	CDS	-	ABC-type sugar transport system, periplasmic component	20.3535
AKAUv1_1250004	CDS	-	Monosaccharide-transporting ATPase	12.2121
AKAUv1_1250005	CDS	-	Ribokinase	9.4983
AKAUv1_1250006	CDS	FUOM	Fucose mutarotase	1.3569
AKAUv1_1250007	CDS	-	Aldehyde dehydrogenase	12.2121
AKAUv1_1250008	CDS	DERA	putative deoxyribose-phosphate aldolase	9.4983
AKAUv1_1250009	CDS	dapB	dihydrodipicolinate reductase	17.6397
AKAUv1_1250010	CDS	-	Fumarylacetoacetate (FAA) hydrolase family protein	4.0707
AKAUv1_1250011	CDS	-	IclR family transcriptional regulator	0
AKAUv1_1250012	CDS	-	Transcriptional regulator	9.4983
AKAUv1_1250013	CDS	-	L-carnitine dehydratase/bile acid-inducible protein	0
AKAUv1_1250014	CDS	ttuB	putative tartrate transporter	2.7138
AKAUv1_1250015	CDS	-	D-isomer specific 2-hydroxyacid dehydrogenase NAD-binding protein	1.3569
AKAUv1_1250016	CDS	-	L-carnitine dehydratase/bile acid-inducible protein	1.3569
AKAUv1_1250017	CDS	-	5-oxoprolinase	1.3569
AKAUv1_1250018	CDS	-	5-oxoprolinase	0
AKAUv1_1250019	CDS	-	protein of unknown function	0
AKAUv1_1250020	CDS	-	LysR family transcriptional regulator	2.7138
AKAUv1_1250021	CDS	-	Beta-lactamase	2.7138
AKAUv1_1250022	CDS	-	putative hydroxymethylglutaryl-CoA lyase	1.3569
AKAUv1_1250023	CDS	-	putative transport protein (MFS superfamily)	1.3569
AKAUv1_1250024	CDS	yngF	putative enoyl-CoA hydratase/isomerase YngF	4.0707
AKAUv1_1250025	CDS	-	Heat shock protein Hsp20	4.0707
AKAUv1_1250026	CDS	-	Molecular chaperone (Small heat shock protein)	4.0707
AKAUv1_1250027	CDS	-	conserved protein of unknown function	13.569
AKAUv1_1250028	CDS	-	conserved protein of unknown function	13.569
AKAUv1_1250029	CDS	-	conserved protein of unknown function	1.3569
AKAUv1_1250030	CDS	-	conserved protein of unknown function	0
AKAUv1_1250031	CDS	-	conserved protein of unknown function	24.4242
AKAUv1_1250032	CDS	-	XRE family transcriptional regulator	0
AKAUv1_1250033	CDS	-	N-acetyltransferase GCN5	6.7845
AKAUv1_1250034	CDS	-	protein of unknown function	4.0707
AKAUv1_1250035	CDS	-	conserved protein of unknown function	5.4276
AKAUv1_1250036	CDS	-	conserved protein of unknown function	2.7138
AKAUv1_1250037	CDS	-	conserved protein of unknown function	1.3569
AKAUv1_1250038	CDS	-	Uncharacterized transporter R00093	4.0707
AKAUv1_1250039	CDS	-	conserved protein of unknown function	2.7138
AKAUv1_1250040	CDS	-	conserved membrane protein of unknown function	1.3569
AKAUv1_1250041	CDS	-	Glycine cleavage T protein (Aminomethyl transferase)	1.3569
AKAUv1_1250042	CDS	-	Amino acid permease	5.4276
AKAUv1_1250043	CDS	-	conserved protein of unknown function	4.0707
AKAUv1_1250044	CDS	-	putative PAS/PAC sensor protein	8.1414
AKAUv1_1250045	CDS	-	Signal transduction histidine kinase, nitrate/nitrite-specific	24.4242
AKAUv1_1250046	CDS	-	Porin	1.3569
AKAUv1_1250047	CDS	-	conserved protein of unknown function	0
AKAUv1_1250048	CDS	-	Amino acid permease	0
AKAUv1_1250049	CDS	-	conserved protein of unknown function	0
AKAUv1_1250050	CDS	-	Ferredoxin	2.7138
AKAUv1_1250051	CDS	-	protein of unknown function	0
AKAUv1_1250052	CDS	-	Glycine cleavage T protein (Aminomethyl transferase)	0
AKAUv1_1250053	CDS	tmd	Trimethylamine dehydrogenase	0
AKAUv1_1250054	CDS	-	conserved membrane protein of unknown function	0
AKAUv1_1250055	CDS	-	conserved protein of unknown function	1.3569
AKAUv1_1250056	CDS	etfB	Electron transfer flavoprotein subunit beta	1.3569
AKAUv1_1250057	CDS	etfA	Electron transfer flavoprotein subunit alpha	0
AKAUv1_1250058	CDS	narL	DNA-binding response regulator in two-component regulatory system with NarX (or NarQ)	5.4276
AKAUv1_1250059	CDS	-	Transcriptional activator of acetoin/glycerol metabolism	2.7138
AKAUv1_1250060	CDS	-	Phosphoglycolate phosphatase	0
AKAUv1_1250061	CDS	prkB	phosphoribulokinase	0
AKAUv1_1250062	CDS	fbp	Fructose-1,6-bisphosphatase class 1 2	1.3569
AKAUv1_1250063	CDS	cfxR	HTH-type transcriptional regulator CfxR	0
AKAUv1_1250064	CDS	-	Beta-ribofuranosylaminobenzene 5'-phosphate synthase	0
AKAUv1_1250065	CDS	mtdB	NAD(P)-dependent methylenetetrahydromethanopterin dehydrogenase	0
AKAUv1_1250066	CDS	-	conserved protein of unknown function	1.3569
AKAUv1_1250067	CDS	mch	Methenyltetrahydromethanopterin cyclohydrolase	0
AKAUv1_1250068	CDS	-	Alpha-L-glutamate ligase	0
AKAUv1_1250069	CDS	-	Triphosphoribosyl-dephospho-CoA protein	0
AKAUv1_1250070	CDS	-	Dihydroneopterin aldolase	0
AKAUv1_1250071	CDS	-	Flavoprotein	2.7138
AKAUv1_1250072	CDS	-	Dihydropteroate synthase DHPS	0
AKAUv1_1250073	CDS	-	conserved protein of unknown function	0
AKAUv1_1250074	CDS	-	conserved protein of unknown function	2.7138
AKAUv1_1250075	CDS	-	Tetrahydromethanopterin biosynthesis protein kinase	2.7138
AKAUv1_1250076	CDS	-	H4MPT-linked C1 transfer pathway protein	1.3569
AKAUv1_1250077	CDS	-	conserved protein of unknown function	1.3569
AKAUv1_1250078	CDS	-	protein of unknown function	0
AKAUv1_1250079	CDS	-	Formylmethanofuran dehydrogenase subunit B	1.3569
AKAUv1_1250080	CDS	-	Formylmethanofuran dehydrogenase subunit A	4.0707
AKAUv1_1250081	CDS	ffsA	Formylmethanofuran--tetrahydromethanopterin formyltransferase	0
AKAUv1_1250082	CDS	-	Formylmethanofuran dehydrogenase subunit C	0
AKAUv1_1250083	CDS	rbcR	RuBisCO operon transcriptional regulator	4.0707
AKAUv1_1250084	CDS	glyA	serine hydroxymethyltransferase	0
AKAUv1_1250085	CDS	sgaA	Serine--glyoxylate aminotransferase	0
AKAUv1_1250086	CDS	hprA	Glycerate dehydrogenase	0
AKAUv1_1250087	CDS	sucC	succinyl-CoA synthetase, beta subunit	0
AKAUv1_1250088	CDS	sucD	succinyl-CoA synthetase, NAD(P)-binding, alpha subunit	2.7138
AKAUv1_1250089	CDS	ppc	Phosphoenolpyruvate carboxylase	1.3569
AKAUv1_1250090	CDS	mcl	Malyl-CoA lyase	1.3569
AKAUv1_1250091	CDS	-	Pyridoxal-dependent decarboxylase	4.0707
AKAUv1_1250092	CDS	folD	bifunctional 5,10-methylene-tetrahydrofolate dehydrogenase and 5,10-methylene-tetrahydrofolate cyclohydrolase	6.7845
AKAUv1_1250093	CDS	-	putative Glutamate synthase, large subunit region 2 FMN-binding (GlxD)	1.3569
AKAUv1_1250094	CDS	-	putative Glutamate synthase, large subunit region 3 (GlxC)	1.3569
AKAUv1_1250095	CDS	-	putative Glutamate synthase, large subunit region 1, Glutamine amidotransferase (GlxB)	0
AKAUv1_1250096	CDS	glnT	glutamine synthetase III	0
AKAUv1_1250097	CDS	-	conserved protein of unknown function	1.3569
AKAUv1_1250098	CDS	soxA	sarcosine oxidase (alpha subunit) oxidoreductase protein	4.0707
AKAUv1_1250099	CDS	-	Sarcosine oxidase delta subunit	0
AKAUv1_1250100	CDS	soxB	sarcosine oxidase beta subunit	2.7138
AKAUv1_1250101	CDS	purU	formyltetrahydrofolate deformylase	1.3569
AKAUv1_1250102	CDS	-	protein of unknown function	0
AKAUv1_1250103	CDS	-	XRE family transcriptional regulator	6.7845
AKAUv1_1250104	CDS	narL	DNA-binding response regulator in two-component regulatory system with NarX (or NarQ)	8.1414
AKAUv1_1250105	CDS	-	conserved protein of unknown function	2.7138
AKAUv1_1250106	CDS	-	conserved protein of unknown function	2.7138
AKAUv1_1250107	CDS	-	protein of unknown function	0
AKAUv1_1250108	CDS	-	conserved protein of unknown function	0
AKAUv1_1250109	CDS	-	protein of unknown function	1.3569
AKAUv1_1250110	CDS	-	conserved protein of unknown function	2.7138
AKAUv1_1250111	CDS	-	protein of unknown function	2.7138
AKAUv1_1250112	CDS	-	conserved protein of unknown function	0
AKAUv1_1250113	CDS	-	conserved protein of unknown function	1.3569
AKAUv1_1250114	CDS	-	conserved membrane protein of unknown function	8.1414
AKAUv1_1250115	CDS	-	protein of unknown function	4.0707
AKAUv1_1250116	CDS	-	protein of unknown function	301.232
AKAUv1_1250117	CDS	flhD	Flagellar transcriptional regulator FlhD	405.713
AKAUv1_1250118	CDS	flhC	DNA-binding transcriptional dual regulator with FlhD	74.6295
AKAUv1_1250119	CDS	mntH	Divalent metal cation transporter MntH	12.2121
AKAUv1_1250120	CDS	-	protein of unknown function	2.7138
AKAUv1_1260001	CDS	dhfrIII	Dihydrofolate reductase type 3	10.8552
AKAUv1_1260002	CDS	-	Response regulator with CheY-like receiver, AAA-type ATPase, and DNA-binding domains	2.7138
AKAUv1_1260003	CDS	-	conserved exported protein of unknown function	6.7845
AKAUv1_1260004	CDS	-	Peptidase C39 bacteriocin processing	5.4276
AKAUv1_1260005	CDS	-	putative double-glycine peptidase	2.7138
AKAUv1_1260006	CDS	-	conserved exported protein of unknown function	2.7138
AKAUv1_1260007	CDS	-	conserved exported protein of unknown function	0
AKAUv1_1260008	CDS	-	conserved exported protein of unknown function	0
AKAUv1_1260009	CDS	-	conserved exported protein of unknown function	2.7138
AKAUv1_1260010	CDS	-	Sigma-54 dependent transcription regulator	202.178
AKAUv1_1260011	CDS	thyA	Thymidylate synthase	8.1414
AKAUv1_1260012	CDS	-	Methionyl-tRNA formyltransferase (fragment)	0
AKAUv1_1270001	CDS	-	conserved protein of unknown function	5.4276
AKAUv1_1270002	CDS	-	conserved protein of unknown function	9.4983
AKAUv1_1270003	CDS	yliG	putative AdoMet-dependent methyltransferase, UPF0004 family	9.4983
AKAUv1_1270004	CDS	-	PfkB domain-containing protein	12.2121
AKAUv1_1270005	CDS	bktB	Beta-ketothiolase BktB	31.2087
AKAUv1_1270006	CDS	-	conserved exported protein of unknown function	14.9259
AKAUv1_1270007	CDS	metC	putative cystathionine beta-lyase	25.7811
AKAUv1_1270008	CDS	-	Phosphoserine phosphatase SerB	8.1414
AKAUv1_1270009	CDS	-	Glycoside hydrolase	1.3569
AKAUv1_1270010	CDS	-	Cytochrome P450	9.4983
AKAUv1_1270011	CDS	-	putative DNA repair protein PSPTO_3465	20.3535
AKAUv1_1270012	CDS	-	DNA ligase D	46.1346
AKAUv1_1270013	CDS	-	conserved protein of unknown function	8.1414
AKAUv1_1270014	CDS	-	LysR family transcriptional regulator	4.0707
AKAUv1_1270015	CDS	-	putative Zn-dependent oxidoreductase	13.569
AKAUv1_1270016	CDS	-	protein of unknown function	8.1414
AKAUv1_1270017	CDS	-	protein of unknown function	6.7845
AKAUv1_1270018	CDS	-	protein of unknown function	2.7138
AKAUv1_1270019	CDS	-	conserved exported protein of unknown function	33.9225
AKAUv1_1270020	CDS	-	conserved membrane protein of unknown function	1.3569
AKAUv1_1270021	CDS	-	ABC transporter-like protein	2.7138
AKAUv1_1270022	CDS	-	AsmA family protein	75.9864
AKAUv1_1270023	CDS	-	conserved protein of unknown function	217.104
AKAUv1_1270024	CDS	-	protein of unknown function	104.481
AKAUv1_1270025	CDS	-	Integral membrane sensor signal transduction histidine kinase	24.4242
AKAUv1_1270026	CDS	-	Response regulator with CheY-like receiver domain and winged-helix DNA-binding domain	24.4242
AKAUv1_1270027	CDS	-	PAS/PAC sensor hybrid histidine kinase	109.909
AKAUv1_1270028	CDS	mscL	mechanosensitive channel	82.7709
AKAUv1_1270029	CDS	psdht	Phenylserine dehydratase	39.3501
AKAUv1_1270030	CDS	-	Acetylornithine deacetylase ArgE	62.4174
AKAUv1_1270031	CDS	-	protein of unknown function	13.569
AKAUv1_1270032	CDS	-	Peptidase dimerization domain-containing protein	6.7845
AKAUv1_1270033	CDS	mfd	Transcription-repair-coupling factor	52.9191
AKAUv1_1270034	CDS	ispD	4-diphosphocytidyl-2C-methyl-D-erythritol synthase	4.0707
AKAUv1_1270035	CDS	ispF	2C-methyl-D-erythritol 2,4-cyclodiphosphate synthase	8.1414
AKAUv1_1270036	CDS	-	Acyltransferase	8.1414
AKAUv1_1270037	CDS	ahpD	Alkyl hydroperoxide reductase AhpD	9.4983
AKAUv1_1270038	CDS	-	Alkyl hydroperoxide reductase subunit C	8.1414
AKAUv1_1270039	CDS	-	Integral membrane sensor signal transduction histidine kinase	16.2828
AKAUv1_1270040	CDS	ompR	DNA-binding response regulator in two-component regulatory system with EnvZ	28.4949
AKAUv1_1270041	CDS	-	conserved exported protein of unknown function	29.8518
AKAUv1_1270042	CDS	-	conserved exported protein of unknown function	16.2828
AKAUv1_1270043	CDS	-	Phytoene synthase	8.1414
AKAUv1_1270044	CDS	-	protein of unknown function	20.3535
AKAUv1_1270045	CDS	-	putative aldolase class 2 protein CC_1201	0
AKAUv1_1270046	CDS	-	MarR family transcriptional regulator	42.0639
AKAUv1_1270047	CDS	-	Glycerate kinase	9.4983
AKAUv1_1270048	CDS	tig	peptidyl-prolyl cis/trans isomerase (trigger factor)	126.192
AKAUv1_1270049	CDS	clpP	proteolytic subunit of ClpA-ClpP and ClpX-ClpP ATP-dependent serine proteases	62.4174
AKAUv1_1270050	CDS	-	protein of unknown function	23.0673
AKAUv1_1270051	CDS	clpX	ATPase and specificity subunit of ClpX-ClpP ATP-dependent serine protease	200.821
AKAUv1_1270052	CDS	lon	DNA-binding ATP-dependent protease La	428.78
AKAUv1_1270053	CDS	-	protein of unknown function	5.4276
AKAUv1_1270054	CDS	hupB	HU, DNA-binding transcriptional regulator, beta subunit	21.7104
AKAUv1_1270055	CDS	-	PpiC-type peptidyl-prolyl cis-trans isomerase	24.4242
AKAUv1_1270056	CDS	-	protein of unknown function	37.9932
AKAUv1_1270057	CDS	-	conserved exported protein of unknown function	37.9932
AKAUv1_1270058	CDS	tesA	multifunctional acyl-CoA thioesterase I and protease I and lysophospholipase L1	37.9932
AKAUv1_1270059	CDS	ybbA	putative transporter subunit: ATP-binding component of ABC superfamily	24.4242
AKAUv1_1270060	CDS	pgi	Glucose-6-phosphate isomerase	65.1312
AKAUv1_1270061	CDS	-	Carbohydrate kinase	5.4276
AKAUv1_1270062	CDS	-	D-amino-acid dehydrogenase	1.3569
AKAUv1_1270063	CDS	purL	phosphoribosylformyl-glycineamide synthetase	80.0571
AKAUv1_1270064	CDS	-	protein of unknown function	47.4915
AKAUv1_1270065	CDS	-	conserved protein of unknown function	6.7845
AKAUv1_1270066	CDS	-	putative parvulin-type peptidyl-prolyl cis-trans isomerase	21.7104
AKAUv1_1270067	CDS	-	BolA family protein	1.3569
AKAUv1_1270068	CDS	-	putative intracellular septation protein A	2.7138
AKAUv1_1270069	CDS	ydiU	conserved hypothetical protein	10.8552
AKAUv1_1270070	CDS	alkK	medium-chain-fatty-acid-CoA ligase	134.333
AKAUv1_1270071	CDS	ehhadh	Peroxisomal bifunctional enzyme [Includes: Enoyl-CoA hydratase/3,2-trans-enoyl-CoA isomerase ; 3-hydroxyacyl-CoA dehydrogenase]	21.7104
AKAUv1_1270072	CDS	pncA	bifunctional protein [Includes: pyrazinamidase (PZAase); nicotinamidase (Nicotine deamidase)]	5.4276
AKAUv1_1270073	CDS	fadA	3-ketoacyl-CoA thiolase	13.569
AKAUv1_1270074	CDS	-	protein of unknown function	1.3569
AKAUv1_1270075	CDS	-	conserved protein of unknown function	1.3569
AKAUv1_1270076	CDS	-	SH3 type 3 domain-containing protein	8.1414
AKAUv1_1270077	CDS	-	Water stress/hypersensitive response domain-containing protein	5.4276
AKAUv1_1270078	CDS	-	conserved membrane protein of unknown function	4.0707
AKAUv1_1270079	CDS	-	conserved protein of unknown function	10.8552
AKAUv1_1270080	CDS	-	Stress responsive A/B barrel domain family protein	8.1414
AKAUv1_1270081	CDS	-	Thioesterase superfamily protein	2.7138
AKAUv1_1270082	CDS	curA	NADPH-dependent curcumin reductase	17.6397
AKAUv1_1270083	CDS	-	conserved protein of unknown function	14.9259
AKAUv1_1270084	CDS	-	Esterase/lipase	6.7845
AKAUv1_1270085	CDS	-	conserved protein of unknown function	6.7845
AKAUv1_1270086	CDS	-	Folate-binding protein YgfZ	12.2121
AKAUv1_1270087	CDS	yceG	putative conserved membrane associated protein	6.7845
AKAUv1_1270088	CDS	tmk	thymidylate kinase	24.4242
AKAUv1_1270089	CDS	-	DNA polymerase III subunit delta	16.2828
AKAUv1_1270090	CDS	ywnH	putative phosphinothricin acetyltransferase YwnH	10.8552
AKAUv1_1270091	CDS	ycfH	putative metallodependent hydrolase	10.8552
AKAUv1_1270092	CDS	-	Ankyrin	0
AKAUv1_1270093	CDS	-	conserved exported protein of unknown function	40.707
AKAUv1_1270094	CDS	otsA	trehalose-6-phosphate synthase	62.4174
AKAUv1_1270095	CDS	-	SMC domain-containing protein	13.569
AKAUv1_1270096	CDS	-	Glycosyltransferase	20.3535
AKAUv1_1270097	CDS	-	putative lipoprotein	394.858
AKAUv1_1270098	CDS	-	putative transmembrane protein	36.6363
AKAUv1_1270099	CDS	-	PsiF repeat protein	24.4242
AKAUv1_1270100	CDS	-	protein of unknown function	8.1414
AKAUv1_1270101	CDS	-	YciI-like protein	29.8518
AKAUv1_1270102	CDS	-	transposase	37.9932
AKAUv1_1270103	CDS	cpsB	mannose-1-phosphate guanyltransferase	6.7845
AKAUv1_1270104	CDS	-	protein of unknown function	1.3569
AKAUv1_1270105	CDS	-	protein of unknown function	1.3569
AKAUv1_1270106	CDS	-	Undecaprenyl-phosphate glucose phosphotransferase	0
AKAUv1_1270107	CDS	udg	UDP-glucose 6-dehydrogenase	1.3569
AKAUv1_1270108	CDS	-	Protein tyrosine phosphatase	1.3569
AKAUv1_1270109	CDS	-	Polysaccharide export protein	0
AKAUv1_1270110	CDS	-	Capsular exopolysaccharide biosynthesis protein	1.3569
AKAUv1_1270111	CDS	-	Glycosyl transferase family protein	0
AKAUv1_1270112	CDS	-	putative glycosyltransferase group 1, RfaG-like protein	0
AKAUv1_1270113	CDS	-	putative transmembrane protein	1.3569
AKAUv1_1270114	CDS	-	Group 1 glycosyl transferase	1.3569
AKAUv1_1270115	CDS	-	Group 1 glycosyl transferase	24.4242
AKAUv1_1270116	CDS	-	protein of unknown function	1.3569
AKAUv1_1270117	CDS	-	XRE family transcriptional regulator	0
AKAUv1_1270118	CDS	-	HipA domain-containing protein	1.3569
AKAUv1_1270119	CDS	gmd	GDP-D-mannose dehydratase, NAD(P)-binding	0
AKAUv1_1270120	CDS	-	GDSL family lipase	4.0707
AKAUv1_1270121	CDS	-	Acyltransferase 3	2.7138
AKAUv1_1270122	CDS	-	conserved protein of unknown function	0
AKAUv1_1270123	CDS	-	Polysaccharide biosynthesis protein	0
AKAUv1_1270124	CDS	-	Group 1 glycosyl transferase	0
AKAUv1_1270125	CDS	-	protein of unknown function	0
AKAUv1_1270126	CDS	-	protein of unknown function	2.7138
AKAUv1_1270127	CDS	-	Acyltransferase 3	5.4276
AKAUv1_1270128	CDS	-	conserved exported protein of unknown function	0
AKAUv1_1270129	CDS	-	protein of unknown function	2.7138
AKAUv1_1270130	CDS	galU	glucose-1-phosphate uridylyltransferase	8.1414
AKAUv1_1270131	CDS	-	Phosphoribosyltransferase	48.8484
AKAUv1_1270132	CDS	pcaU	Pca operon regulatory protein	13.569
AKAUv1_1270133	CDS	-	conserved protein of unknown function	4.0707
AKAUv1_1270134	CDS	-	4-hydroxyphenylpyruvate dioxygenase	37.9932
AKAUv1_1270135	CDS	-	Porin	12.2121
AKAUv1_1280001	CDS	-	UBA/THIF-type NAD/FAD binding protein	14.9259
AKAUv1_1280002	CDS	-	conserved protein of unknown function	4.0707
AKAUv1_1280003	CDS	-	conserved protein of unknown function	4.0707
AKAUv1_1280004	CDS	-	protein of unknown function	5.4276
AKAUv1_1280005	CDS	-	conserved protein of unknown function	32.5656
AKAUv1_1280006	CDS	-	conserved protein of unknown function	25.7811
AKAUv1_1280007	CDS	-	conserved protein of unknown function	18.9966
AKAUv1_1280008	CDS	-	Addiction module antitoxin	8.1414
AKAUv1_1280009	CDS	-	SNF2-like protein	10.8552
AKAUv1_1280010	CDS	-	protein of unknown function	12.2121
AKAUv1_1280011	CDS	-	Helicase domain protein	18.9966
AKAUv1_1280012	CDS	-	conserved protein of unknown function	9.4983
AKAUv1_1280013	CDS	-	Adenine-specific DNA-methyltransferase	31.2087
AKAUv1_1280014	CDS	-	Type III restriction enzyme, res subunit	35.2794
AKAUv1_1280015	CDS	-	protein of unknown function	13.569
AKAUv1_1290001	CDS	-	2-alkenal reductase	4.0707
AKAUv1_1290002	CDS	-	conserved protein of unknown function	0
AKAUv1_1290003	CDS	-	conserved exported protein of unknown function	0
AKAUv1_1290004	CDS	-	protein of unknown function	0
AKAUv1_1290005	CDS	-	protein of unknown function	25.7811
AKAUv1_1290006	CDS	-	conserved protein of unknown function	24.4242
AKAUv1_1290007	CDS	-	Sulfate transporter	21.7104
AKAUv1_1290008	CDS	can	Carbonic anhydrase 2	29.8518
AKAUv1_1290009	CDS	-	conserved protein of unknown function	9.4983
AKAUv1_1290010	CDS	-	protein of unknown function	1.3569
AKAUv1_1290011	CDS	-	conserved protein of unknown function	1.3569
AKAUv1_1290012	CDS	-	LysR family transcriptional regulator	9.4983
AKAUv1_1290013	CDS	-	YbaK/prolyl-tRNA synthetase associated region	25.7811
AKAUv1_1290014	CDS	wrbA	putative conserved flavoprotein	50.2053
AKAUv1_1290015	CDS	-	conserved exported protein of unknown function	0
AKAUv1_1290016	CDS	-	conserved membrane protein of unknown function	4.0707
AKAUv1_1290017	CDS	-	conserved exported protein of unknown function	9.4983
AKAUv1_1290018	CDS	-	conserved exported protein of unknown function	5.4276
AKAUv1_1290019	CDS	-	Lytic transglycosylase	23.0673
AKAUv1_1290020	CDS	-	transposase	81.414
AKAUv1_1290021	CDS	-	conserved protein of unknown function	74.6295
AKAUv1_1290022	CDS	-	conserved exported protein of unknown function	37.9932
AKAUv1_1290023	CDS	-	conserved exported protein of unknown function	21.7104
AKAUv1_1290024	CDS	-	GAF sensor-containing diguanylate cyclase	52.9191
AKAUv1_1290025	CDS	-	conserved protein of unknown function	12.2121
AKAUv1_1290026	CDS	-	conserved protein of unknown function	5.4276
AKAUv1_1290027	CDS	-	conserved membrane protein of unknown function	10.8552
AKAUv1_1290028	CDS	-	conserved exported protein of unknown function	2.7138
AKAUv1_1290029	CDS	dcaS	transcriptional regulator (IclR family)	2.7138
AKAUv1_1290030	CDS	acads	Acyl-CoA dehydrogenase, short-chain specific	10.8552
AKAUv1_1290031	CDS	-	protein of unknown function	37.9932
AKAUv1_1290032	CDS	-	conserved protein of unknown function	103.124
AKAUv1_1290033	CDS	pta	Phosphate acetyltransferase	36.6363
AKAUv1_1290034	CDS	ackA	Acetate kinase	39.3501
AKAUv1_1290035	CDS	fabI	Enoyl-[acyl-carrier-protein] reductase [NADH] FabI	18.9966
AKAUv1_1290036	CDS	-	conserved protein of unknown function	6.7845
AKAUv1_1290037	CDS	-	conserved exported protein of unknown function	5.4276
AKAUv1_1290038	CDS	-	Zinc-containing alcohol dehydrogenase superfamily protein	4.0707
AKAUv1_1290039	CDS	-	Nitroreductase	0
AKAUv1_1290040	CDS	-	LysR family transcriptional regulator	0
AKAUv1_1290041	CDS	-	conserved protein of unknown function	5.4276
AKAUv1_1290042	CDS	-	protein of unknown function	1.3569
AKAUv1_1290043	CDS	rpoD	RNA polymerase sigma factor RpoD	16.2828
AKAUv1_1290044	CDS	-	conserved exported protein of unknown function	88.1985
AKAUv1_1290045	CDS	-	conserved protein of unknown function	4.0707
AKAUv1_1290046	CDS	-	conserved protein of unknown function	5.4276
AKAUv1_1290047	CDS	-	Fumarylacetoacetate (FAA) hydrolase family protein	24.4242
AKAUv1_1290048	CDS	araC	L-arabonate dehydratase	21.7104
AKAUv1_1290049	CDS	-	LacI family transcriptional regulator	27.138
AKAUv1_1290050	CDS	-	protein of unknown function	8.1414
AKAUv1_1290051	CDS	-	SMP-30/gluconolaconase/LRE domain-containing protein	20.3535
AKAUv1_1290052	CDS	-	Type 12 methyltransferase	5.4276
AKAUv1_1290053	CDS	-	conserved protein of unknown function	1.3569
AKAUv1_1290054	CDS	-	protein of unknown function	1.3569
AKAUv1_1290055	CDS	cobA	Uroporphyrinogen-III C-methyltransferase	4.0707
AKAUv1_1290056	CDS	-	conserved protein of unknown function	12.2121
AKAUv1_1290057	CDS	-	tRNA 2-selenouridine synthase	13.569
AKAUv1_1290058	CDS	-	Diguanylate cyclase/phosphodiesterase	8.1414
AKAUv1_1290059	CDS	yfcF	putative enzyme	1.3569
AKAUv1_1290060	CDS	-	Acetyltransferase, N-acetylglutamate synthase	0
AKAUv1_1290061	CDS	-	conserved exported protein of unknown function	0
AKAUv1_1290062	CDS	-	conserved exported protein of unknown function	0
AKAUv1_1300001	CDS	sucD	succinyl-CoA synthetase, NAD(P)-binding, alpha subunit	35.2794
AKAUv1_1300002	CDS	sucC	succinyl-CoA synthetase, beta subunit	126.192
AKAUv1_1300003	CDS	-	conserved protein of unknown function	116.693
AKAUv1_1300004	CDS	recX	Regulatory protein RecX	20.3535
AKAUv1_1300005	CDS	recA	DNA strand exchange and recombination protein with protease and nuclease activity	75.9864
AKAUv1_1300006	CDS	tctD	Transcriptional regulatory protein tctD	93.6261
AKAUv1_1300007	CDS	-	Signal transduction histidine kinase	42.0639
AKAUv1_1300008	CDS	-	Arabinose efflux permease family protein	84.1278
AKAUv1_1300009	CDS	-	MarR family transcriptional regulator	2.7138
AKAUv1_130001	CDS	-	conserved protein of unknown function	66.4881
AKAUv1_1300010	CDS	-	Major facilitator superfamily drug efflux transporter	16.2828
AKAUv1_1300011	CDS	-	Transcriptional regulator	47.4915
AKAUv1_1300012	CDS	dgoD	galactonate dehydratase	55.6329
AKAUv1_1300013	CDS	-	conserved membrane protein of unknown function	2.7138
AKAUv1_1300014	CDS	-	Copper resistance D domain-containing protein	4.0707
AKAUv1_1300015	CDS	-	conserved exported protein of unknown function	1.3569
AKAUv1_1300016	CDS	-	conserved protein of unknown function	2.7138
AKAUv1_1300017	CDS	-	protein of unknown function	20.3535
AKAUv1_1300018	CDS	-	Cytochrome c553	42.0639
AKAUv1_1300019	CDS	-	Cytochrome c, mono-and diheme variants family	75.9864
AKAUv1_130002	CDS	-	conserved protein of unknown function	1.3569
AKAUv1_1300020	CDS	-	Hemolysin-3	50.2053
AKAUv1_1300021	CDS	rhlE	RNA helicase	9.4983
AKAUv1_1300022	CDS	-	conserved protein of unknown function	2.7138
AKAUv1_1300023	CDS	-	conserved protein of unknown function	73.2726
AKAUv1_1300024	CDS	glpR	DNA-binding transcriptional repressor	14.9259
AKAUv1_1300025	CDS	-	protein of unknown function	1860.31
AKAUv1_1300026	CDS	-	conserved protein of unknown function	5521.23
AKAUv1_1300027	CDS	-	conserved exported protein of unknown function	17.6397
AKAUv1_1300028	CDS	glpD	sn-glycerol-3-phosphate dehydrogenase, aerobic, FAD/NAD(P)-binding	8.1414
AKAUv1_1300029	CDS	glpK	glycerol kinase	16.2828
AKAUv1_130003	CDS	-	protein of unknown function	1.3569
AKAUv1_1300030	CDS	-	HAD family hydrolase	4.0707
AKAUv1_1300031	CDS	-	protein of unknown function	44.7777
AKAUv1_1300032	CDS	-	protein of unknown function	58.3467
AKAUv1_1310001	CDS	-	HNH endonuclease	6.7845
AKAUv1_1310002	CDS	-	conserved protein of unknown function	1.3569
AKAUv1_1310003	CDS	-	DSBA oxidoreductase (modular protein)	20.3535
AKAUv1_1310004	CDS	-	LysR family transcriptional regulator	12.2121
AKAUv1_1310005	CDS	-	Xanthine dehydrogenase accessory protein XdhC	23.0673
AKAUv1_1310006	CDS	xdhB	xanthine dehydrogenase, large subunit	18.9966
AKAUv1_1310007	CDS	xdhA	xanthine dehydrogenase, small subunit	9.4983
AKAUv1_1310008	CDS	yhhS	putative transporter	9.4983
AKAUv1_1310009	CDS	-	protein of unknown function	4.0707
AKAUv1_1320001	CDS	-	conserved protein of unknown function	8.1414
AKAUv1_1320002	CDS	-	putative kinase	2.7138
AKAUv1_1320003	CDS	-	conserved protein of unknown function	4.0707
AKAUv1_1330001	CDS	livF	leucine/isoleucine/valine transporter subunit ; ATP-binding component of ABC superfamily	52.9191
AKAUv1_1330002	CDS	livG	leucine/isoleucine/valine transporter subunit ; ATP-binding component of ABC superfamily	39.3501
AKAUv1_1330003	CDS	livM	leucine/isoleucine/valine transporter subunit ; membrane component of ABC superfamily	63.7743
AKAUv1_1330004	CDS	livH	leucine/isoleucine/valine transporter subunit ; membrane component of ABC superfamily	39.3501
AKAUv1_1330005	CDS	-	Extracellular ligand-binding receptor	127.549
AKAUv1_1330006	CDS	ispH	1-hydroxy-2-methyl-2-(E)-butenyl 4-diphosphate reductase, 4Fe-4S protein	97.6968
AKAUv1_1330007	CDS	fkpB	FKBP-type peptidyl-prolyl cis-trans isomerase (rotamase)	35.2794
AKAUv1_1330008	CDS	yicR	protein associated with replication fork, possible DNA repair protein	1.3569
AKAUv1_1330009	CDS	-	protein of unknown function	108.552
AKAUv1_1330010	CDS	rpmB	50S ribosomal subunit protein L28	105.838
AKAUv1_1330011	CDS	rpmG	50S ribosomal subunit protein L33	55.6329
AKAUv1_1330012	CDS	-	protein of unknown function	8.1414
AKAUv1_1330013	CDS	nadB	quinolinate synthase, L-aspartate oxidase (B protein) subunit	10.8552
AKAUv1_1330014	CDS	nadC	Nicotinate-nucleotide pyrophosphorylase [carboxylating]	70.5588
AKAUv1_1330015	CDS	nadA	quinolinate synthase, subunit A	143.831
AKAUv1_1330016	CDS	-	Fatty acid desaturase	249.67
AKAUv1_1330017	CDS	-	Mechanosensitive ion channel MscS	10.8552
AKAUv1_1330018	CDS	-	NOL1/NOP2/Sun family protein	8.1414
AKAUv1_1330019	CDS	purN	phosphoribosylglycinamide formyltransferase 1	6.7845
AKAUv1_1330020	CDS	ribF	bifunctional riboflavin kinase and FAD synthetase	9.4983
AKAUv1_1330021	CDS	ileS	isoleucyl-tRNA synthetase	23.0673
AKAUv1_1330022	CDS	lspA	prolipoprotein signal peptidase (signal peptidase II)	20.3535
AKAUv1_1330023	CDS	dfp	fused 4'-phosphopantothenoylcysteine decarboxylase ; phosphopantothenoylcysteine synthetase, FMN-binding	16.2828
AKAUv1_1330024	CDS	-	conserved protein of unknown function	16.2828
AKAUv1_1330025	CDS	dut	deoxyuridinetriphosphatase	5.4276
AKAUv1_1330026	CDS	clpA	ATPase and specificity subunit of ClpA-ClpP ATP-dependent serine protease, chaperone activity	621.46
AKAUv1_1330027	CDS	clpS	regulatory protein for ClpA substrate specificity	82.7709
AKAUv1_1330028	CDS	cspD	cold shock protein homolog	279.521
[truncated: 10,021 more rows]

## Sheet: T1_B+F_2
Label	Type	Name	Product	DESeq normalized reads count
AKAUv1_1000001	CDS	-	Asp/glu racemase	2.1718
AKAUv1_1000002	CDS	-	General substrate transporter	8.68722
AKAUv1_1000003	CDS	xylB	xylulokinase	24.9757
AKAUv1_1000004	CDS	REE	Regulation of enolase protein 1	14.1167		Transcriptional responses of the bacterium Burkholderia terrae BS001 to the fungal host Lyophyllum sp. strain Karsten under soil-mimicking conditions
AKAUv1_1000005	CDS	-	Cytochrome B561	3.25771
AKAUv1_1000006	CDS	-	Catalase domain-containing protein	0		Irshad Ul Haq* Francisco Dini-Andreote and Jan Dirk van Elsas
AKAUv1_1000007	CDS	-	protein of unknown function	0		Microbial Ecology Group, Groningen Institute of Evolutionary Life Sciences (GELIFES), Nijenborgh 7, 9747 AG, University of Groningen, The Netherlands.
AKAUv1_1000008	CDS	-	conserved exported protein of unknown function	2.1718
AKAUv1_1000009	CDS	-	conserved protein of unknown function	1.0859		*Corresponding author: Irshad Ul Haq, Microbial Ecology, Groningen Institute of Evolutionary Life Sciences (GELIFES), Nijenborgh 7, 9747 AG, University of Groningen, The Netherlands.
AKAUv1_100001	CDS	-	DEAD/DEAH box helicase	39.0925		E‒mail address: i.u.haq@rug.nl
AKAUv1_1000010	CDS	-	Diguanylate phosphodiesterase	6.51541
AKAUv1_1000011	CDS	-	conserved protein of unknown function	1.0859		Microbial Ecology
AKAUv1_1000012	CDS	-	Zn-dependent protease, modulator of DNA gyrase, TldD	9.77312
AKAUv1_1000013	CDS	-	conserved protein of unknown function	8.68722
AKAUv1_1000014	CDS	-	protein of unknown function	0
AKAUv1_1000015	CDS	-	protein of unknown function	0
AKAUv1_1000016	CDS	-	Hemin-binding outer membrane transmembrane protein associated with biofilm formation (HmsH)	0
AKAUv1_1000017	CDS	-	Hemin storage signal peptide protein	1.0859
AKAUv1_1000018	CDS	pgaC	putative glycosyl transferase associated with biofilm formation	0
AKAUv1_1000019	CDS	-	conserved protein of unknown function	0
AKAUv1_100002	CDS	yajO	Uncharacterized oxidoreductase YajO	7.60131
AKAUv1_1000020	CDS	glmS	L-glutamine:D-fructose-6-phosphate aminotransferase	1.0859
AKAUv1_1000021	CDS	-	conserved exported protein of unknown function	4.34361
AKAUv1_1000022	CDS	-	conserved protein of unknown function	2.1718
AKAUv1_1000023	CDS	ompR	Transcriptional regulatory protein OmpR	6.51541
AKAUv1_1000024	CDS	-	Integral membrane sensor signal transduction histidine kinase	5.42951
AKAUv1_1000025	CDS	-	LysR family transcriptional regulator	1.0859
AKAUv1_1000026	CDS	-	Nitrilase/cyanide hydratase and apolipoprotein N-acyltransferase	1.0859
AKAUv1_1000027	CDS	-	SET domain-containing protein	16.2885
AKAUv1_1000028	CDS	-	protein of unknown function	1.0859
AKAUv1_1000029	CDS	-	Signal transduction histidine kinase	6.51541
AKAUv1_100003	CDS	-	putative membrane protein	21.718
AKAUv1_1000030	CDS	qseB	Transcriptional regulatory protein QseB	4.34361
AKAUv1_1000031	CDS	-	Cytochrome B561	0
AKAUv1_1000032	CDS	-	conserved membrane protein of unknown function	0
AKAUv1_1000033	CDS	-	Hopanoid biosynthesis associated glycosyl transferase protein HpnI	3.25771
AKAUv1_1000034	CDS	-	Hopanoid biosynthesis associated radical SAM protein HpnJ	1.0859
AKAUv1_1000035	CDS	-	Hopanoid biosynthesis associated protein HpnK	5.42951
AKAUv1_1000036	CDS	-	conserved membrane protein of unknown function	4.34361
AKAUv1_1000037	CDS	fur	Ferric uptake regulation protein	2.1718
AKAUv1_1000038	CDS	cynT	Carbonic anhydrase	11.9449
AKAUv1_1000039	CDS	-	Transcriptional regulator with HTH domain and aminotransferase domain	8.68722
AKAUv1_100004	CDS	-	Group 1 glycosyl transferase	15.2026
AKAUv1_1000040	CDS	-	conserved protein of unknown function	225.868
AKAUv1_1000041	CDS	-	conserved protein of unknown function	122.707
AKAUv1_1000042	CDS	-	conserved protein of unknown function	117.277
AKAUv1_1000043	CDS	-	conserved protein of unknown function	283.42
AKAUv1_1000044	CDS	-	Class III aminotransferase	92.3017
AKAUv1_1000045	CDS	-	Transporter DMT superfamily protein	120.535
AKAUv1_1000046	CDS	-	protein of unknown function	66.24
AKAUv1_1000047	CDS	-	Tellurite resistance protein TerB	73.8413
AKAUv1_1000048	CDS	-	conserved protein of unknown function	46.6938
AKAUv1_1000049	CDS	-	DEAD/DEAH box helicase domain-containing protein	45.6079
AKAUv1_100005	CDS	-	conserved membrane protein of unknown function	10.859
AKAUv1_1000050	CDS	-	Major facilitator transporter	23.8898
AKAUv1_1000051	CDS	ampR	HTH-type transcriptional activator AmpR	0
AKAUv1_1000052	CDS	blaA	Beta-lactamase	1.0859
AKAUv1_1000053	CDS	ampC	Beta-lactamase	1.0859
AKAUv1_1000054	CDS	-	Cupin 2 conserved barrel domain protein	1.0859
AKAUv1_1000055	CDS	-	Beta-lactamase	6.51541
AKAUv1_1000056	CDS	-	Major facilitator transporter	14.1167
AKAUv1_1000057	CDS	-	conserved protein of unknown function	6.51541
AKAUv1_1000058	CDS	-	LysR family transcriptional regulator	5.42951
AKAUv1_1000059	CDS	gnuT	Gluconate permease	3.25771
AKAUv1_100006	CDS	-	conserved membrane protein of unknown function	11.9449
AKAUv1_1000060	CDS	-	protein of unknown function	0
AKAUv1_1000061	CDS	-	Outer membrane protein (Porin)	3.25771
AKAUv1_1000062	CDS	-	conserved exported protein of unknown function	10.859
AKAUv1_1000063	CDS	-	LuxR family two component transcriptional regulator	18.4603
AKAUv1_1000064	CDS	-	conserved protein of unknown function	29.3194
AKAUv1_1000065	CDS	galP	D-galactose transporter	3.25771
AKAUv1_1000066	CDS	-	conserved protein of unknown function	0
AKAUv1_1000067	CDS	-	Bicyclomycin resistance protein	11.9449
AKAUv1_1000068	CDS	-	Aldo/keto reductase 2 family	1.0859
AKAUv1_1000069	CDS	linC	2,5-dichloro-2,5-cyclohexadiene-1,4-diol dehydrogenase	1.0859
AKAUv1_100007	CDS	-	putative lipoprotein	8.68722
AKAUv1_1000070	CDS	-	putative transcriptional regulator	1.0859
AKAUv1_100008	CDS	-	conserved exported protein of unknown function	46.6938
AKAUv1_100009	CDS	-	conserved exported protein of unknown function	84.7004
AKAUv1_10001	CDS	-	protein of unknown function	4.34361
AKAUv1_100010	CDS	-	Sodium/hydrogen exchanger	13.0308
AKAUv1_100011	CDS	-	conserved protein of unknown function	5.42951
AKAUv1_100012	CDS	-	conserved protein of unknown function	3.25771
AKAUv1_100013	CDS	-	conserved protein of unknown function	0
AKAUv1_100014	CDS	-	HAD family hydrolase	5.42951
AKAUv1_100015	CDS	-	conserved protein of unknown function	1.0859
AKAUv1_100016	CDS	-	DNA topoisomerase	6.51541
AKAUv1_100017	CDS	-	conserved protein of unknown function	13.0308
AKAUv1_100018	CDS	-	protein of unknown function	129.222
AKAUv1_100019	CDS	-	conserved protein of unknown function	4.34361
AKAUv1_10002	CDS	-	Methyltransferase	5.42951
AKAUv1_100020	CDS	-	putative periplasmic or secreted lipoprotein	57.5528
AKAUv1_100021	CDS	rpoN	RNA polymerase sigma-54 factor	162.885
AKAUv1_100022	CDS	-	conserved exported protein of unknown function	4.34361
AKAUv1_100023	CDS	-	conserved protein of unknown function	1.0859
AKAUv1_100024	CDS	-	Rhs element Vgr protein	8.68722
AKAUv1_100025	CDS	-	Rhs family protein	3.25771
AKAUv1_100026	CDS	-	YD repeat protein (fragment)	30.4053
AKAUv1_100027	CDS	-	conserved protein of unknown function	39.0925
AKAUv1_100028	CDS	-	YD repeat-containing protein	47.7797
AKAUv1_100029	CDS	-	protein of unknown function	154.198
AKAUv1_100030	CDS	-	conserved protein of unknown function	5.42951
AKAUv1_100031	CDS	-	Rhs-related transmembrane protein, YD repeat protein	1.0859
AKAUv1_1010001	CDS	-	Type III secretion outer membrane pore SctC	1.0859
AKAUv1_1010002	CDS	-	putative enzyme	7.60131
AKAUv1_1010003	CDS	-	Acyltransferase 3	4.34361
AKAUv1_1010004	CDS	-	conserved protein of unknown function	7.60131
AKAUv1_1010005	CDS	-	protein of unknown function	4.34361
AKAUv1_1010006	CDS	-	Glutathione S-transferase	3.25771
AKAUv1_1010007	CDS	-	LysR family transcriptional regulator	3.25771
AKAUv1_1010008	CDS	-	Alcohol dehydrogenase	2.1718
AKAUv1_1010009	CDS	-	Glycoside hydrolase family protein	18.4603
AKAUv1_1010010	CDS	-	conserved protein of unknown function	14.1167
AKAUv1_1010011	CDS	-	conserved protein of unknown function	36.9207
AKAUv1_1010012	CDS	-	TIR protein	6.51541
AKAUv1_1010013	CDS	-	conserved membrane protein of unknown function	4.34361
AKAUv1_1010014	CDS	-	conserved protein of unknown function	6.51541
AKAUv1_1010015	CDS	-	protein of unknown function	1.0859
AKAUv1_1010016	CDS	-	conserved protein of unknown function	13.0308
AKAUv1_1010017	CDS	-	protein of unknown function	11.9449
AKAUv1_1010018	CDS	-	putative transmembrane protein	22.8039
AKAUv1_1010019	CDS	-	LysR family transcriptional regulator	9.77312
AKAUv1_1010020	CDS	-	Mandelate racemase/muconate lactonizing protein	0
AKAUv1_1010021	CDS	-	exported protein of unknown function	0
AKAUv1_1010022	CDS	dctA	C4-dicarboxylic acid, orotate and citrate transporter	1.0859
AKAUv1_1010023	CDS	maeB	putative fused malic enzyme oxidoreductase ; putative phosphotransacetylase	1.0859
AKAUv1_1010024	CDS	-	Type III secretion protein HrpB1/HrpK (fragment)	0
AKAUv1_1010025	CDS	-	conserved protein of unknown function	1.0859
AKAUv1_1010026	CDS	-	Lytic transglycosylase catalytic subunit	1.0859
AKAUv1_1010027	CDS	-	conserved exported protein of unknown function	0
AKAUv1_1010028	CDS	-	exported protein of unknown function	0
AKAUv1_1010029	CDS	-	conserved protein of unknown function	1.0859
AKAUv1_1010030	CDS	-	protein of unknown function	0
AKAUv1_1010031	CDS	-	conserved protein of unknown function	0
AKAUv1_1010032	CDS	-	Winged helix family two component transcriptional regulator	1.0859
AKAUv1_1010033	CDS	-	Catalase	29.3194
AKAUv1_1010034	CDS	-	putative transmembrane anti-sigma factor	58.6387
AKAUv1_1010035	CDS	-	protein of unknown function	23.8898
AKAUv1_1010036	CDS	-	Transmembrane anti-sigma factor	19.5462
AKAUv1_1010037	CDS	-	RNA polymerase sigma factor, sigma-70 family	9.77312
AKAUv1_1010038	CDS	-	protein of unknown function	1.0859
AKAUv1_1010039	CDS	-	conserved protein of unknown function	3.25771
AKAUv1_1010040	CDS	-	LuxR family transcriptional regulator	7.60131
AKAUv1_1010041	CDS	-	putative hydrolase or acyltransferase of alpha/beta superfamily	3.25771
AKAUv1_1010042	CDS	-	LysR family transcriptional regulator	10.859
AKAUv1_1010043	CDS	-	putative isoflavone oxidoreductase	4.34361
AKAUv1_1010044	CDS	pht	Phthalate transporter	6.51541
AKAUv1_1010045	CDS	-	L-carnitine dehydratase/bile acid-inducible protein F	2.1718
AKAUv1_1010046	CDS	-	Citrate synthase	0
AKAUv1_1010047	CDS	-	LysR family transcriptional regulator	0
AKAUv1_1010048	CDS	kdgT	2-keto-3-deoxy-D-gluconate transporter	10.859
AKAUv1_1010049	CDS	-	conserved protein of unknown function	20.6321
AKAUv1_1010050	CDS	pdxA	4-hydroxythreonine-4-phosphate dehydrogenase	17.3744
AKAUv1_1010051	CDS	-	Transcriptional regulator of sugar metabolism	8.68722
AKAUv1_1010052	CDS	-	Histidine protein kinase	109.676
AKAUv1_1010053	CDS	cys	Cysteine synthase 1	29.3194
AKAUv1_1010054	CDS	-	conserved protein of unknown function	23.8898
AKAUv1_1010055	CDS	-	Haloacid dehalogenase	4.34361
AKAUv1_1010056	CDS	-	LysR family transcriptional regulator	2.1718
AKAUv1_1010057	CDS	ntaA	Nitrilotriacetate monooxygenase component A	4.34361
AKAUv1_1010058	CDS	-	Taurine ABC transporter periplasmic binding protein	1.0859
AKAUv1_1010059	CDS	tauB	taurine transporter subunit ; ATP-binding component of ABC superfamily	0
AKAUv1_1010060	CDS	tauC	taurine transporter subunit ; membrane component of ABC superfamily	1.0859
AKAUv1_1010061	CDS	gbh	guanidinobutyrase	3.25771
AKAUv1_1010062	CDS	-	XRE family transcriptional regulator	2.1718
AKAUv1_1010063	CDS	-	conserved protein of unknown function	4.34361
AKAUv1_1010064	CDS	-	Amidase	1.0859
AKAUv1_1010065	CDS	hisP	histidine/lysine/arginine/ornithine transporter subunit ; ATP-binding component of ABC superfamily	1.0859
AKAUv1_1010066	CDS	-	Polar amino acid ABC transporter inner membrane subunit	0
AKAUv1_1010067	CDS	-	Polar amino acid ABC transporter inner membrane subunit	0
AKAUv1_1010068	CDS	-	Extracellular solute-binding protein	2.1718
AKAUv1_1010069	CDS	-	Methyl-accepting chemotaxis sensory transducer	2.1718
AKAUv1_1010070	CDS	-	conserved exported protein of unknown function	2.1718
AKAUv1_1010071	CDS	yhjC	Uncharacterized HTH-type transcriptional regulator YhjC	45.6079
AKAUv1_1010072	CDS	-	conserved protein of unknown function	18.4603
AKAUv1_1010073	CDS	-	FAD dependent oxidoreductase	6.51541
AKAUv1_1010074	CDS	-	ABC-type amino acid transport system, permease component	1.0859
AKAUv1_1010075	CDS	-	Periplasmic component of amino acid ABC-type transporter/signal transduction system	1.0859
AKAUv1_1010076	CDS	gltL	glutamate and aspartate transporter subunit ; ATP-binding component of ABC superfamily	5.42951
AKAUv1_1010077	CDS	-	FAD dependent oxidoreductase	1.0859
AKAUv1_1010078	CDS	-	LysR family transcriptional regulator	3.25771
AKAUv1_1010079	CDS	-	conserved exported protein of unknown function	2.1718
AKAUv1_1010080	CDS	-	Beta-galactosidase	1.0859
AKAUv1_1010081	CDS	-	Beta-galactosidase	0
AKAUv1_1010082	CDS	-	ABC-type sugar transport system, permease component	1.0859
AKAUv1_1010083	CDS	-	Binding-protein-dependent transport systems inner membrane component	1.0859
AKAUv1_1010084	CDS	-	Extracellular solute-binding protein	3.25771
AKAUv1_1010085	CDS	malK	fused maltose transport subunit, ATP-binding component of ABC superfamily ; regulatory protein	3.25771
AKAUv1_1010086	CDS	-	exported protein of unknown function	1.0859
AKAUv1_1010087	CDS	-	LacI family transcription regulator	10.859
AKAUv1_1010088	CDS	-	Transcriptional regulator	5.42951
AKAUv1_1010089	CDS	-	Major facilitator transporter	10.859
AKAUv1_1010090	CDS	-	Glucose-methanol-choline oxidoreductase	10.859
AKAUv1_1010091	CDS	-	Enoyl-CoA hydratase/isomerase	3.25771
AKAUv1_1010092	CDS	-	AMP-dependent synthetase and ligase	2.1718
AKAUv1_1010093	CDS	cdhC	Caffeine dehydrogenase subunit gamma	4.34361
AKAUv1_1010094	CDS	-	Carbon monoxide dehydrogenase	4.34361
AKAUv1_1010095	CDS	-	Aldehyde oxidase and xanthine dehydrogenase molybdopterin binding protein	18.4603
AKAUv1_1010096	CDS	ubiX	3-octaprenyl-4-hydroxybenzoate carboxy-lyase	6.51541
AKAUv1_1010097	CDS	-	UbiD family decarboxylase	4.34361
AKAUv1_1010098	CDS	-	LysR family transcriptional regulator	6.51541
AKAUv1_1010099	CDS	catR	HTH-type transcriptional regulator CatR	9.77312
AKAUv1_1010100	CDS	ttuB	putative tartrate transporter	4.34361
AKAUv1_1010101	CDS	-	Amidohydrolase 2	4.34361
AKAUv1_1010102	CDS	-	conserved protein of unknown function	4.34361
AKAUv1_1010103	CDS	-	conserved protein of unknown function	2.1718
AKAUv1_1020001	CDS	-	conserved protein of unknown function	4.34361
AKAUv1_1020002	CDS	dnaE	Error-prone DNA polymerase	9.77312
AKAUv1_1020003	CDS	-	DNA polymerase III subunit alpha	0
AKAUv1_1020004	CDS	-	conserved protein of unknown function	0
AKAUv1_1020005	CDS	-	conserved protein of unknown function	3.25771
AKAUv1_1020006	CDS	-	protein of unknown function	0
AKAUv1_1020007	CDS	-	conserved membrane protein of unknown function	3.25771
AKAUv1_1020008	CDS	-	conserved protein of unknown function	4.34361
AKAUv1_1020009	CDS	-	HxlR family transcriptional regulator	6.51541
AKAUv1_1020010	CDS	insH	transposase	6.51541
AKAUv1_1020011	CDS	-	conserved protein of unknown function	2.1718
AKAUv1_1020012	CDS	-	conserved exported protein of unknown function	2.1718
AKAUv1_1020013	CDS	-	conserved protein of unknown function	2.1718
AKAUv1_1020014	CDS	-	conserved exported protein of unknown function	7.60131
AKAUv1_1020015	CDS	-	conserved protein of unknown function	7.60131
AKAUv1_1020016	CDS	-	protein of unknown function	9.77312
AKAUv1_1030001	CDS	-	conserved protein of unknown function	7.60131
AKAUv1_1030002	CDS	-	Fis family transcriptional regulator	21.718
AKAUv1_1030003	CDS	-	transposase	4.34361
AKAUv1_1030004	CDS	-	transposase	16.2885
AKAUv1_1030005	CDS	-	protein of unknown function	4.34361
AKAUv1_1030006	CDS	-	conserved protein of unknown function	7.60131
AKAUv1_1030007	CDS	-	conserved protein of unknown function	5.42951
AKAUv1_1030008	CDS	-	putative GTPase	8.68722
AKAUv1_1030009	CDS	-	conserved protein of unknown function	7.60131
AKAUv1_1030010	CDS	-	conserved protein of unknown function	1.0859
AKAUv1_1030011	CDS	-	conserved protein of unknown function	0
AKAUv1_1030012	CDS	-	protein of unknown function	0
AKAUv1_1030013	CDS	-	transposase	2.1718
AKAUv1_1030014	CDS	-	transposase	11.9449
AKAUv1_1030015	CDS	-	Helicase domain-containing protein	6.51541
AKAUv1_1030016	CDS	-	conserved protein of unknown function	4.34361
AKAUv1_1030017	CDS	-	conserved protein of unknown function	3.25771
AKAUv1_1030018	CDS	-	conserved protein of unknown function	7.60131
AKAUv1_1030019	CDS	-	Group 2 glycosyl transferase	4.34361
AKAUv1_1030020	CDS	-	conserved exported protein of unknown function	0
AKAUv1_1030021	CDS	vipA	Vi polysaccharide biosynthesis protein VipA/TviB	1.0859
AKAUv1_1030022	CDS	-	conserved exported protein of unknown function	2.1718
AKAUv1_1030023	CDS	-	conserved exported protein of unknown function	0
AKAUv1_1030024	CDS	-	protein of unknown function	0
AKAUv1_1030025	CDS	-	conserved protein of unknown function	1.0859
AKAUv1_1030026	CDS	-	putative transcriptional regulator	2.1718
AKAUv1_1030027	CDS	-	Silent information regulator protein Sir2	2.1718
AKAUv1_1030028	CDS	-	conserved protein of unknown function	2.1718
AKAUv1_1030029	CDS	-	DNA helicase/exodeoxyribonuclease V, alpha subunit	1.0859
AKAUv1_1040001	CDS	-	protein of unknown function	10.859
AKAUv1_1040002	CDS	-	conserved protein of unknown function	36.9207
AKAUv1_1040003	CDS	-	conserved protein of unknown function	5.42951
AKAUv1_1040004	CDS	folD	bifunctional 5,10-methylene-tetrahydrofolate dehydrogenase and 5,10-methylene-tetrahydrofolate cyclohydrolase	9.77312
AKAUv1_1040005	CDS	-	O-antigen acetylase	1.0859
AKAUv1_1040006	CDS	prlC	Oligopeptidase A	23.8898
AKAUv1_1040007	CDS	-	conserved protein of unknown function	6.51541
AKAUv1_1040008	CDS	-	protein of unknown function	5.42951
AKAUv1_1040009	CDS	codA	Cytosine deaminase	6.51541
AKAUv1_1040010	CDS	ygeA	putative racemase	1.0859
AKAUv1_1040011	CDS	-	protein of unknown function	13.0308
AKAUv1_1040012	CDS	-	Exodeoxyribonuclease III	9.77312
AKAUv1_1040013	CDS	glnG	fused DNA-binding response regulator in two-component regulatory system with GlnL: response regulator ; sigma54 interaction protein	10.859
AKAUv1_1040014	CDS	glnL	sensory histidine kinase in two-component regulatory system with GlnG	9.77312
AKAUv1_1040015	CDS	glnA	glutamine synthetase	77.099
AKAUv1_1040016	CDS	-	conserved protein of unknown function	26.0616
AKAUv1_1040017	CDS	-	Molybdopterin binding domain-containing protein	22.8039
AKAUv1_1040018	CDS	-	conserved membrane protein of unknown function	21.718
AKAUv1_1040019	CDS	-	Sterol desaturase	29.3194
AKAUv1_1040020	CDS	-	3-carboxy-cis,cis-muconate lactonizing enzyme	39.0925
AKAUv1_1040021	CDS	-	protein of unknown function	1.0859
AKAUv1_1040022	CDS	-	YadA domain-containing protein	2.1718
AKAUv1_1040023	CDS	-	ATP-dependent helicase HrpA (fragment)	17.3744
AKAUv1_1050001	CDS	-	protein of unknown function	0
AKAUv1_1050002	CDS	araE	Alpha-ketoglutaric semialdehyde dehydrogenase	29.3194
AKAUv1_1050003	CDS	-	conserved protein of unknown function	4.34361
AKAUv1_1050004	CDS	-	conserved protein of unknown function	6.51541
AKAUv1_1050005	CDS	-	conserved exported protein of unknown function	3.25771
AKAUv1_1050006	CDS	-	Thioredoxin	0
AKAUv1_1050007	CDS	-	Potassium-tellurite ethidium and proflavin transporter	0
AKAUv1_1050008	CDS	-	protein of unknown function	48.8656
AKAUv1_1050009	CDS	-	protein of unknown function	51.0374
AKAUv1_1060001	CDS	-	transposase	24.9757
AKAUv1_1070001	CDS	-	Reverse transcriptase	2.1718
AKAUv1_1070002	CDS	-	Integrase	0
AKAUv1_1070003	CDS	-	conserved protein of unknown function	0
AKAUv1_1070004	CDS	-	Transglutaminase	1.0859
AKAUv1_1070005	CDS	-	protein of unknown function	1.0859
AKAUv1_1070006	CDS	-	conserved protein of unknown function	1.0859
AKAUv1_1070007	CDS	-	conserved protein of unknown function	1.0859
AKAUv1_1070008	CDS	-	conserved protein of unknown function	2.1718
AKAUv1_1070009	CDS	-	conserved protein of unknown function	4.34361
AKAUv1_1070010	CDS	-	protein of unknown function	1.0859
AKAUv1_1070011	CDS	-	conserved protein of unknown function	0
AKAUv1_1070012	CDS	cspE	DNA-binding transcriptional repressor	41.2643
AKAUv1_1070013	CDS	-	conserved protein of unknown function	13.0308
AKAUv1_1070014	CDS	-	protein of unknown function	30.4053
AKAUv1_1070015	CDS	-	Cyclic nucleotide-binding protein	44.522
AKAUv1_1070016	CDS	-	Histidine kinase	11.9449
AKAUv1_1070017	CDS	-	Response regulator receiver protein (modular protein)	2.1718
AKAUv1_1070018	CDS	-	Response regulator receiver domain-containing protein (fragment)	2.1718
AKAUv1_1070019	CDS	-	protein of unknown function	1.0859
AKAUv1_1070020	CDS	-	protein of unknown function	1.0859
AKAUv1_1070021	CDS	-	protein of unknown function	11.9449
AKAUv1_1070022	CDS	dctA	C4-dicarboxylic acid, orotate and citrate transporter	55.381
AKAUv1_1070023	CDS	-	putative short-chain dehydrogenase/oxidoreductase	1.0859
AKAUv1_1070024	CDS	-	conserved protein of unknown function	2.1718
AKAUv1_1070025	CDS	-	protein of unknown function	2.1718
AKAUv1_1070026	CDS	-	protein of unknown function	3.25771
AKAUv1_1070027	CDS	ligD	ATP-dependent DNA ligase	9.77312
AKAUv1_1070028	CDS	-	putative DNA repair protein Bphy_5208	21.718
AKAUv1_1070029	CDS	-	conserved protein of unknown function	5.42951
AKAUv1_1070030	CDS	-	Hemerythrin HHE cation binding domain-containing protein	3.25771
AKAUv1_1070031	CDS	-	conserved protein of unknown function	24.9757
AKAUv1_1070032	CDS	-	conserved exported protein of unknown function	32.5771
AKAUv1_1070033	CDS	-	conserved protein of unknown function	41.2643
AKAUv1_1070034	CDS	-	protein of unknown function	19.5462
AKAUv1_1070035	CDS	-	protein of unknown function	18.4603
AKAUv1_1070036	CDS	-	transposase (fragment)	27.1476
AKAUv1_1070037	CDS	-	protein of unknown function	22.8039
AKAUv1_1070038	CDS	-	conserved protein of unknown function	16.2885
AKAUv1_1070039	CDS	yhdG	Uncharacterized amino acid permease YhdG	57.5528
AKAUv1_1070040	CDS	-	conserved protein of unknown function	10.859
AKAUv1_1070041	CDS	-	conserved protein of unknown function	91.2158
AKAUv1_1070042	CDS	-	DeoR family transcriptional regulator	9.77312
AKAUv1_1070043	CDS	-	transposase	9.77312
AKAUv1_1070044	CDS	-	protein of unknown function	82.5286
AKAUv1_1070045	CDS	-	protein of unknown function	19.5462
AKAUv1_1070046	CDS	-	protein of unknown function	3.25771
AKAUv1_1070047	CDS	-	transposase	13.0308
AKAUv1_1080001	CDS	-	Short-chain dehydrogenase/reductase SDR	0
AKAUv1_1080002	CDS	-	protein of unknown function	8.68722
AKAUv1_1080003	CDS	-	Luciferase family protein	5.42951
AKAUv1_1080004	CDS	yjcH	conserved hypothetical protein; putative inner membrane protein involved in acetate transport	1.0859
AKAUv1_1080005	CDS	actP	acetate transporter	3.25771
AKAUv1_1080006	CDS	-	Cytochrome B561	0
AKAUv1_1080007	CDS	-	2-nitropropane dioxygenase	2.1718
AKAUv1_1080008	CDS	-	protein of unknown function	2.1718
AKAUv1_1080009	CDS	-	protein of unknown function	2.1718
AKAUv1_1080010	CDS	yjjL	L-galactonate transporter	4.34361
AKAUv1_1080011	CDS	-	Dihydrodipicolinate synthetase	15.2026
AKAUv1_1080012	CDS	-	LacI family transcriptional regulator	11.9449
AKAUv1_1080013	CDS	acnB	bifunctional aconitate hydratase 2 and 2-methylisocitrate dehydratase	10.859
AKAUv1_1080014	CDS	-	conserved exported protein of unknown function	9.77312
AKAUv1_1080015	CDS	-	conserved protein of unknown function	2.1718
AKAUv1_1080016	CDS	-	Sulfonate ABC transporter periplasmic sulfonate-binding protein SsuA	3.25771
AKAUv1_1080017	CDS	yxeK	putative monooxygenase YxeK	1.0859
AKAUv1_1080018	CDS	-	Fumarate reductase/succinate dehydrogenase flavoprotein domain-containing protein	3.25771
AKAUv1_1080019	CDS	fabG	putative enzyme	0
AKAUv1_1080020	CDS	-	Shikimate dehydrogenase	4.34361
AKAUv1_1080021	CDS	-	ABC transporter-like protein	2.1718
AKAUv1_1080022	CDS	-	Inner-membrane translocator	0
AKAUv1_1080023	CDS	-	Extracellular ligand-binding receptor	1.0859
AKAUv1_1080024	CDS	-	Oxidoreductase domain-containing protein	0
AKAUv1_1080025	CDS	-	NAD-dependent epimerase/dehydratase	2.1718
AKAUv1_1080026	CDS	-	Fumarate reductase/succinate dehydrogenase flavoprotein domain-containing protein	5.42951
AKAUv1_1080027	CDS	-	NIPSNAP family protein	1.0859
AKAUv1_1080028	CDS	-	Xylose isomerase domain-containing protein	5.42951
AKAUv1_1080029	CDS	-	IclR family transcriptional regulator	4.34361
AKAUv1_1080030	CDS	-	protein of unknown function	1.0859
AKAUv1_1080031	CDS	ME	NADP-dependent malic enzyme	3.25771
AKAUv1_1080032	CDS	-	putative transcriptional regulator	9.77312
AKAUv1_1080033	CDS	-	Acyl-CoA dehydrogenase domain-containing protein	2.1718
AKAUv1_1080034	CDS	-	Acyl-CoA dehydrogenase domain-containing protein	3.25771
AKAUv1_1080035	CDS	-	protein of unknown function	0
AKAUv1_1080036	CDS	-	protein of unknown function	2.1718
AKAUv1_1080037	CDS	tse	Methyl-accepting chemotaxis serine transducer	6.51541
AKAUv1_1080038	CDS	-	protein of unknown function	1.0859
AKAUv1_1080039	CDS	mmlH	putative 4-methylmuconolactone transporter	0
AKAUv1_1080040	CDS	-	Thiamine pyrophosphate protein	3.25771
AKAUv1_1080041	CDS	-	2-ketoglutarate semialdehyde dehydrogenase	2.1718
AKAUv1_1080042	CDS	-	LysR family transcriptional regulator	0
AKAUv1_1080043	CDS	ald	Alanine dehydrogenase	5.42951
AKAUv1_1080044	CDS	-	putative phosphonoacetaldehyde dehydrogenase	2.1718
AKAUv1_1080045	CDS	phnA	Phosphonoacetate hydrolase	0
AKAUv1_1080046	CDS	-	Extracellular solute-binding protein	0
AKAUv1_1080047	CDS	fbpC	Fe(3+) ions import ATP-binding protein FbpC 2	0
AKAUv1_1080048	CDS	-	Fe3+ siderophore ABC transporter inner membrane protein	0
AKAUv1_1080049	CDS	phnW	2-aminoethylphosphonate--pyruvate transaminase 2	1.0859
AKAUv1_1080050	CDS	-	Aminophosphonate oxidoreductase	1.0859
AKAUv1_1080051	CDS	-	GntR family transcriptional regulator	1.0859
AKAUv1_1080052	CDS	-	Potassium-transporting ATPase subunit A	0
AKAUv1_1080053	CDS	-	conserved protein of unknown function	1.0859
AKAUv1_1080054	CDS	-	N-acetyltransferase GCN5	2.1718
AKAUv1_1080055	CDS	-	K+ transporting ATPase, KdpC subunit	0
AKAUv1_1080056	CDS	-	putative PTS IIA-like nitrogen-regulatory protein PtsN	6.51541
AKAUv1_1080057	CDS	-	conserved protein of unknown function	4.34361
AKAUv1_1080058	CDS	-	conserved protein of unknown function	1.0859
AKAUv1_1080059	CDS	-	protein of unknown function	0
AKAUv1_1080060	CDS	-	conserved protein of unknown function	0
AKAUv1_1080061	CDS	-	conserved protein of unknown function	0
AKAUv1_1080062	CDS	-	conserved protein of unknown function	1.0859
AKAUv1_1080063	CDS	-	Gluconolactonase	0
AKAUv1_1080064	CDS	-	Cupin	1.0859
AKAUv1_1080065	CDS	-	conserved membrane protein of unknown function	3.25771
AKAUv1_1080066	CDS	-	putative transcriptional regulator	4.34361
AKAUv1_1080067	CDS	dadA	D-amino acid dehydrogenase, small subunit	2.1718
AKAUv1_1080068	CDS	-	SpeB Arginase/agmatinase/formimionoglutamate hydrolase SpeB	3.25771
AKAUv1_1080069	CDS	-	LysR family transcriptional regulator	3.25771
AKAUv1_1080070	CDS	-	Extracellular ligand-binding receptor	2.1718
AKAUv1_1080071	CDS	-	Transcriptional regulator	7.60131
AKAUv1_1080072	CDS	dhaS	putative aldehyde dehydrogenase DhaS	4.34361
AKAUv1_1080073	CDS	-	Purine-cytosine permease-like transporter	2.1718
AKAUv1_1080074	CDS	betA	choline dehydrogenase, a flavoprotein	6.51541
AKAUv1_1080075	CDS	-	conserved membrane protein of unknown function	2.1718
AKAUv1_1080076	CDS	-	protein of unknown function	8.68722
AKAUv1_1080077	CDS	-	conserved protein of unknown function	15.2026
AKAUv1_1080078	CDS	-	conserved membrane protein of unknown function	9.77312
AKAUv1_1080079	CDS	-	NUDIX hydrolase	10.859
AKAUv1_1080080	CDS	-	putative enzyme	28.2335
AKAUv1_1080081	CDS	-	conserved exported protein of unknown function	2.1718
AKAUv1_1080082	CDS	-	protein of unknown function	1.0859
AKAUv1_1080083	CDS	-	conserved protein of unknown function	3.25771
AKAUv1_1080084	CDS	-	conserved protein of unknown function	0
AKAUv1_1080085	CDS	-	L-proline dehydrogenase	1.0859
AKAUv1_1080086	CDS	-	conserved protein of unknown function	2.1718
AKAUv1_1080087	CDS	-	protein of unknown function	2.1718
AKAUv1_1080088	CDS	-	protein of unknown function	5.42951
AKAUv1_1080089	CDS	-	transposase	3.25771
AKAUv1_1080090	CDS	alkK	medium-chain-fatty-acid-CoA ligase	6.51541
AKAUv1_1080091	CDS	-	protein of unknown function	7.60131
AKAUv1_1080092	CDS	-	Putative nucleotide-binding protein containing TIR-like domain-containing protein (fragment)	7.60131
AKAUv1_1080093	CDS	-	conserved protein of unknown function	2.1718
AKAUv1_1080094	CDS	-	conserved protein of unknown function	9.77312
AKAUv1_1080095	CDS	-	conserved protein of unknown function	6.51541
AKAUv1_1080096	CDS	-	conserved protein of unknown function	17.3744
AKAUv1_1080097	CDS	-	Transcriptional regulator	17.3744
AKAUv1_1080098	CDS	ykvO	Uncharacterized oxidoreductase YkvO	4.34361
AKAUv1_1080099	CDS	-	Alkylhydroperoxidase AhpD family core domain containing protein	5.42951
AKAUv1_1080100	CDS	-	conserved membrane protein of unknown function	0
AKAUv1_1080101	CDS	-	Alpha/beta hydrolase	0
AKAUv1_1080102	CDS	-	LysR family transcriptional regulator	7.60131
AKAUv1_1080103	CDS	-	5-carboxymethyl-2-hydroxymuconate delta-isomerase (modular protein)	3.25771
AKAUv1_1080104	CDS	-	conserved protein of unknown function	0
AKAUv1_1080105	CDS	-	protein of unknown function	1.0859
AKAUv1_1080106	CDS	-	conserved protein of unknown function	1.0859
AKAUv1_1080107	CDS	-	conserved protein of unknown function	0
AKAUv1_1080108	CDS	-	conserved protein of unknown function	10.859
AKAUv1_1080109	CDS	-	conserved protein of unknown function	28.2335
AKAUv1_1080110	CDS	-	protein of unknown function	7.60131
AKAUv1_1080111	CDS	-	conserved exported protein of unknown function	7.60131
AKAUv1_1080112	CDS	-	protein of unknown function	2.1718
AKAUv1_1080113	CDS	-	conserved exported protein of unknown function	3.25771
AKAUv1_1080114	CDS	-	Family 1 extracellular solute-binding protein	4.34361
AKAUv1_1080115	CDS	-	conserved protein of unknown function	8.68722
AKAUv1_1080116	CDS	-	conserved exported protein of unknown function	4.34361
AKAUv1_1080117	CDS	hupB	HU, DNA-binding transcriptional regulator, beta subunit	43.4361
AKAUv1_1080118	CDS	-	protein of unknown function	19.5462
AKAUv1_1080119	CDS	-	protein of unknown function	2.1718
AKAUv1_1080120	CDS	-	protein of unknown function	4.34361
AKAUv1_1080121	CDS	-	conserved exported protein of unknown function	29.3194
AKAUv1_1080122	CDS	-	protein of unknown function	6.51541
AKAUv1_1080123	CDS	-	conserved exported protein of unknown function	3.25771
AKAUv1_1080124	CDS	-	conserved exported protein of unknown function	9.77312
AKAUv1_1080125	CDS	-	Transcriptional regulator TrmB	31.4912
AKAUv1_1080126	CDS	-	conserved protein of unknown function	0
AKAUv1_1080127	CDS	-	Isochorismatase hydrolase	4.34361
AKAUv1_1080128	CDS	-	conserved protein of unknown function	0
AKAUv1_1080129	CDS	-	conserved protein of unknown function	0
AKAUv1_1080130	CDS	-	conserved membrane protein of unknown function	0
AKAUv1_1080131	CDS	-	conserved exported protein of unknown function	0
AKAUv1_1080132	CDS	-	conserved membrane protein of unknown function	2.1718
AKAUv1_1080133	CDS	-	conserved exported protein of unknown function	3.25771
AKAUv1_1080134	CDS	-	FAD-dependent pyridine nucleotide-disulfide oxidoreductase	6.51541
AKAUv1_1080135	CDS	-	protein of unknown function	4.34361
AKAUv1_1080136	CDS	-	protein of unknown function	4.34361
AKAUv1_1080137	CDS	-	conserved protein of unknown function	5.42951
AKAUv1_1080138	CDS	-	conserved exported protein of unknown function	1.0859
AKAUv1_1080139	CDS	-	RND efflux system outer membrane lipoprotein	7.60131
AKAUv1_1080140	CDS	-	Multidrug resistance efflux pump	5.42951
AKAUv1_1080141	CDS	-	Arabinose efflux permease family protein	5.42951
AKAUv1_1080142	CDS	-	conserved protein of unknown function	1.0859
AKAUv1_1080143	CDS	-	conserved protein of unknown function	1.0859
AKAUv1_1080144	CDS	-	Transcriptional regulator	2.1718
AKAUv1_1080145	CDS	mug	G/U mismatch-specific DNA glycosylase	2.1718
AKAUv1_1080146	CDS	-	AraC family transcriptional regulator	2.1718
AKAUv1_1080147	CDS	-	protein of unknown function	0
AKAUv1_1080148	CDS	-	Acetolactate synthase 3, chloroplastic	3.25771
AKAUv1_1080149	CDS	-	conserved protein of unknown function	0
AKAUv1_1080150	CDS	dxs	1-deoxyxylulose-5-phosphate synthase, thiamine-requiring, FAD-requiring	0
AKAUv1_1080151	CDS	-	ArsR family transcriptional regulator	0
AKAUv1_1080152	CDS	-	Porin	1.0859
AKAUv1_1080153	CDS	-	protein of unknown function	0
AKAUv1_1080154	CDS	odhA	2-oxoglutarate dehydrogenase E1 component	5.42951
AKAUv1_1080155	CDS	-	LysR family transcriptional regulator	2.1718
AKAUv1_1080156	CDS	-	protein of unknown function	0
AKAUv1_1080157	CDS	-	conserved exported protein of unknown function	1.0859
AKAUv1_1080158	CDS	-	conserved membrane protein of unknown function	3.25771
AKAUv1_1080159	CDS	-	Major facilitator superfamily protein	8.68722
AKAUv1_1080160	CDS	-	Transcriptional regulator	1.0859
AKAUv1_1080161	CDS	mmlH	putative 4-methylmuconolactone transporter	1.0859
AKAUv1_1080162	CDS	-	Amidohydrolase	4.34361
AKAUv1_1080163	CDS	-	protein of unknown function	3.25771
AKAUv1_1080164	CDS	-	L-proline dehydrogenase	1.0859
AKAUv1_1080165	CDS	-	Major facilitator superfamily protein	1.0859
AKAUv1_1080166	CDS	gltR	HTH-type transcriptional regulator GltR	10.859
AKAUv1_1080167	CDS	-	putative transmembrane protein	26.0616
AKAUv1_1080168	CDS	-	Major facilitator transporter	4.34361
AKAUv1_1080169	CDS	-	LysR family transcriptional regulator	4.34361
AKAUv1_1080170	CDS	dapA	Dihydrodipicolinate synthase	3.25771
AKAUv1_1080171	CDS	-	conserved protein of unknown function	1.0859
AKAUv1_1080172	CDS	-	conserved protein of unknown function	0
AKAUv1_1080173	CDS	-	conserved protein of unknown function	4.34361
AKAUv1_1080174	CDS	-	conserved protein of unknown function	1.0859
AKAUv1_1080175	CDS	-	conserved protein of unknown function	0
AKAUv1_1080176	CDS	-	conserved protein of unknown function	1.0859
AKAUv1_1080177	CDS	-	Response regulator receiver protein	1.0859
AKAUv1_1080178	CDS	-	PAS/PAC sensor hybrid histidine kinase	16.2885
AKAUv1_1080179	CDS	-	Short-chain dehydrogenase/reductase SDR	5.42951
AKAUv1_1080180	CDS	-	conserved membrane protein of unknown function	11.9449
AKAUv1_1080181	CDS	-	Short-chain dehydrogenase/reductase SDR	0
AKAUv1_1080182	CDS	-	TetR family transcriptional regulator	0
AKAUv1_1080183	CDS	-	2,4'-dihydroxyacetophenone dioxygenase	0
AKAUv1_1080184	CDS	-	Alpha/beta hydrolase	0
AKAUv1_1080185	CDS	-	protein of unknown function	0
AKAUv1_1080186	CDS	-	protein of unknown function	0
AKAUv1_1080187	CDS	-	Flagellar biosynthetic protein	5.42951
AKAUv1_1080188	CDS	-	TnpC protein	0
AKAUv1_1080189	CDS	-	conserved protein of unknown function	9.77312
AKAUv1_1080190	CDS	-	protein of unknown function	1.0859
AKAUv1_1080191	CDS	-	protein of unknown function	4.34361
AKAUv1_1080192	CDS	-	conserved protein of unknown function	4.34361
AKAUv1_1080193	CDS	-	conserved protein of unknown function	4.34361
AKAUv1_1080194	CDS	-	protein of unknown function	0
AKAUv1_1080195	CDS	-	putative secretion system protein (EvpA-like)	3.25771
AKAUv1_1080196	CDS	-	putative secretion system protein (EvpB-like)	6.51541
AKAUv1_1080197	CDS	-	conserved protein of unknown function	0
AKAUv1_1080198	CDS	-	Type VI secretion system lysozyme-like protein	1.0859
AKAUv1_1080199	CDS	-	Type VI secretion protein	1.0859
AKAUv1_1080200	CDS	-	Type VI secretion protein, VC_A0111 family	0
AKAUv1_1080201	CDS	-	putative ClpA/B-type chaperone (evpH-like)	1.0859
AKAUv1_1080202	CDS	-	ImpA family type VI secretion-associated protein	0
AKAUv1_1080203	CDS	-	conserved protein of unknown function	2.1718
AKAUv1_1080204	CDS	-	conserved protein of unknown function	0
AKAUv1_1080205	CDS	-	conserved exported protein of unknown function	0
AKAUv1_1080206	CDS	-	Periplasmic component of amino acid ABC-type transporter/signal transduction system	1.0859
AKAUv1_1080207	CDS	-	Sodium:dicarboxylate symporter	0
AKAUv1_1080208	CDS	-	Aspartate racemase	0
AKAUv1_1080209	CDS	-	Sodium:dicarboxylate symporter	2.1718
AKAUv1_1080210	CDS	-	conserved exported protein of unknown function	3.25771
AKAUv1_1080211	CDS	-	Type VI secretion protein	3.25771
AKAUv1_1080212	CDS	-	Type IV / VI secretion system, DotU	2.1718
AKAUv1_1080213	CDS	-	IcmF-like protein	6.51541
AKAUv1_1080214	CDS	-	ImpA family type VI secretion-associated protein	4.34361
AKAUv1_1080215	CDS	-	protein of unknown function	1.0859
AKAUv1_1080216	CDS	-	conserved protein of unknown function	6.51541
AKAUv1_1080217	CDS	-	conserved protein of unknown function	3.25771
AKAUv1_1080218	CDS	-	conserved protein of unknown function	6.51541
AKAUv1_1080219	CDS	-	protein of unknown function	8.68722
AKAUv1_1080220	CDS	-	putative transmembrane protein	1.0859
AKAUv1_1080221	CDS	-	Cupin domain-containing protein	1.0859
AKAUv1_1080222	CDS	-	protein of unknown function	1.0859
AKAUv1_1080223	CDS	-	LysR family transcriptional regulator	0
AKAUv1_1080224	CDS	-	protein of unknown function	0
AKAUv1_1080225	CDS	-	Methyl-accepting chemotaxis sensory transducer	0
AKAUv1_1080226	CDS	-	Transcriptional regulator	7.60131
AKAUv1_1080227	CDS	-	Uncharacterized 52.8 kDa protein in TAR-I ttuC' 3'region	9.77312
AKAUv1_1080228	CDS	-	conserved membrane protein of unknown function	0
AKAUv1_1080229	CDS	-	putative TIM-barrel fold metal-dependent hydrolase	1.0859
AKAUv1_1080230	CDS	-	conserved exported protein of unknown function	2.1718
AKAUv1_1080231	CDS	-	conserved exported protein of unknown function	0
AKAUv1_1080232	CDS	-	Amidohydrolase 2	1.0859
AKAUv1_1080233	CDS	-	Porin	1.0859
AKAUv1_1080234	CDS	-	NAD-dependent epimerase/dehydratase	2.1718
AKAUv1_1080235	CDS	-	protein of unknown function	1.0859
AKAUv1_1080236	CDS	rbsC	D-ribose transporter subunit ; membrane component of ABC superfamily	0
AKAUv1_1080237	CDS	-	Periplasmic binding protein/LacI transcriptional regulator	1.0859
AKAUv1_1080238	CDS	rbsA	fused D-ribose transporter subunits of ABC superfamily: ATP-binding components	2.1718
AKAUv1_1080239	CDS	-	Asp/Glu/hydantoin racemase	2.1718
AKAUv1_1080240	CDS	-	Transcriptional regulator, Crp/Fnr family protein	5.42951
AKAUv1_1080241	CDS	-	conserved protein of unknown function	1.0859
AKAUv1_1080242	CDS	-	Polar amino acid ABC transporter inner membrane subunit	1.0859
AKAUv1_1080243	CDS	-	Extracellular solute-binding protein	0
AKAUv1_1080244	CDS	-	Polysaccharide deacetylase	0
AKAUv1_1080245	CDS	-	AraC family transcriptional regulator	2.1718
AKAUv1_1080246	CDS	-	putative acetamidase/formamidase	0
AKAUv1_1080247	CDS	-	Extracellular solute-binding protein	1.0859
AKAUv1_1080248	CDS	-	Polar amino acid ABC transporter inner membrane subunit	0
AKAUv1_1080249	CDS	-	putative membrane protein	2.1718
AKAUv1_1080250	CDS	-	Aryldialkylphosphatase	2.1718
AKAUv1_1080251	CDS	-	LacI family transcriptional regulator	0
AKAUv1_1080252	CDS	-	ABC transporter permease	3.25771
AKAUv1_1080253	CDS	-	ABC-type sugar transport system, ATPase component	1.0859
AKAUv1_1080254	CDS	yphD	putative ABC transporter permease protein YphD	0
AKAUv1_1080255	CDS	-	Transcriptional activator, TenA family protein	2.1718
AKAUv1_1080256	CDS	-	conserved protein of unknown function	2.1718
AKAUv1_1080257	CDS	-	Ribokinase	5.42951
AKAUv1_1080258	CDS	-	conserved protein of unknown function	2.1718
AKAUv1_1080259	CDS	-	conserved protein of unknown function	4.34361
AKAUv1_1080260	CDS	-	conserved protein of unknown function	5.42951
AKAUv1_1080261	CDS	-	conserved protein of unknown function	1.0859
AKAUv1_1080262	CDS	-	conserved protein of unknown function	0
AKAUv1_1080263	CDS	-	conserved protein of unknown function	0
AKAUv1_1080264	CDS	-	conserved exported protein of unknown function	0
AKAUv1_1080265	CDS	-	conserved protein of unknown function	1.0859
AKAUv1_1080266	CDS	-	Crp/FNR family transcriptional regulator	9.77312
AKAUv1_1080267	CDS	-	protein of unknown function	5.42951
AKAUv1_1080268	CDS	-	conserved protein of unknown function	1.0859
AKAUv1_1080269	CDS	ndvB	Protein NdvB	3.25771
AKAUv1_1080270	CDS	-	Fatty acid desaturase	3.25771
AKAUv1_1080271	CDS	-	conserved protein of unknown function	1.0859
AKAUv1_1080272	CDS	-	Phasin protein	3.25771
AKAUv1_1080273	CDS	-	conserved protein of unknown function	4.34361
AKAUv1_1080274	CDS	-	protein of unknown function	4.34361
AKAUv1_1080275	CDS	-	protein of unknown function	1.0859
AKAUv1_1080276	CDS	-	conserved protein of unknown function	6.51541
AKAUv1_1080277	CDS	-	protein of unknown function	4.34361
AKAUv1_1080278	CDS	-	conserved protein of unknown function	23.8898
AKAUv1_1080279	CDS	-	protein of unknown function	4.34361
AKAUv1_1080280	CDS	-	Phospholipase/carboxylesterase	2.1718
AKAUv1_1080281	CDS	-	AAA+ family ATPase	6.51541
AKAUv1_1080282	CDS	-	conserved protein of unknown function	3.25771
AKAUv1_1080283	CDS	-	Metallophosphoesterase	1.0859
AKAUv1_1080284	CDS	-	DEAD/DEAH box helicase	6.51541
AKAUv1_1080285	CDS	-	Diguanylate cyclase (GGDEF) domain-containing protein	19.5462
AKAUv1_1080286	CDS	-	LysR family transcriptional regulator	18.4603
AKAUv1_1080287	CDS	ywrO	General stress protein 14	1.0859
AKAUv1_1080288	CDS	-	Short chain fatty acid transporter	5.42951
AKAUv1_1080289	CDS	-	protein of unknown function	0
AKAUv1_1080290	CDS	-	Methyl-accepting chemotaxis sensory transducer	2.1718
AKAUv1_1080291	CDS	-	N-acetyltransferase GCN5	4.34361
AKAUv1_1080292	CDS	-	Transcriptional regulator	6.51541
AKAUv1_1080293	CDS	-	putative dehydrogenase	7.60131
AKAUv1_1080294	CDS	-	Winged helix family transcriptional regulator	4.34361
AKAUv1_1080295	CDS	-	conserved hypothetical protein	4.34361
AKAUv1_1080296	CDS	-	Enoyl-CoA hydratase/carnithine racemase	6.51541
AKAUv1_1080297	CDS	-	PAS sensor protein	13.0308
AKAUv1_1080298	CDS	-	LysR family transcriptional regulator	1.0859
AKAUv1_1080299	CDS	-	putative alpha/beta-Hydrolases superfamily protein	1.0859
AKAUv1_1080300	CDS	nodW	Nodulation protein W	11.9449
AKAUv1_1080301	CDS	-	protein of unknown function	0
AKAUv1_1080302	CDS	-	conserved exported protein of unknown function	0
AKAUv1_1080303	CDS	-	putative permease	2.1718
AKAUv1_1080304	CDS	-	Mandelate racemase/muconate lactonizing protein	1.0859
AKAUv1_1080305	CDS	-	GntR family transcriptional regulator	2.1718
AKAUv1_1080306	CDS	-	Thioredoxin-like fold containing protein	5.42951
AKAUv1_1080307	CDS	-	Auxin efflux carrier family protein	5.42951
AKAUv1_1080308	CDS	-	conserved membrane protein of unknown function	2.1718
AKAUv1_1080309	CDS	-	Transcriptional regulator	2.1718
AKAUv1_1080310	CDS	-	conserved protein of unknown function	2.1718
AKAUv1_1080311	CDS	-	LysR family transcriptional regulator	3.25771
AKAUv1_1080312	CDS	-	Carboxylyase-like protein	1.0859
AKAUv1_1080313	CDS	-	putative enoyl-CoA hydratase/isomerase	1.0859
AKAUv1_1080314	CDS	-	Xanthine dehydrogenase, molybdenum binding subunit apoprotein	1.0859
AKAUv1_1080315	CDS	cutS	Carbon monoxide dehydrogenase small chain	0
AKAUv1_1080316	CDS	-	conserved protein of unknown function	2.1718
AKAUv1_1080317	CDS	-	Molybdopterin dehydrogenase FAD-binding protein	1.0859
AKAUv1_1080318	CDS	-	putative hydrolase	1.0859
AKAUv1_1080319	CDS	FAH	Fumarylacetoacetase	1.0859
AKAUv1_1080320	CDS	-	conserved protein of unknown function	1.0859
AKAUv1_1080321	CDS	-	Salicylate 1-monooxygenase	2.1718
AKAUv1_1080322	CDS	ubiX	3-octaprenyl-4-hydroxybenzoate carboxy-lyase	0
AKAUv1_1080323	CDS	-	exported protein of unknown function	1.0859
AKAUv1_1080324	CDS	-	Porin Gram-negative type	1.0859
AKAUv1_1080325	CDS	-	protein of unknown function	0
AKAUv1_1080326	CDS	-	Major facilitator superfamily aromatic acid/H(+) symporter	2.1718
AKAUv1_1080327	CDS	-	Major facilitator superfamily aromatic acid/H(+) symporter	0
AKAUv1_1080328	CDS	-	Methyl-accepting chemotaxis sensory transducer	2.1718
AKAUv1_1080329	CDS	dgdA	2,2-dialkylglycine decarboxylase	2.1718
AKAUv1_1080330	CDS	dgdR	HTH-type transcriptional regulator DgdR	3.25771
AKAUv1_1080331	CDS	-	conserved protein of unknown function	1.0859
AKAUv1_1080332	CDS	-	AraC family transcriptional regulator	2.1718
AKAUv1_1080333	CDS	-	Glyoxalase/bleomycin resistance protein/dioxygenase	3.25771
AKAUv1_1080334	CDS	yajO	aldoketo-oxidoreductase, NADP-binding	9.77312
AKAUv1_1080335	CDS	-	Response regulator	1.0859
AKAUv1_1080336	CDS	-	Multi-sensor signal transduction histidine kinase	2.1718
AKAUv1_1080337	CDS	ydcR	Uncharacterized HTH-type transcriptional regulator YdcR	0
AKAUv1_1080338	CDS	-	conserved exported protein of unknown function	0
AKAUv1_1080339	CDS	-	Efflux transporter, outer membrane factor lipoprotein, NodT family	3.25771
AKAUv1_1080340	CDS	-	conserved protein of unknown function	0
AKAUv1_1080341	CDS	-	conserved exported protein of unknown function	0
AKAUv1_1080342	CDS	-	conserved protein of unknown function	0
AKAUv1_1080343	CDS	-	Fusaric acid resistance protein region	1.0859
AKAUv1_1080344	CDS	-	LysR family transcriptional regulator	2.1718
AKAUv1_1080345	CDS	-	Molybdopterin cofactor biosynthesis protein	0
AKAUv1_1080346	CDS	fdhD	formate dehydrogenase formation protein	0
AKAUv1_1080347	CDS	-	Cytochrome d ubiquinol oxidase subunit II	1.0859
AKAUv1_1080348	CDS	-	Cytochrome bd ubiquinol oxidase subunit I	0
AKAUv1_1080349	CDS	-	putative molybdopterin oxidoreductase, alpha subunit (fdhA)	2.1718
AKAUv1_1080350	CDS	-	conserved protein of unknown function	0
AKAUv1_1080351	CDS	-	conserved exported protein of unknown function	1.0859
AKAUv1_1080352	CDS	-	LysR family transcriptional regulator	0
AKAUv1_1080353	CDS	-	putative membrane protein	0
AKAUv1_1080354	CDS	-	conserved membrane protein of unknown function	0
AKAUv1_1080355	CDS	-	conserved exported protein of unknown function	0
AKAUv1_1080356	CDS	-	conserved protein of unknown function	0
AKAUv1_1080357	CDS	proV	glycine betaine transporter subunit ; ATP-binding compoent of ABC superfamily	4.34361
AKAUv1_1080358	CDS	-	Binding-protein-dependent transport system inner membrane protein	0
AKAUv1_1080359	CDS	-	Substrate-binding region of ABC-type glycine betaine transport system	0
AKAUv1_1080360	CDS	glyA	serine hydroxymethyltransferase	0
AKAUv1_1080361	CDS	-	Dihydrodipicolinate synthetase	2.1718
AKAUv1_1080362	CDS	-	FAD dependent oxidoreductase	0
AKAUv1_1080363	CDS	puuC	Aldehyde dehydrogenase PuuC	0
AKAUv1_1080364	CDS	-	Pyrroline-5-carboxylate reductase	0
AKAUv1_1080365	CDS	-	LysR family transcriptional regulator	3.25771
AKAUv1_1080366	CDS	-	Transcriptional regulator containing an amidase domain and an AraC-type DNA-binding HTH domain	2.1718
AKAUv1_1080367	CDS	-	Anti-ECFsigma factor ChrR	1.0859
AKAUv1_1080368	CDS	-	Extracellular ligand-binding receptor	5.42951
AKAUv1_1080369	CDS	-	Transcriptional regulator	4.34361
AKAUv1_1080370	CDS	-	Rieske (2Fe-2S) domain-containing protein	2.1718
AKAUv1_1080371	CDS	-	Ferredoxin	0
AKAUv1_1080372	CDS	-	Peptidase M24	0
AKAUv1_1080373	CDS	-	Glyoxalase/bleomycin resistance protein/dioxygenase	6.51541
AKAUv1_1080374	CDS	-	Transcriptional regulator	0
AKAUv1_1080375	CDS	-	Transcriptional regulator (fragment)	1.0859
AKAUv1_1080376	CDS	-	Glycine cleavage system transcriptional activator (fragment)	2.1718
AKAUv1_1080377	CDS	ykvO	Uncharacterized oxidoreductase YkvO	0
AKAUv1_1080378	CDS	-	conserved protein of unknown function	0
AKAUv1_1080379	CDS	-	conserved exported protein of unknown function	0
AKAUv1_1080380	CDS	cusA	copper/silver efflux system, membrane component	0
AKAUv1_1080381	CDS	-	RND family efflux transporter MFP subunit	0
AKAUv1_1080382	CDS	-	Outer membrane efflux protein	1.0859
AKAUv1_1080383	CDS	-	conserved exported protein of unknown function	10.859
AKAUv1_1080384	CDS	hmrR	Heavy metal-dependent transcription regulator 2	1.0859
AKAUv1_1080385	CDS	zntA	Lead, cadmium, zinc and mercury-transporting ATPase	3.25771
AKAUv1_1080386	CDS	-	exported protein of unknown function	2.1718
AKAUv1_1080387	CDS	-	protein of unknown function	2.1718
AKAUv1_1080388	CDS	-	conserved protein of unknown function	1.0859
AKAUv1_1080389	CDS	atzE	Biuret hydrolase	2.1718
AKAUv1_1080390	CDS	-	conserved protein of unknown function	1.0859
AKAUv1_1080391	CDS	-	Amidase	2.1718
AKAUv1_1080392	CDS	-	Isochorismatase hydrolase	2.1718
AKAUv1_1080393	CDS	-	Basic membrane lipoprotein	1.0859
AKAUv1_1080394	CDS	-	ABC transporter related protein	3.25771
AKAUv1_1080395	CDS	-	Inner-membrane translocator	0
AKAUv1_1080396	CDS	-	Inner-membrane translocator	0
AKAUv1_1080397	CDS	-	TetR family transcriptional regulator	5.42951
AKAUv1_1080398	CDS	-	Binding-protein-dependent transport system inner membrane protein	1.0859
AKAUv1_1080399	CDS	-	Binding-protein-dependent transport system inner membrane protein	0
AKAUv1_1080400	CDS	-	Spermidine/putrescine ABC transporter substrate-binding protein	0
AKAUv1_1080401	CDS	potA	Spermidine/putrescine import ATP-binding protein PotA	0
AKAUv1_1080402	CDS	-	Polysaccharide deacetylase	0
AKAUv1_1080403	CDS	-	GntR family transcriptional regulator	1.0859
AKAUv1_1080404	CDS	-	conserved protein of unknown function	1.0859
AKAUv1_1080405	CDS	-	Succinylglutamate desuccinylase/aspartoacylase	8.68722
AKAUv1_1080406	CDS	-	Family 3 extracellular solute-binding protein	1.0859
AKAUv1_1080407	CDS	dppA	Periplasmic dipeptide transport protein	0
AKAUv1_1080408	CDS	-	Glutathione S-transferase domain-containing protein	0
AKAUv1_1080409	CDS	-	Transcriptional regulator, TetR family protein	2.1718
AKAUv1_1080410	CDS	-	RND efflux system outer membrane lipoprotein	4.34361
AKAUv1_1080411	CDS	acrE	cytoplasmic membrane lipoprotein	4.34361
AKAUv1_1080412	CDS	acrB	multidrug efflux system protein	4.34361
AKAUv1_1080413	CDS	ttgR	HTH-type transcriptional regulator TtgR	7.60131
AKAUv1_1080414	CDS	-	conserved exported protein of unknown function	28.2335
AKAUv1_1080415	CDS	yaiI	conserved hypothetical protein	17.3744
AKAUv1_1080416	CDS	-	conserved protein of unknown function	80.3568
AKAUv1_1080417	CDS	-	Transport-associated protein	52.1233
AKAUv1_1080418	CDS	-	Major facilitator superfamily protein	9.77312
AKAUv1_1080419	CDS	-	conserved protein of unknown function	1.0859
AKAUv1_1080420	CDS	-	L-sorbose 1-dehydrogenase	0
AKAUv1_1080421	CDS	-	conserved protein of unknown function	0
AKAUv1_1080422	CDS	ugpC	sn-glycerol-3-phosphate import ATP-binding protein UgpC	0
AKAUv1_1080423	CDS	-	ABC-type sugar transport system, permease component	0
AKAUv1_1080424	CDS	-	Sugar ABC transporter permease	1.0859
AKAUv1_1080425	CDS	-	putative sugar-binding periplasmic protein	0
AKAUv1_1080426	CDS	gbsA	Betaine aldehyde dehydrogenase	3.25771
AKAUv1_1080427	CDS	-	Crotonase	0
AKAUv1_1080428	CDS	-	Acetate CoA-transferase YdiF	0
AKAUv1_1080429	CDS	afr	1,5-anhydro-D-fructose reductase	1.0859
AKAUv1_1080430	CDS	-	Transcriptional regulator	8.68722
AKAUv1_1080431	CDS	-	putative alkylhydroperoxidase-like protein, AhpD family	1.0859
AKAUv1_1080432	CDS	-	Cupin 2 domain-containing protein	1.0859
AKAUv1_1080433	CDS	-	Major facilitator family transporter	1.0859
AKAUv1_1080434	CDS	-	AraC family transcriptional regulator	4.34361
AKAUv1_1080435	CDS	-	Bifunctional deaminase-reductase domain-containing protein	2.1718
AKAUv1_1080436	CDS	-	protein of unknown function	0
AKAUv1_1080437	CDS	-	Porin	13.0308
AKAUv1_1080438	CDS	-	Cytochrome b561 family protein	32.5771
AKAUv1_1080439	CDS	-	conserved exported protein of unknown function	51.0374
AKAUv1_1080440	CDS	-	conserved protein of unknown function	5.42951
AKAUv1_1080441	CDS	-	RNA polymerase sigma factor, sigma-70 family	8.68722
AKAUv1_1080442	CDS	-	protein of unknown function	8.68722
AKAUv1_1080443	CDS	-	Arylmalonate decarboxylase	1.0859
AKAUv1_1080444	CDS	-	Benzoate transport protein BenK	3.25771
AKAUv1_1080445	CDS	-	TetR family transcriptional regulator	1.0859
AKAUv1_1080446	CDS	-	3-phenylpropionate/cinnamic acid dioxygenase subunit alpha	1.0859
AKAUv1_1080447	CDS	-	conserved protein of unknown function	0
AKAUv1_1080448	CDS	-	Cupin 2 protein	2.1718
AKAUv1_1080449	CDS	-	conserved protein of unknown function	1.0859
AKAUv1_1080450	CDS	-	Benzene 1,2-dioxygenase system ferredoxin--NAD(+) reductase subunit	2.1718
AKAUv1_1080451	CDS	-	conserved protein of unknown function	1.0859
AKAUv1_1080452	CDS	-	Dihydroorotate dehydrogenase electron transfer subunit	2.1718
AKAUv1_1080453	CDS	pyrD	Dihydroorotate dehydrogenase B (NAD(+)), catalytic subunit	2.1718
AKAUv1_1080454	CDS	-	Rieske (2Fe-2S) iron-sulfur domain containing protein	1.0859
AKAUv1_1080455	CDS	-	L-asparaginase AnsB	2.1718
AKAUv1_1080456	CDS	-	conserved protein of unknown function	0
AKAUv1_1080457	CDS	-	LysR family transcriptional regulator	5.42951
AKAUv1_1080458	CDS	abgB	putative peptidase, aminobenzoyl-glutamate utilization protein	2.1718
AKAUv1_1080459	CDS	abgB	putative peptidase, aminobenzoyl-glutamate utilization protein	0
AKAUv1_1080460	CDS	-	conserved protein of unknown function	0
AKAUv1_1080461	CDS	-	Outer membrane protein (Porin)	2.1718
AKAUv1_1080462	CDS	abgB	putative peptidase, aminobenzoyl-glutamate utilization protein	2.1718
AKAUv1_1080463	CDS	-	protein of unknown function	1.0859
AKAUv1_1080464	CDS	-	Arabinose efflux permease family protein	2.1718
AKAUv1_1080465	CDS	-	protein of unknown function	0
AKAUv1_1080466	CDS	-	protein of unknown function	0
AKAUv1_1080467	CDS	-	Outer membrane porin protein 32	2.1718
AKAUv1_1080468	CDS	-	putative carboxymethylenebutenolidase (Dienelactone hydrolase) (DLH)	4.34361
AKAUv1_1080469	CDS	-	putative short chain dehydrogenase	2.1718
AKAUv1_1080470	CDS	-	conserved protein of unknown function	3.25771
AKAUv1_1080471	CDS	-	conserved protein of unknown function	2.1718
AKAUv1_1080472	CDS	shiA	Shikimate transporter	2.1718
AKAUv1_1080473	CDS	-	Crotonobetaine/carnitine-CoA ligase	6.51541
AKAUv1_1080474	CDS	-	LysR family regulatory protein	8.68722
AKAUv1_1080475	CDS	-	putative oxidoreductase, NADH-dependent flavin oxidoreductase	0
AKAUv1_1080476	CDS	-	putative transcriptional regulator	2.1718
AKAUv1_1080477	CDS	-	conserved protein of unknown function	2.1718
AKAUv1_1080478	CDS	arcB	Ornithine cyclodeaminase	1.0859
AKAUv1_1080479	CDS	-	putative transcription regulator (AsnC family)	0
AKAUv1_1080480	CDS	-	protein of unknown function	5.42951
AKAUv1_1080481	CDS	-	conserved membrane protein of unknown function	8.68722
AKAUv1_1080482	CDS	-	Histone family protein DNA-binding protein	18.4603
AKAUv1_1080483	CDS	-	GntR family transcriptional regulator	34.7489
AKAUv1_1080484	CDS	-	Ribose ABC transporter substrate-binding protein	7.60131
AKAUv1_1080485	CDS	rbsA	Ribose import ATP-binding protein RbsA 1	24.9757
AKAUv1_1080486	CDS	-	Inner-membrane translocator	3.25771
AKAUv1_1080487	CDS	-	Permease component of ribose/xylose/arabinose/galactoside ABC-type transporters	5.42951
AKAUv1_1080488	CDS	-	conserved protein of unknown function	0
AKAUv1_1080489	CDS	-	conserved protein of unknown function	0
AKAUv1_1080490	CDS	-	conserved protein of unknown function	0
AKAUv1_1080491	CDS	-	TRAP dicarboxylate transporter subunit DctP	1.0859
AKAUv1_1080492	CDS	-	putative DNA-binding protein with PD1-like DNA-binding motif	0
AKAUv1_1080493	CDS	-	TRAP transporter, DctM subunit	5.42951
AKAUv1_1080494	CDS	-	conserved protein of unknown function	0
AKAUv1_1080495	CDS	mhpD	2-keto-4-pentenoate hydratase	0
AKAUv1_1080496	CDS	mhpF	acetaldehyde-CoA dehydrogenase II, NAD-binding	1.0859
AKAUv1_1080497	CDS	mhpE	4-hyroxy-2-oxovalerate/4-hydroxy-2-oxopentanoic acid aldolase, class I	2.1718
AKAUv1_1080498	CDS	-	LysR family transcriptional regulator	8.68722
AKAUv1_1080499	CDS	-	conserved protein of unknown function	10.859
AKAUv1_1080500	CDS	-	Serine/threonine protein kinase	15.2026
AKAUv1_1090001	CDS	-	putative antioxidant protein	27.1476
AKAUv1_1090002	CDS	-	conserved protein of unknown function	118.363
AKAUv1_1090003	CDS	-	putative membrane protein	21.718
AKAUv1_1090004	CDS	-	conserved protein of unknown function	17.3744
AKAUv1_1090005	CDS	-	conserved exported protein of unknown function	14.1167
AKAUv1_1090006	CDS	nrdR	Transcriptional repressor NrdR	9.77312
AKAUv1_1090007	CDS	glyA	serine hydroxymethyltransferase	27.1476
AKAUv1_1090008	CDS	-	conserved protein of unknown function	9.77312
AKAUv1_1090009	CDS	ydfG	L-allo-threonine dehydrogenase, NAD(P)-binding	8.68722
AKAUv1_1090010	CDS	ybgC	acyl-CoA thioesterase	27.1476
AKAUv1_1090011	CDS	tolQ	membrane spanning protein in TolA-TolQ-TolR complex	15.2026
AKAUv1_1090012	CDS	tolR	Protein TolR	7.60131
AKAUv1_1090013	CDS	-	Protein TolA	13.0308
AKAUv1_1090014	CDS	tolB	tolerance to colicins E2, E, A, and K, required for OM integrity	59.7246
AKAUv1_1090015	CDS	pal	Outer membrane protein P6	74.9272
AKAUv1_1090016	CDS	-	Tol-pal system protein YbgF	87.9581
AKAUv1_1090017	CDS	-	Glycosyl transferase, group 1	5.42951
AKAUv1_1090018	CDS	-	Group 1 glycosyl transferase	3.25771
AKAUv1_1090019	CDS	-	Membrane protein involved in the export of O-antigen and teichoic acid	8.68722
AKAUv1_1090020	CDS	-	Group 1 glycosyl transferase	6.51541
AKAUv1_1090021	CDS	-	Acyltransferase 3	2.1718
AKAUv1_1090022	CDS	-	Acyltransferase 3	2.1718
AKAUv1_1090023	CDS	-	conserved membrane protein of unknown function	1.0859
AKAUv1_1090024	CDS	-	Group 1 glycosyl transferase (modular protein)	1.0859
AKAUv1_1090025	CDS	-	FAD dependent oxidoreductase	3.25771
AKAUv1_1090026	CDS	-	Acetyltransferase	1.0859
AKAUv1_1090027	CDS	-	conserved protein of unknown function	3.25771
AKAUv1_1100001	CDS	-	Short chain dehydrogenase	0
AKAUv1_1100002	CDS	-	TetR family transcriptional regulator	8.68722
AKAUv1_1100003	CDS	-	Alkaline phosphatase	1.0859
AKAUv1_1100004	CDS	-	conserved protein of unknown function	2.1718
AKAUv1_1100005	CDS	-	conserved protein of unknown function	1.0859
AKAUv1_1100006	CDS	-	conserved exported protein of unknown function	4.34361
AKAUv1_1100007	CDS	-	conserved protein of unknown function	4.34361
AKAUv1_1100008	CDS	-	protein of unknown function	2.1718
AKAUv1_1100009	CDS	-	conserved protein of unknown function	2.1718
AKAUv1_110001	CDS	-	protein of unknown function	1.0859
AKAUv1_1100010	CDS	-	conserved protein of unknown function	1.0859
AKAUv1_1100011	CDS	-	conserved protein of unknown function	0
AKAUv1_1100012	CDS	-	conserved protein of unknown function	3.25771
AKAUv1_1100013	CDS	-	conserved protein of unknown function	1.0859
AKAUv1_1100014	CDS	-	conserved exported protein of unknown function	7.60131
AKAUv1_1100015	CDS	-	protein of unknown function	2.1718
AKAUv1_1100016	CDS	-	Integrase family protein	14.1167
AKAUv1_1100017	CDS	-	protein of unknown function	2.1718
AKAUv1_1100018	CDS	-	protein of unknown function	10.859
AKAUv1_1100019	CDS	-	conserved protein of unknown function	2.1718
AKAUv1_110002	CDS	-	Flavin-dependent oxidoreductase, methylene-tetrahydromethanopterin reductase	3.25771
AKAUv1_110003	CDS	-	conserved protein of unknown function	0
AKAUv1_110004	CDS	-	Extracellular solute-binding protein family 3	0
AKAUv1_110005	CDS	ssuB	alkanesulfonate transporter subunit ; ATP-binding component of ABC superfamily	0
AKAUv1_110006	CDS	ssuC	alkanesulfonate transporter subunit ; membrane component of ABC superfamily	0
AKAUv1_110007	CDS	-	conserved protein of unknown function	0
AKAUv1_110008	CDS	-	conserved protein of unknown function	0
AKAUv1_110009	CDS	-	putative acyl-CoA dehydrogenase	1.0859
AKAUv1_110010	CDS	-	conserved protein of unknown function	0
AKAUv1_110011	CDS	-	conserved protein of unknown function	1.0859
AKAUv1_110012	CDS	-	Ferredoxin ASFB iron-sulfur protein	1.0859
AKAUv1_110013	CDS	-	Glucose-inhibited division protein A	2.1718
AKAUv1_110014	CDS	tauC	taurine transporter subunit ; membrane component of ABC superfamily	0
AKAUv1_110015	CDS	tauB	taurine transporter subunit ; ATP-binding component of ABC superfamily	0
AKAUv1_110016	CDS	tauA	taurine transporter subunit ; periplasmic-binding component of ABC superfamily	1.0859
AKAUv1_110017	CDS	-	Endoribonuclease L-PSP superfamily protein	0
AKAUv1_110018	CDS	-	GntR family transcriptional regulator	3.25771
AKAUv1_110019	CDS	-	conserved protein of unknown function	6.51541
AKAUv1_110020	CDS	-	conserved protein of unknown function	7.60131
AKAUv1_110021	CDS	-	conserved protein of unknown function	3.25771
AKAUv1_110022	CDS	-	conserved protein of unknown function	8.68722
AKAUv1_110023	CDS	-	protein of unknown function	3.25771
AKAUv1_110024	CDS	-	Transglutaminase-like enzyme, predicted cysteine protease	3.25771
AKAUv1_110025	CDS	-	Transglutaminase	9.77312
AKAUv1_110026	CDS	-	conserved protein of unknown function	2.1718
AKAUv1_110027	CDS	-	protein of unknown function	0
AKAUv1_110028	CDS	-	protein of unknown function	11.9449
AKAUv1_110029	CDS	-	conserved protein of unknown function	2.1718
AKAUv1_110030	CDS	-	Carbonic anhydrase	3.25771
AKAUv1_110031	CDS	-	Short-chain dehydrogenase/reductase SDR	0
AKAUv1_110032	CDS	-	NmrA family protein	0
AKAUv1_110033	CDS	-	NmrA family protein	0
AKAUv1_110034	CDS	-	LysR family transcriptional regulator	10.859
AKAUv1_110035	CDS	-	conserved exported protein of unknown function	3.25771
AKAUv1_110036	CDS	-	CAAX amino terminal protease family	4.34361
AKAUv1_110037	CDS	-	protein of unknown function	5.42951
AKAUv1_110038	CDS	-	conserved protein of unknown function	183.517
AKAUv1_110039	CDS	-	conserved protein of unknown function	110.762
AKAUv1_110040	CDS	-	conserved protein of unknown function	166.143
AKAUv1_110041	CDS	-	conserved protein of unknown function	52.1233
AKAUv1_110042	CDS	-	Serine protease, subtilase family protein	153.112
AKAUv1_110043	CDS	-	protein of unknown function	13.0308
AKAUv1_110044	CDS	-	conserved exported protein of unknown function	5.42951
AKAUv1_110045	CDS	-	protein of unknown function	4.34361
AKAUv1_110046	CDS	-	protein of unknown function	5.42951
AKAUv1_110047	CDS	-	conserved protein of unknown function	20.6321
AKAUv1_110048	CDS	-	conserved protein of unknown function	2.1718
AKAUv1_110049	CDS	-	protein of unknown function	1.0859
AKAUv1_110050	CDS	-	conserved protein of unknown function	15.2026
AKAUv1_110051	CDS	-	conserved protein of unknown function	3.25771
AKAUv1_110052	CDS	-	conserved protein of unknown function	4.34361
AKAUv1_110053	CDS	-	protein of unknown function	9.77312
AKAUv1_110054	CDS	-	conserved protein of unknown function	27.1476
AKAUv1_110055	CDS	-	conserved membrane protein of unknown function	61.8964
AKAUv1_110056	CDS	-	conserved protein of unknown function	0
AKAUv1_110057	CDS	-	protein of unknown function	0
AKAUv1_110058	CDS	-	conserved protein of unknown function	200.892
AKAUv1_110059	CDS	-	conserved protein of unknown function	64.0682
AKAUv1_110060	CDS	-	conserved protein of unknown function	14.1167
AKAUv1_110061	CDS	-	Oxidoreductase, oxygen dependent, FAD-dependent protein	35.8348
AKAUv1_110062	CDS	-	protein of unknown function	20.6321
AKAUv1_110063	CDS	-	LysR family transcriptional regulator	3.25771
AKAUv1_110064	CDS	-	putative TIM-barrel fold metal-dependent hydrolase	2.1718
AKAUv1_110065	CDS	dctA	C4-dicarboxylic acid, orotate and citrate transporter	3.25771
AKAUv1_110066	CDS	-	conserved protein of unknown function	5.42951
AKAUv1_110067	CDS	-	conserved exported protein of unknown function	4.34361
AKAUv1_110068	CDS	-	GntR family transcriptional regulator	7.60131
AKAUv1_110069	CDS	-	conserved protein of unknown function	3.25771
AKAUv1_110070	CDS	dctA	C4-dicarboxylate transport protein	4.34361
AKAUv1_110071	CDS	-	Pyridine nucleotide-disulfide oxidoreductase dimerization subunit	1.0859
AKAUv1_110072	CDS	-	Alkylhydroperoxidase	1.0859
AKAUv1_110073	CDS	-	DNA-binding domain-containing protein, AraC-type	2.1718
AKAUv1_110074	CDS	-	conserved protein of unknown function	2.1718
AKAUv1_110075	CDS	-	Histidine kinase	31.4912
AKAUv1_110076	CDS	-	Cytochrome d ubiquinol oxidase subunit II	3.25771
AKAUv1_110077	CDS	-	conserved protein of unknown function	1.0859
AKAUv1_110078	CDS	-	conserved protein of unknown function	0
AKAUv1_110079	CDS	-	conserved protein of unknown function	2.1718
AKAUv1_110080	CDS	-	conserved protein of unknown function	0
AKAUv1_110081	CDS	-	conserved exported protein of unknown function	0
AKAUv1_110082	CDS	-	protein of unknown function	0
AKAUv1_110083	CDS	-	protein of unknown function	0
AKAUv1_110084	CDS	-	conserved protein of unknown function	10.859
AKAUv1_110085	CDS	-	conserved protein of unknown function	9.77312
AKAUv1_110086	CDS	-	protein of unknown function	1.0859
AKAUv1_110087	CDS	ydbC	putative aldo/keto reductase, NAD(P)-binding	3.25771
AKAUv1_110088	CDS	ycaN	Uncharacterized HTH-type transcriptional regulator YcaN	1.0859
AKAUv1_110089	CDS	-	protein of unknown function	2.1718
AKAUv1_110090	CDS	-	Integrase family protein	2.1718
AKAUv1_110091	CDS	-	conserved protein of unknown function	7.60131
AKAUv1_110092	CDS	-	conserved protein of unknown function	6.51541
AKAUv1_110093	CDS	-	conserved protein of unknown function	0
AKAUv1_110094	CDS	-	conserved protein of unknown function	0
AKAUv1_110095	CDS	-	conserved protein of unknown function	0
AKAUv1_110096	CDS	-	conserved protein of unknown function	1.0859
AKAUv1_110097	CDS	-	protein of unknown function	0
AKAUv1_110098	CDS	-	Virulence-associated E family protein	0
AKAUv1_110099	CDS	-	conserved protein of unknown function	1.0859
AKAUv1_110100	CDS	-	protein of unknown function	0
AKAUv1_110101	CDS	-	protein of unknown function	0
AKAUv1_110102	CDS	-	protein of unknown function	0
AKAUv1_110103	CDS	-	conserved protein of unknown function	0
AKAUv1_110104	CDS	-	conserved protein of unknown function	0
AKAUv1_110105	CDS	-	conserved protein of unknown function	0
AKAUv1_110106	CDS	-	Lytic transglycosylase	2.1718
AKAUv1_110107	CDS	-	conserved protein of unknown function	0
AKAUv1_110108	CDS	-	conserved protein of unknown function	0
AKAUv1_110109	CDS	-	conserved protein of unknown function	0
AKAUv1_110110	CDS	-	conserved protein of unknown function	2.1718
AKAUv1_110111	CDS	-	conserved protein of unknown function	6.51541
AKAUv1_110112	CDS	-	protein of unknown function	3.25771
AKAUv1_110113	CDS	-	conserved protein of unknown function	5.42951
AKAUv1_110114	CDS	-	protein of unknown function	57.5528
AKAUv1_110115	CDS	DHBK	putative 3,4-dihydroxy-2-butanone kinase	121.621
AKAUv1_110116	CDS	ssuA	alkanesulfonate transporter subunit ; periplasmic-binding component of ABC superfamily	9.77312
AKAUv1_110117	CDS	-	protein of unknown function	3.25771
AKAUv1_110118	CDS	-	ABC-type nitrate/sulfonate/bicarbonate transport system, periplasmic component	2.1718
AKAUv1_110119	CDS	-	Binding-protein-dependent transporters inner membrane component	1.0859
AKAUv1_110120	CDS	-	conserved protein of unknown function	0
AKAUv1_110121	CDS	-	NMT1/THI5 like domain-containing protein	0
AKAUv1_110122	CDS	-	protein of unknown function	0
AKAUv1_110123	CDS	-	Multi-sensor signal transduction histidine kinase	1.0859
AKAUv1_110124	CDS	-	conserved protein of unknown function	1.0859
AKAUv1_110125	CDS	cpo	Non-heme chloroperoxidase	1.0859
AKAUv1_110126	CDS	-	conserved protein of unknown function	2.1718
AKAUv1_110127	CDS	-	Acyl-CoA dehydrogenase	0
AKAUv1_110128	CDS	-	Aliphatic sulfonates family ABC transporter periplasmic ligand-binding protein	0
AKAUv1_110129	CDS	-	LysR family transcriptional regulator	2.1718
AKAUv1_110130	CDS	-	Rhodanese	6.51541
AKAUv1_110131	CDS	-	Cysteine dioxygenase type I	3.25771
AKAUv1_110132	CDS	-	conserved protein of unknown function	1.0859
AKAUv1_110133	CDS	-	putative sulfonate monooxygenase	2.1718
AKAUv1_110134	CDS	-	PBS lyase	1.0859
AKAUv1_110135	CDS	-	putative transport protein (ABC superfamily, ATP_bind)	1.0859
AKAUv1_110136	CDS	-	Binding-protein-dependent transport systems inner membrane component	0
AKAUv1_110137	CDS	-	Nitrate ABC transporter periplasmic nitrate-binding protein	2.1718
AKAUv1_110138	CDS	-	Ferredoxin	3.25771
AKAUv1_110139	CDS	-	putative oxidoreductase	2.1718
AKAUv1_110140	CDS	-	GntR family transcriptional regulator	0
AKAUv1_110141	CDS	-	Acriflavin resistance protein	1.0859
AKAUv1_110142	CDS	-	protein of unknown function	0
AKAUv1_110143	CDS	-	conserved protein of unknown function	5.42951
AKAUv1_110144	CDS	-	protein of unknown function	6.51541
AKAUv1_110145	CDS	kdgD	5-dehydro-4-deoxyglucarate dehydratase (5-keto-4-deoxy- glucarate dehydratase)	5.42951
AKAUv1_110146	CDS	gudD	(D)-glucarate dehydratase 1	7.60131
AKAUv1_110147	CDS	-	6-phosphogluconolactonase	1.0859
AKAUv1_110148	CDS	glxR	tartronate semialdehyde reductase, NADH-dependent	7.60131
AKAUv1_110149	CDS	garL	alpha-dehydro-beta-deoxy-D-glucarate aldolase	6.51541
AKAUv1_110150	CDS	-	2-ketoglutarate semialdehyde dehydrogenase	5.42951
AKAUv1_110151	CDS	-	GntR family transcriptional regulator	7.60131
AKAUv1_110152	CDS	-	Porin Gram-negative type	0
AKAUv1_110153	CDS	fliC	Flagellin	0
AKAUv1_110154	CDS	-	Diguanylate cyclase	10.859
AKAUv1_110155	CDS	-	putative transcriptional regulator (GntR family)	13.0308
AKAUv1_110156	CDS	-	conserved hypothetical protein	3.25771
AKAUv1_110157	CDS	-	Alpha/beta hydrolase fold protein	3.25771
AKAUv1_110158	CDS	-	Flavin reductase domain-containing protein FMN-binding protein	2.1718
AKAUv1_110159	CDS	-	putative monooxygenase	1.0859
AKAUv1_110160	CDS	-	putative aldehyde dehydrogenase	4.34361
AKAUv1_110161	CDS	-	NIPSNAP family containing protein	0
AKAUv1_110162	CDS	-	Spermidine/putrescine-binding periplasmic protein	3.25771
AKAUv1_110163	CDS	-	ABC-type spermidine/putrescine transport system, permease component I	1.0859
AKAUv1_110164	CDS	-	Binding-protein-dependent transport systems inner membrane component	0
AKAUv1_110165	CDS	potA	Spermidine/putrescine import ATP-binding protein PotA	7.60131
AKAUv1_110166	CDS	-	GntR family transcriptional regulator	1.0859
AKAUv1_110167	CDS	-	conserved protein of unknown function	3.25771
AKAUv1_110168	CDS	-	Branched chain amino acid ABC transporter substrate-binding protein	22.8039
AKAUv1_110169	CDS	-	Inner-membrane translocator	4.34361
AKAUv1_110170	CDS	-	ABC transporter	5.42951
AKAUv1_110171	CDS	livF	leucine/isoleucine/valine transporter subunit ; ATP-binding component of ABC superfamily	1.0859
AKAUv1_110172	CDS	atoE	short chain fatty acid transporter	4.34361
AKAUv1_110173	CDS	aphA	Acetylpolyamine aminohydrolase	3.25771
AKAUv1_110174	CDS	-	protein of unknown function	14.1167
AKAUv1_110175	CDS	-	conserved exported protein of unknown function	8.68722
AKAUv1_110176	CDS	pps	CDP-diacylglycerol--serine O-phosphatidyltransferase	16.2885
AKAUv1_110177	CDS	-	Acriflavin resistance protein	6.51541
AKAUv1_110178	CDS	-	RND family efflux transporter MFP subunit	3.25771
AKAUv1_110179	CDS	-	Efflux transporter, outer membrane factor lipoprotein, NodT family	2.1718
AKAUv1_110180	CDS	cusR	DNA-binding response regulator in two-component regulatory system with CusS	21.718
AKAUv1_110181	CDS	-	Heavy metal sensor signal transduction histidine kinase	46.6938
AKAUv1_110182	CDS	-	conserved protein of unknown function	36.9207
AKAUv1_110183	CDS	-	conserved exported protein of unknown function	6.51541
AKAUv1_110184	CDS	-	YVTN family beta-propeller repeat protein	31.4912
AKAUv1_110185	CDS	-	TonB-dependent receptor	13.0308
AKAUv1_110186	CDS	-	Signal transduction histidine kinase, glucose-6-phosphate specific	23.8898
AKAUv1_110187	CDS	-	LuxR family two component transcriptional regulator	22.8039
AKAUv1_110188	CDS	pqqE	coenzyme PQQ synthesis protein E (Coenzyme PQQ synthesis protein III)	24.9757
AKAUv1_110189	CDS	pqqD	coenzyme PQQ synthesis protein D (Coenzyme PQQ synthesis protein II)	9.77312
AKAUv1_110190	CDS	pqqC	coenzyme PQQ synthesis protein C (Coenzyme PQQ synthesis protein I)	23.8898
AKAUv1_110191	CDS	pqqB	coenzyme PQQ synthesis protein B (Coenzyme PQQ synthesis protein V)	31.4912
AKAUv1_110192	CDS	-	Cytochrome B561	18.4603
AKAUv1_110193	CDS	-	Formylmethanofuran dehydrogenase subunit C	29.3194
AKAUv1_110194	CDS	ffsA	Formylmethanofuran--tetrahydromethanopterin formyltransferase	24.9757
AKAUv1_110195	CDS	-	Formylmethanofuran dehydrogenase subunit A	28.2335
AKAUv1_110196	CDS	-	Formylmethanofuran dehydrogenase subunit B	27.1476
AKAUv1_110197	CDS	-	Histidine biosynthesis protein	39.0925
AKAUv1_110198	CDS	-	conserved protein of unknown function	28.2335
AKAUv1_110199	CDS	-	H4MPT-linked C1 transfer pathway protein	21.718
AKAUv1_110200	CDS	-	putative kinase, aspartokinase/uridylate kinase	41.2643
AKAUv1_110201	CDS	-	conserved protein of unknown function	30.4053
AKAUv1_110202	CDS	-	conserved protein of unknown function	6.51541
AKAUv1_110203	CDS	-	protein of unknown function	65.1541
AKAUv1_110204	CDS	-	protein of unknown function	1393.21
AKAUv1_110205	CDS	cbbL	Ribulose bisphosphate carboxylase large chain	5.42951
AKAUv1_110206	CDS	cbbS	Ribulose bisphosphate carboxylase small chain	2.1718
AKAUv1_110207	CDS	cfxQ	Protein CfxQ	2.1718
AKAUv1_110208	CDS	fbp	Fructose-1,6-bisphosphatase class 1 3	10.859
AKAUv1_110209	CDS	prkB	phosphoribulokinase	27.1476
AKAUv1_110210	CDS	-	protein of unknown function	26.0616
AKAUv1_110211	CDS	-	Dihydropteroate synthase DHPS	39.0925
AKAUv1_110212	CDS	-	Flavoprotein	35.8348
AKAUv1_110213	CDS	-	Fis family GAF modulated sigma54 specific transcriptional regulator	106.418
AKAUv1_110214	CDS	-	FolB domain protein	34.7489
AKAUv1_110215	CDS	-	conserved exported protein of unknown function	14.1167
AKAUv1_110216	CDS	-	protein of unknown function	10.859
AKAUv1_110217	CDS	fae	Formaldehyde-activating enzyme	100.989
AKAUv1_110218	CDS	-	Triphosphoribosyl-dephospho-CoA protein	15.2026
AKAUv1_110219	CDS	-	Alpha-L-glutamate ligase	32.5771
AKAUv1_110220	CDS	mch	Methenyltetrahydromethanopterin cyclohydrolase	39.0925
AKAUv1_110221	CDS	-	conserved exported protein of unknown function	21.718
AKAUv1_110222	CDS	mtdB	NAD(P)-dependent methylenetetrahydromethanopterin dehydrogenase	20.6321
AKAUv1_110223	CDS	-	Beta-ribofuranosylaminobenzene 5'-phosphate synthase	24.9757
AKAUv1_110224	CDS	-	Pterin-4a-carbinolamine dehydratase	13.0308
AKAUv1_110225	CDS	-	protein of unknown function	27.1476
AKAUv1_110226	CDS	xoxF	putative dehydrogenase XoxF	224.782
AKAUv1_110227	CDS	-	putative methanol dehydrogenase-like protein, cytochrome cL (XoxG)	47.7797
AKAUv1_110228	CDS	-	Extracellular solute-binding protein	53.2092
AKAUv1_110229	CDS	-	conserved exported protein of unknown function	31.4912
AKAUv1_110230	CDS	cfxR	HTH-type transcriptional regulator CfxR	40.1784
AKAUv1_110231	CDS	-	conserved protein of unknown function	95.5594
AKAUv1_110232	CDS	-	conserved protein of unknown function	149.854
AKAUv1_110233	CDS	ybdD	conserved hypothetical protein	8.68722
AKAUv1_110234	CDS	cstA	carbon starvation protein	19.5462
AKAUv1_110235	CDS	-	Integral membrane sensor signal transduction histidine kinase	10.859
AKAUv1_110236	CDS	-	Two component LuxR family transcriptional regulator	8.68722
AKAUv1_110237	CDS	phnA	conserved hypothetical protein	16.2885
AKAUv1_110238	CDS	-	conserved protein of unknown function	17.3744
AKAUv1_110239	CDS	-	conserved protein of unknown function	5.42951
AKAUv1_110240	CDS	-	conserved protein of unknown function	0
AKAUv1_110241	CDS	-	conserved membrane protein of unknown function	0
AKAUv1_110242	CDS	-	Short-chain dehydrogenase/reductase SDR	1.0859
AKAUv1_110243	CDS	-	Alcohol dehydrogenase	0
AKAUv1_110244	CDS	-	putative enzyme	4.34361
AKAUv1_110245	CDS	-	conserved protein of unknown function	3.25771
AKAUv1_110246	CDS	-	2-haloalkanoic acid dehalogenase	8.68722
AKAUv1_110247	CDS	-	Toluene tolerance family protein	23.8898
AKAUv1_110248	CDS	etfB	electron transfer flavoprotein beta-subunit	2.1718
AKAUv1_110249	CDS	etfA	electron transfer flavoprotein alpha-subunit	1.0859
AKAUv1_110250	CDS	-	putative HpcH/HpaI aldolase/citrate lyase	5.42951
AKAUv1_110251	CDS	-	LysR family transcriptional regulator	14.1167
AKAUv1_110252	CDS	-	Major facilitator transporter	6.51541
AKAUv1_110253	CDS	-	L-carnitine dehydratase/bile acid-inducible protein F	6.51541
AKAUv1_110254	CDS	-	Acyl-CoA dehydrogenase domain-containing protein	2.1718
AKAUv1_110255	CDS	-	conserved protein of unknown function	2.1718
AKAUv1_110256	CDS	-	Ap4A phosphorylase II	20.6321
AKAUv1_110257	CDS	-	conserved protein of unknown function	15.2026
AKAUv1_110258	CDS	-	conserved exported protein of unknown function	7.60131
AKAUv1_110259	CDS	-	conserved protein of unknown function	18.4603
AKAUv1_110260	CDS	-	conserved membrane protein of unknown function	23.8898
AKAUv1_110261	CDS	-	conserved membrane protein of unknown function	11.9449
AKAUv1_110262	CDS	-	putative DNA repair exonuclease	13.0308
AKAUv1_110263	CDS	-	conserved protein of unknown function	18.4603
AKAUv1_110264	CDS	-	protein of unknown function	39.0925
AKAUv1_110265	CDS	-	Inosine/uridine-preferring nucleoside hydrolase	49.9515
AKAUv1_110266	CDS	-	Alcohol dehydrogenase GroES domain-containing protein	78.1849
AKAUv1_110267	CDS	-	protein of unknown function	0
AKAUv1_1110001	CDS	-	conserved protein of unknown function	0
AKAUv1_1110002	CDS	-	conserved exported protein of unknown function	10.859
AKAUv1_1120001	CDS	-	conserved protein of unknown function	1.0859
AKAUv1_1120002	CDS	-	conserved protein of unknown function	0
AKAUv1_1120003	CDS	-	conserved protein of unknown function	0
AKAUv1_1120004	CDS	-	putative endonuclease	0
AKAUv1_1120005	CDS	-	conserved protein of unknown function	0
AKAUv1_1120006	CDS	-	putative ATPase involved in DNA repair	5.42951
AKAUv1_1120007	CDS	-	conserved protein of unknown function	1.0859
AKAUv1_1120008	CDS	-	DNA repair exonuclease-like protein	3.25771
AKAUv1_1120009	CDS	-	protein of unknown function	0
AKAUv1_1120010	CDS	-	conserved protein of unknown function	1.0859
AKAUv1_1120011	CDS	-	protein of unknown function	0
AKAUv1_1120012	CDS	-	protein of unknown function	0
AKAUv1_1120013	CDS	-	protein of unknown function	1.0859
AKAUv1_1120014	CDS	-	conserved protein of unknown function	3.25771
AKAUv1_1120015	CDS	-	conserved protein of unknown function	0
AKAUv1_1120016	CDS	-	conserved protein of unknown function	0
AKAUv1_1120017	CDS	-	conserved protein of unknown function	0
AKAUv1_1120018	CDS	-	conserved protein of unknown function	2.1718
AKAUv1_1120019	CDS	-	conserved protein of unknown function	0
AKAUv1_1120020	CDS	-	UvrD/REP helicase	3.25771
AKAUv1_1120021	CDS	-	conserved protein of unknown function	5.42951
AKAUv1_1120022	CDS	-	conserved membrane protein of unknown function	1.0859
AKAUv1_1120023	CDS	-	conserved protein of unknown function	0
AKAUv1_1120024	CDS	-	conserved protein of unknown function	2.1718
AKAUv1_1120025	CDS	-	conserved protein of unknown function	0
AKAUv1_1120026	CDS	-	conserved protein of unknown function	2.1718
AKAUv1_1120027	CDS	-	conserved membrane protein of unknown function	3.25771
AKAUv1_1120028	CDS	-	Type IV secretion system family protein	0
AKAUv1_1120029	CDS	-	Type IV secretory pathway VirB4 components-like protein	3.25771
AKAUv1_1120030	CDS	-	conserved protein of unknown function	0
AKAUv1_1120031	CDS	-	Type IV secretion system protein	0
AKAUv1_1120032	CDS	-	Type II secretion system protein E	0
AKAUv1_1120033	CDS	-	conserved protein of unknown function	1.0859
AKAUv1_1120034	CDS	-	conserved protein of unknown function	0
AKAUv1_1120035	CDS	-	ATPase	1.0859
AKAUv1_1120036	CDS	-	conserved protein of unknown function	1.0859
AKAUv1_1120037	CDS	-	conserved protein of unknown function	2.1718
AKAUv1_1130001	CDS	-	conserved protein of unknown function	5.42951
AKAUv1_1130002	CDS	-	conserved protein of unknown function	5.42951
AKAUv1_1130003	CDS	-	Histone family protein DNA-binding protein	22.8039
AKAUv1_1130004	CDS	-	protein of unknown function	7.60131
AKAUv1_1130005	CDS	-	conserved protein of unknown function	2.1718
AKAUv1_1130006	CDS	-	conserved protein of unknown function	9.77312
AKAUv1_1130007	CDS	-	conserved protein of unknown function	15.2026
AKAUv1_1130008	CDS	-	conserved protein of unknown function	13.0308
AKAUv1_1130009	CDS	-	conserved protein of unknown function	8.68722
AKAUv1_1130010	CDS	-	conserved protein of unknown function	1.0859
AKAUv1_1130011	CDS	-	conserved protein of unknown function	1.0859
AKAUv1_1140001	CDS	-	Outer membrane autotransporter	1.0859
AKAUv1_1140002	CDS	-	AraC family transcriptional regulator	10.859
AKAUv1_1140003	CDS	-	putative NADPH-quinone reductase (Modulator of drug activity B)	1.0859
AKAUv1_1140004	CDS	-	Enoyl-CoA hydratase/isomerase	0
AKAUv1_1140005	CDS	-	conserved protein of unknown function	1.0859
AKAUv1_1140006	CDS	alkJ	Alcohol dehydrogenase [acceptor]	0
AKAUv1_1140007	CDS	BDS	Alkyl/aryl-sulfatase BDS1	4.34361
AKAUv1_1140008	CDS	-	Glyoxalase/bleomycin resistance protein/dioxygenase	6.51541
AKAUv1_1140009	CDS	-	TetR family transcriptional regulator	7.60131
AKAUv1_1140010	CDS	-	conserved protein of unknown function	3.25771
AKAUv1_1140011	CDS	-	LysR family transcriptional regulator	69.4977
AKAUv1_1140012	CDS	ohr	Organic hydroperoxide resistance protein	17.3744
AKAUv1_1140013	CDS	-	Major facilitator superfamily protein	9.77312
AKAUv1_1140014	CDS	-	Shikimate 5-dehydrogenase	23.8898
AKAUv1_1140015	CDS	-	Arabinose efflux permease family protein	20.6321
AKAUv1_1140016	CDS	-	conserved protein of unknown function	1.0859
AKAUv1_1140017	CDS	-	GntR family transcriptional regulator	3.25771
AKAUv1_1140018	CDS	-	Alkylhydroperoxidase	4.34361
AKAUv1_1140019	CDS	sugE	multidrug efflux system protein	0
AKAUv1_1140020	CDS	-	conserved hypothetical protein	3.25771
AKAUv1_1140021	CDS	-	LysR family transcriptional regulator	1.0859
AKAUv1_1140022	CDS	-	Extracellular solute-binding protein	22.8039
AKAUv1_1140023	CDS	fbpC	Fe(3+) ions import ATP-binding protein FbpC	19.5462
AKAUv1_1140024	CDS	-	ABC-type spermidine/putrescine transport system, permease component I	8.68722
AKAUv1_1140025	CDS	-	Binding-protein-dependent transport system inner membrane protein	6.51541
AKAUv1_1140026	CDS	ooxB	Opine oxidase subunit B	15.2026
AKAUv1_1140027	CDS	-	conserved protein of unknown function	18.4603
AKAUv1_1140028	CDS	ooxA	Opine oxidase subunit A	28.2335
AKAUv1_1140029	CDS	-	FAD dependent oxidoreductase	28.2335
AKAUv1_1140030	CDS	-	RutC family protein HD_0322	11.9449
AKAUv1_1140031	CDS	-	PAS/PAC sensor-containing diguanylate cyclase	41.2643
AKAUv1_1140032	CDS	-	protein of unknown function	9.77312
AKAUv1_1140033	CDS	-	conserved protein of unknown function	14.1167
AKAUv1_1140034	CDS	-	conserved protein of unknown function	6.51541
AKAUv1_1140035	CDS	-	conserved exported protein of unknown function	24.9757
AKAUv1_1140036	CDS	-	Acyltransferase 3	8.68722
AKAUv1_1140037	CDS	-	conserved exported protein of unknown function	9.77312
AKAUv1_1140038	CDS	-	Oxidoreductase molybdopterin binding protein	3.25771
AKAUv1_1140039	CDS	-	Thiosulfate reductase cytochrome B subunit (Membrane anchoring protein)	1.0859
AKAUv1_1140040	CDS	-	protein of unknown function	0
AKAUv1_1140041	CDS	-	TonB-dependent siderophore receptor	14.1167
AKAUv1_1140042	CDS	-	DSBA oxidoreductase	21.718
AKAUv1_1140043	CDS	-	Translation elongation factor-like GTPase	138.995
AKAUv1_1140044	CDS	-	conserved protein of unknown function	18.4603
AKAUv1_1140045	CDS	-	conserved protein of unknown function	8.68722
AKAUv1_1140046	CDS	-	conserved protein of unknown function	5.42951
AKAUv1_1150001	CDS	-	Major facilitator transporter	4.34361
AKAUv1_1150002	CDS	hipO	Hippurate hydrolase	0
AKAUv1_1150003	CDS	-	LysR family transcriptional regulator	1.0859
AKAUv1_1150004	CDS	-	putative Aldehyde dehydrogenase (NAD(+))	1.0859
AKAUv1_1150005	CDS	-	conserved protein of unknown function	1.0859
AKAUv1_1150006	CDS	-	conserved exported protein of unknown function	4.34361
AKAUv1_1160001	CDS	-	Cyclic nucleotide-regulated small mechanosensitive ion channel	17.3744
AKAUv1_1160002	CDS	-	Copper resistance protein CopC	0
AKAUv1_1160003	CDS	-	conserved exported protein of unknown function	0
AKAUv1_1160004	CDS	-	conserved exported protein of unknown function	4.34361
AKAUv1_1160005	CDS	ybaA	conserved hypothetical protein	15.2026
AKAUv1_1160006	CDS	-	Metallophosphoesterase	16.2885
AKAUv1_1160007	CDS	-	protein of unknown function	9.77312
AKAUv1_1160008	CDS	-	conserved exported protein of unknown function	4.34361
AKAUv1_1160009	CDS	-	GntR family transcriptional regulator	42.3502
AKAUv1_1160010	CDS	-	Major facilitator transporter	110.762
AKAUv1_1160011	CDS	-	conserved protein of unknown function	8.68722
AKAUv1_1160012	CDS	-	GntR family transcriptional regulator	4.34361
AKAUv1_1160013	CDS	oxc	putative oxalyl-CoA decarboxylase	31.4912
AKAUv1_1160014	CDS	frc	formyl-CoA transferase, NAD(P)-binding	33.663
AKAUv1_1160015	CDS	-	putative PAS/PAC sensor protein	7.60131
AKAUv1_1160016	CDS	-	conserved protein of unknown function	4.34361
AKAUv1_1160017	CDS	-	conserved protein of unknown function	5.42951
AKAUv1_1160018	CDS	-	conserved protein of unknown function	0
AKAUv1_1160019	CDS	frc	formyl-CoA transferase, NAD(P)-binding	19.5462
AKAUv1_1160020	CDS	-	2-keto-4-pentenoate hydratase/2-oxohepta-3-ene-1,7-dioic acid hydratase	14.1167
AKAUv1_1160021	CDS	-	putative 2-dehydropantoate 2-reductase	41.2643
AKAUv1_1160022	CDS	-	conserved protein of unknown function	8.68722
AKAUv1_1160023	CDS	-	Porin	13.0308
AKAUv1_1160024	CDS	yvaG	Uncharacterized oxidoreductase YvaG	93.3876
AKAUv1_1160025	CDS	-	conserved protein of unknown function	17.3744
AKAUv1_1160026	CDS	-	conserved protein of unknown function	1.0859
AKAUv1_1160027	CDS	-	conserved exported protein of unknown function	3.25771
AKAUv1_1160028	CDS	-	Porin	3.25771
AKAUv1_1160029	CDS	-	conserved exported protein of unknown function	6.51541
AKAUv1_1160030	CDS	-	Taurine dioxygenase	2.1718
AKAUv1_1160031	CDS	-	Nitrate/sulfonate/bicarbonate ABC transporter periplasmic ligand-binding protein	0
AKAUv1_1160032	CDS	-	ABC transporter	1.0859
AKAUv1_1160033	CDS	-	ABC-type nitrate/sulfonate/bicarbonate transport system, permease component	10.859
AKAUv1_1160034	CDS	-	Cupin domain-containing protein	18.4603
AKAUv1_1160035	CDS	-	GAF sensor-containing diguanylate cyclase/phosphodiesterase	34.7489
AKAUv1_1160036	CDS	-	Alkylhydroperoxidase AhpD	13.0308
AKAUv1_1160037	CDS	-	exported protein of unknown function	5.42951
AKAUv1_1170001	CDS	-	Cytochrome c biogenesis protein CcsA (fragment)	40.1784
AKAUv1_1170002	CDS	yedY	exported heme-molybdoenzyme molybdopterin-containing subunit YedY; TAT export	3.25771
AKAUv1_1170003	CDS	yedZ	Sulfoxide reductase heme-binding subunit YedZ	5.42951
AKAUv1_1170004	CDS	-	protein of unknown function	4.34361
AKAUv1_1170005	CDS	lysA	diaminopimelate decarboxylase	26.0616
AKAUv1_1170006	CDS	-	putative lipoprotein	10.859
AKAUv1_1170007	CDS	cyaY	frataxin, iron-binding and oxidizing protein	7.60131
AKAUv1_1170008	CDS	mrcA	Penicillin-binding protein 1A [Includes: Penicillin-insensitive transglycosylase ; Penicillin-sensitive transpeptidase]	19.5462
AKAUv1_1170009	CDS	-	conserved protein of unknown function	0
AKAUv1_1170010	CDS	-	Tfp pilus assembly protein PilN	0
AKAUv1_1170011	CDS	-	conserved protein of unknown function	2.1718
AKAUv1_1170012	CDS	-	Type IV pilus secretin PilQ	6.51541
AKAUv1_1170013	CDS	aroK	shikimate kinase I	18.4603
AKAUv1_1170014	CDS	aroB	3-dehydroquinate synthase	29.3194
AKAUv1_1170015	CDS	-	Deoxyguanosinetriphosphate triphosphohydrolase-like protein	39.0925
AKAUv1_1170016	CDS	-	conserved protein of unknown function	98.8171
AKAUv1_1170017	CDS	-	Outer membrane protein W	172.658
AKAUv1_1170018	CDS	-	conserved protein of unknown function	61.8964
AKAUv1_1170019	CDS	gltB	glutamate synthase, large subunit	86.8722
AKAUv1_1170020	CDS	gltD	Glutamate synthase [NADPH] small chain	46.6938
AKAUv1_1170021	CDS	-	conserved exported protein of unknown function	4.34361
AKAUv1_1180001	CDS	-	NAD-dependent epimerase/dehydratase (fragment)	3.25771
AKAUv1_1180002	CDS	-	protein of unknown function	2.1718
AKAUv1_1180003	CDS	-	ATP-dependent DNA helicase RecQ	6.51541
AKAUv1_1190001	CDS	exbD	Biopolymer transport protein exbD1	3.25771
AKAUv1_1200001	CDS	-	conserved protein of unknown function	4.34361
AKAUv1_1200002	CDS	-	protein of unknown function	3.25771
AKAUv1_1200003	CDS	-	putative DNA methylase	55.381
AKAUv1_1200004	CDS	yeeB	putative ATP-dependent helicase YeeB	26.0616
AKAUv1_1200005	CDS	-	conserved protein of unknown function	14.1167
AKAUv1_1200006	CDS	-	Lipoprotein	3.25771
AKAUv1_1200007	CDS	-	conserved exported protein of unknown function	6.51541
AKAUv1_1200008	CDS	-	protein of unknown function	6.51541
AKAUv1_1200009	CDS	-	protein of unknown function	0
AKAUv1_120001	CDS	-	protein of unknown function	5.42951
AKAUv1_1200010	CDS	-	conserved protein of unknown function	1.0859
AKAUv1_1200011	CDS	-	conserved protein of unknown function	3.25771
AKAUv1_1200012	CDS	-	conserved protein of unknown function	1.0859
AKAUv1_1200013	CDS	-	conserved protein of unknown function	0
AKAUv1_1200014	CDS	-	protein of unknown function	2.1718
AKAUv1_1200015	CDS	-	protein of unknown function	0
AKAUv1_1200016	CDS	-	conserved protein of unknown function	3.25771
AKAUv1_1200017	CDS	-	conserved protein of unknown function	3.25771
AKAUv1_1200018	CDS	-	ATPase AAA	9.77312
AKAUv1_1200019	CDS	-	conserved protein of unknown function	6.51541
AKAUv1_120002	CDS	flhF	Flagellar biosynthesis regulator FlhF	36.9207
AKAUv1_1200020	CDS	-	conserved protein of unknown function	3.25771
AKAUv1_1200021	CDS	-	ADP-ribosylglycohydrolase	1.0859
AKAUv1_1200022	CDS	-	conserved protein of unknown function	1.0859
AKAUv1_1200023	CDS	-	conserved protein of unknown function	1.0859
AKAUv1_1200024	CDS	-	Metallophosphoesterase	3.25771
AKAUv1_1200025	CDS	-	conserved protein of unknown function	4.34361
AKAUv1_1200026	CDS	-	conserved protein of unknown function	0
AKAUv1_1200027	CDS	-	conserved protein of unknown function	2.1718
AKAUv1_1200028	CDS	-	conserved protein of unknown function	0
AKAUv1_1200029	CDS	-	exported protein of unknown function	0
AKAUv1_120003	CDS	-	Flagellar biosynthesis protein FlhG	43.4361
AKAUv1_1200030	CDS	-	conserved protein of unknown function	5.42951
AKAUv1_1200031	CDS	-	Silent information regulator protein Sir2	3.25771
AKAUv1_1200032	CDS	-	DNA helicase/exodeoxyribonuclease V, gamma subunit	2.1718
AKAUv1_1200033	CDS	-	DNA helicase/exodeoxyribonuclease V, beta subunit	6.51541
AKAUv1_1200034	CDS	-	DNA helicase/exodeoxyribonuclease V, alpha subunit	1.0859
AKAUv1_120004	CDS	fliA	RNA polymerase, sigma 28 (sigma F) factor	11.9449
AKAUv1_120005	CDS	-	conserved protein of unknown function	5.42951
AKAUv1_120006	CDS	-	protein of unknown function	9.77312
AKAUv1_120007	CDS	-	exported protein of unknown function	5.42951
AKAUv1_120008	CDS	-	FlgN family protein	42.3502
AKAUv1_120009	CDS	-	Anti-sigma28 factor FlgM	44.522
AKAUv1_120010	CDS	-	Flagella basal body P-ring formation protein FlgA	19.5462
AKAUv1_120011	CDS	flgB	flagellar component of cell-proximal portion of basal-body rod	23.8898
AKAUv1_120012	CDS	flgC	flagellar component of cell-proximal portion of basal-body rod	9.77312
AKAUv1_120013	CDS	flgD	Flagellar basal body rod modification protein	15.2026
AKAUv1_120014	CDS	-	Flagellar hook-basal body protein	27.1476
AKAUv1_120015	CDS	flgF	flagellar component of cell-proximal portion of basal-body rod	17.3744
AKAUv1_120016	CDS	flgG	flagellar component of cell-distal portion of basal-body rod	14.1167
AKAUv1_120017	CDS	flgH	flagellar protein of basal-body outer-membrane L ring	15.2026
AKAUv1_120018	CDS	flgI	flagellar basal body P-ring protein	18.4603
AKAUv1_120019	CDS	flgJ	muramidase	34.7489
AKAUv1_120020	CDS	-	protein of unknown function	23.8898
AKAUv1_120021	CDS	ycgR	Flagellar brake protein YcgR 1	51.0374
AKAUv1_120022	CDS	-	protein of unknown function	7.60131
AKAUv1_120023	CDS	-	exported protein of unknown function	1.0859
AKAUv1_120024	CDS	flgK	Flagellar hook-associated protein FlgK	28.2335
AKAUv1_120025	CDS	flgL	Flagellar hook-associated protein FlgL	59.7246
AKAUv1_120026	CDS	-	conserved protein of unknown function	26.0616
AKAUv1_120027	CDS	-	conserved protein of unknown function	3.25771
AKAUv1_120028	CDS	fliR	flagellar export pore protein	8.68722
AKAUv1_120029	CDS	fliQ	flagellar biosynthesis protein	1.0859
AKAUv1_120030	CDS	fliP	flagellar biosynthesis protein	9.77312
AKAUv1_120031	CDS	-	Flagellar biosynthesis protein FliO	11.9449
AKAUv1_120032	CDS	fliN	flagellar motor switching and energizing component	15.2026
AKAUv1_120033	CDS	fliM	flagellar motor switching and energizing component	41.2643
AKAUv1_120034	CDS	fliL	Flagellar basal body-associated protein FliL	14.1167
AKAUv1_120035	CDS	-	protein of unknown function	6.51541
AKAUv1_120036	CDS	-	Flagellar hook-length control protein	28.2335
AKAUv1_120037	CDS	-	protein of unknown function	8.68722
AKAUv1_120038	CDS	-	Flagellar export protein FliJ	10.859
AKAUv1_120039	CDS	fliI	flagellum-specific ATP synthase	36.9207
AKAUv1_120040	CDS	fliH	Flagellar assembly protein H	18.4603
AKAUv1_120041	CDS	fliG	flagellar motor switching and energizing component	27.1476
AKAUv1_120042	CDS	fliF	flagellar basal-body MS-ring and collar protein	30.4053
AKAUv1_120043	CDS	fliE	flagellar basal-body component	9.77312
AKAUv1_120044	CDS	-	protein of unknown function	1.0859
AKAUv1_120045	CDS	fliS	Flagellar protein FliS	29.3194
AKAUv1_120046	CDS	-	putative flagellar protein FliT	21.718
AKAUv1_120047	CDS	-	conserved protein of unknown function	16.2885
AKAUv1_120048	CDS	-	conserved protein of unknown function	21.718
AKAUv1_120049	CDS	calB	putative coniferyl aldehyde dehydrogenase	67.3259
AKAUv1_120050	CDS	aidB	isovaleryl CoA dehydrogenase	67.3259
AKAUv1_120051	CDS	alkJ	Alcohol dehydrogenase [acceptor]	11.9449
AKAUv1_120052	CDS	-	OmpA/MotB domain-containing protein	9.77312
AKAUv1_120053	CDS	ywbI	Uncharacterized HTH-type transcriptional regulator YwbI	2.1718
AKAUv1_120054	CDS	-	putative effector of murein hydrolase LrgA	2.1718
AKAUv1_120055	CDS	-	conserved hypothetical protein; putative membrane protein	3.25771
AKAUv1_120056	CDS	-	Glycosyl transferase family protein	20.6321
AKAUv1_120057	CDS	sahH	S-adenosyl-L-homocysteine hydrolase	29.3194
AKAUv1_120058	CDS	yvlD	Uncharacterized membrane protein YvlD	2.1718
AKAUv1_120059	CDS	metF	5,10-methylenetetrahydrofolate reductase	22.8039
AKAUv1_120060	CDS	-	conserved protein of unknown function	11.9449
AKAUv1_120061	CDS	-	protein of unknown function	9.77312
AKAUv1_120062	CDS	dppA	dipeptide transporter ; periplasmic-binding component of ABC superfamily	28.2335
AKAUv1_120063	CDS	dppA	dipeptide transporter ; periplasmic-binding component of ABC superfamily	86.8722
AKAUv1_120064	CDS	dppB	dipeptide transporter; membrane component of ABC superfamily	15.2026
AKAUv1_120065	CDS	dppC	dipeptide transporter ; membrane component of ABC superfamily	11.9449
AKAUv1_120066	CDS	dppD	dipeptide transporter ; ATP-binding component of ABC superfamily	15.2026
AKAUv1_120067	CDS	dppF	dipeptide transporter ; ATP-binding component of ABC superfamily	18.4603
AKAUv1_120068	CDS	-	GumN family protein	7.60131
AKAUv1_120069	CDS	-	TPR repeat-containing protein	1.0859
AKAUv1_120070	CDS	-	conserved membrane protein of unknown function	7.60131
AKAUv1_120071	CDS	-	conserved membrane protein of unknown function	5.42951
AKAUv1_120072	CDS	ybgL	putative lactam utilization protein, UPF0271 family	11.9449
AKAUv1_120073	CDS	ybgK	putative hydrolase subunit	10.859
AKAUv1_120074	CDS	ybgJ	putative hydrolase subunit	20.6321
AKAUv1_120075	CDS	-	putative transcription regulator, contains HTH domain (MarR family)	21.718
AKAUv1_120076	CDS	-	exported protein of unknown function	3.25771
AKAUv1_1210001	CDS	-	conserved exported protein of unknown function	33.663
AKAUv1_1210002	CDS	-	conserved protein of unknown function	17.3744
AKAUv1_1210003	CDS	pps	phosphoenolpyruvate synthase	73.8413
AKAUv1_1210004	CDS	ydiA	conserved hypothetical protein	19.5462
AKAUv1_1210005	CDS	-	tRNA/rRNA methyltransferase SpoU	8.68722
AKAUv1_1210006	CDS	rnhB	Ribonuclease HII	45.6079
AKAUv1_1210007	CDS	lpxB	tetraacyldisaccharide-1-P synthase	18.4603
AKAUv1_1210008	CDS	lpxA	UDP-N-acetylglucosamine acetyltransferase	40.1784
AKAUv1_1210009	CDS	fabZ	(3R)-hydroxymyristol acyl carrier protein dehydratase	13.0308
AKAUv1_1210010	CDS	lpxD	UDP-3-O-(3-hydroxymyristoyl)-glucosamine N-acyltransferase	33.663
AKAUv1_1210011	CDS	-	Outer membrane chaperone Skp	13.0308
AKAUv1_1210012	CDS	bamA	Outer membrane protein assembly factor BamA	131.394
AKAUv1_1210013	CDS	yaeL	zinc metallopeptidase	36.9207
AKAUv1_1210014	CDS	dxr	1-deoxy-D-xylulose 5-phosphate reductoisomerase	30.4053
AKAUv1_1210015	CDS	cdsA	Phosphatidate cytidylyltransferase	17.3744
AKAUv1_1210016	CDS	ispU	undecaprenyl pyrophosphate synthase	20.6321
AKAUv1_1210017	CDS	frr	ribosome recycling factor	35.8348
AKAUv1_1210018	CDS	pyrH	uridylate kinase	29.3194
AKAUv1_1210019	CDS	-	protein of unknown function	11.9449
AKAUv1_1210020	CDS	tsf	protein chain elongation factor EF-Ts	61.8964
AKAUv1_1210021	CDS	rpsB	30S ribosomal subunit protein S2	125.965
AKAUv1_1210022	CDS	map	methionine aminopeptidase	48.8656
AKAUv1_1210023	CDS	glnD	[Protein-PII] uridylyltransferase	116.192
AKAUv1_1220001	CDS	-	protein of unknown function	22.8039
AKAUv1_1220002	CDS	-	conserved protein of unknown function	36.9207
AKAUv1_1220003	CDS	-	conserved protein of unknown function	4.34361
AKAUv1_1220004	CDS	-	conserved protein of unknown function	3.25771
AKAUv1_1230001	CDS	-	protein of unknown function	0
AKAUv1_1230002	CDS	ydhJ	undecaprenyl pyrophosphate phosphatase	3.25771
AKAUv1_1230003	CDS	-	conserved protein of unknown function	2.1718
AKAUv1_1230004	CDS	-	putative membrane protein	6.51541
AKAUv1_1230005	CDS	fusA	Fusaric acid resistance protein FusA	1.0859
AKAUv1_1230006	CDS	-	Transcriptional regulator	16.2885
AKAUv1_1230007	CDS	-	conserved exported protein of unknown function	14.1167
AKAUv1_1230008	CDS	-	putative phosphohydrolase	22.8039
AKAUv1_1230009	CDS	-	FAD/FMN-dependent dehydrogenase	8.68722
AKAUv1_1230010	CDS	-	putative membrane protein	9.77312
AKAUv1_1230011	CDS	wrbA	tryptophan repressor binding protein	13.0308
AKAUv1_1230012	CDS	-	conserved membrane protein of unknown function	79.2709
AKAUv1_1230013	CDS	-	conserved protein of unknown function	31.4912
AKAUv1_1230014	CDS	-	putative hydrolase or acyltransferase of alpha/beta superfamily	13.0308
AKAUv1_1230015	CDS	-	O-acetylhomoserine (thiol)-lyase	7.60131
AKAUv1_1230016	CDS	-	CBS domain-containing protein	47.7797
AKAUv1_1230017	CDS	-	Phospholipid/glycerol acyltransferase	19.5462
AKAUv1_1230018	CDS	aroC	chorismate synthase	38.0066
AKAUv1_1230019	CDS	-	TPR repeat-containing protein	15.2026
AKAUv1_1230020	CDS	etfD	electron transfer flavoprotein-ubiquinone oxidoreductase (ETF-QO) (ETF-ubiquinone oxidoreductase) (ETF dehydrogenase) (Electron-transferring-flavoprotein dehydrogenase)	22.8039
AKAUv1_1230021	CDS	-	Short chain dehydrogenase	35.8348
AKAUv1_1230022	CDS	-	putative thioesterase	6.51541
AKAUv1_1230023	CDS	-	LuxR family transcriptional regulator	7.60131
AKAUv1_1230024	CDS	atoD	acetyl-CoA:acetoacetyl-CoA transferase, alpha subunit	33.663
AKAUv1_1230025	CDS	atoA	acetyl-CoA:acetoacetyl-CoA transferase, beta subunit	43.4361
AKAUv1_1230026	CDS	-	protein of unknown function	4.34361
AKAUv1_1230027	CDS	-	Alpha/beta hydrolase fold protein	21.718
AKAUv1_1230028	CDS	-	RutC family protein HD_0322	13.0308
AKAUv1_1230029	CDS	relA	GTP pyrophosphokinase	82.5286
AKAUv1_1230030	CDS	thrS	threonyl-tRNA synthetase	201.978
AKAUv1_1230031	CDS	infC	protein chain initiation factor IF-3	294.279
AKAUv1_1230032	CDS	rpmI	50S ribosomal subunit protein L35	122.707
AKAUv1_1230033	CDS	rplT	50S ribosomal subunit protein L20	120.535
AKAUv1_1230034	CDS	pheS	phenylalanine tRNA synthetase, alpha subunit	24.9757
AKAUv1_1230035	CDS	pheT	phenylalanine tRNA synthetase, beta subunit	127.051
AKAUv1_1230036	CDS	ihfA	Integration host factor subunit alpha	107.504
AKAUv1_1230037	CDS	-	putative transcriptional regulator	58.6387
AKAUv1_1230038	CDS	-	conserved protein of unknown function	9.77312
AKAUv1_1230039	CDS	-	protein of unknown function	83.6145
AKAUv1_1230040	CDS	-	Excinuclease ABC subunit A	55.381
AKAUv1_1230041	CDS	-	protein of unknown function	8.68722
AKAUv1_1230042	CDS	-	Tellurite resistance protein-like permease	3.25771
AKAUv1_1230043	CDS	yfcG	Disulfide-bond oxidoreductase YfcG	21.718
AKAUv1_1230044	CDS	plcN	Non-hemolytic phospholipase C	7.60131
AKAUv1_1230045	CDS	-	exported protein of unknown function	0
AKAUv1_1230046	CDS	-	Alpha/beta hydrolase fold protein	9.77312
AKAUv1_1230047	CDS	bclA	Benzoate--CoA ligase	6.51541
AKAUv1_1230048	CDS	-	conserved protein of unknown function	7.60131
AKAUv1_1230049	CDS	aroK	Shikimate kinase	13.0308
AKAUv1_1230050	CDS	boxC	Benzoyl-CoA-dihydrodiol lyase	23.8898
AKAUv1_1230051	CDS	boxB	Benzoyl-CoA oxygenase component B	15.2026
AKAUv1_1230052	CDS	boxA	Benzoyl-CoA oxygenase component A	14.1167
AKAUv1_1230053	CDS	-	Transcriptional regulator	15.2026
AKAUv1_1230054	CDS	-	exported protein of unknown function	3.25771
AKAUv1_1230055	CDS	-	Allantoate amidohydrolase	54.2951
AKAUv1_1230056	CDS	-	Dihydropyrimidine dehydrogenase subunit A	18.4603
AKAUv1_1230057	CDS	preA	NAD-dependent dihydropyrimidine dehydrogenase subunit PreA	29.3194
AKAUv1_1230058	CDS	-	NCS1 nucleoside transporter-like protein	21.718
AKAUv1_1230059	CDS	dht	D-hydantoinase/dihydropyrimidinase	56.4669
AKAUv1_1230060	CDS	fliY	cystine transporter subunit ; periplasmic-binding component of ABC superfamily	18.4603
AKAUv1_1230061	CDS	yecS	putative transporter subunit: permease component of ABC superfamily transporter	13.0308
AKAUv1_1230062	CDS	yecC	putative transporter subunit: ATP-binding component of ABC superfamily transporter	6.51541
AKAUv1_1230063	CDS	-	conserved exported protein of unknown function	21.718
AKAUv1_1230064	CDS	-	conserved protein of unknown function	17.3744
AKAUv1_1230065	CDS	-	Hemagglutinin-like protein (fragment)	3.25771
AKAUv1_1230066	CDS	-	Hemagglutinin-like protein (fragment)	2.1718
AKAUv1_1230067	CDS	-	conserved exported protein of unknown function	9.77312
AKAUv1_1230068	CDS	-	conserved exported protein of unknown function	1.0859
AKAUv1_1230069	CDS	-	protein of unknown function	2.1718
AKAUv1_1230070	CDS	-	putative lipoprotein	28.2335
AKAUv1_1230071	CDS	-	conserved exported protein of unknown function	1.0859
AKAUv1_1230072	CDS	-	conserved membrane protein of unknown function	5.42951
AKAUv1_1230073	CDS	lutP	L-lactate permease	16.2885
AKAUv1_1230074	CDS	-	conserved exported protein of unknown function	8.68722
AKAUv1_1230075	CDS	osmB	lipoprotein	5.42951
AKAUv1_1230076	CDS	-	protein of unknown function	1.0859
AKAUv1_1230077	CDS	thiC	thiamin (pyrimidine moiety) biosynthesis protein	28.2335
AKAUv1_1230078	CDS	-	conserved exported protein of unknown function	0
AKAUv1_1230079	CDS	-	conserved membrane protein of unknown function	5.42951
AKAUv1_1230080	CDS	fadH	2,4-dienoyl-CoA reductase, NADH and FMN-linked	5.42951
AKAUv1_1230081	CDS	-	putative lipoprotein	10.859
AKAUv1_1230082	CDS	-	putative small secreted protein	3.25771
AKAUv1_1230083	CDS	-	protein of unknown function	3.25771
AKAUv1_1230084	CDS	-	Integral membrane sensor signal transduction histidine kinase	11.9449
AKAUv1_1230085	CDS	ytjA	hypothetical protein	4.34361
AKAUv1_1230086	CDS	ytjA	hypothetical protein	9.77312
AKAUv1_1230087	CDS	-	putative bacterioferritin (cytochrome b1)	4.34361
AKAUv1_1230088	CDS	-	Response regulator containing a CheY-like receiver domain and an HTH DNA-binding domain	1.0859
AKAUv1_1230089	CDS	-	Response regulator receiver protein	2.1718
AKAUv1_1230090	CDS	ygaY	Uncharacterized transporter YgaY	3.25771
AKAUv1_1230091	CDS	cpdA	3',5'-cyclic adenosine monophosphate phosphodiesterase CpdA	3.25771
AKAUv1_1230092	CDS	-	conserved protein of unknown function	55.381
AKAUv1_1230093	CDS	-	conserved protein of unknown function	3.25771
AKAUv1_1230094	CDS	potA	Spermidine/putrescine import ATP-binding protein PotA	1.0859
AKAUv1_1230095	CDS	-	Binding-protein-dependent transport systems inner membrane component	0
AKAUv1_1230096	CDS	-	Binding-protein-dependent transport systems inner membrane component	0
AKAUv1_1230097	CDS	-	Extracellular solute-binding protein	0
AKAUv1_1230098	CDS	-	Transcriptional regulator	2.1718
AKAUv1_1230099	CDS	-	conserved protein of unknown function	156.37
AKAUv1_1230100	CDS	-	Prevent-host-death family protein	23.8898
AKAUv1_1230101	CDS	relE	toxin of the RelE-RelB toxin-antitoxin system; Qin prophage	23.8898
AKAUv1_1230102	CDS	-	Glutathione S-transferase domain-containing protein	4.34361
AKAUv1_1230103	CDS	-	conserved protein of unknown function	3.25771
AKAUv1_1230104	CDS	-	conserved protein of unknown function	6.51541
AKAUv1_1230105	CDS	-	Mercuric reductase	30.4053
AKAUv1_1230106	CDS	-	Cupin domain-containing protein	9.77312
AKAUv1_1230107	CDS	-	putative integral membrane protein	17.3744
AKAUv1_1230108	CDS	-	conserved membrane protein of unknown function	10.859
AKAUv1_1230109	CDS	-	conserved protein of unknown function	6.51541
AKAUv1_1230110	CDS	ousA	Osmoprotectant uptake system A	3.25771
AKAUv1_1230111	CDS	yggX	protein that protects iron-sulfur proteins against oxidative damage	24.9757
AKAUv1_1230112	CDS	argA	Amino-acid acetyltransferase	70.5836
AKAUv1_1230113	CDS	-	ATP-dependent helicase (fragment)	21.718
AKAUv1_1240001	CDS	-	ParB-like partition protein	0
AKAUv1_1240002	CDS	-	protein of unknown function	0
AKAUv1_1240003	CDS	-	putative lipoprotein	0
AKAUv1_1240004	CDS	-	conserved protein of unknown function	1.0859
AKAUv1_1240005	CDS	-	Helicase	1.0859
AKAUv1_1240006	CDS	-	conserved protein of unknown function	0
AKAUv1_1240007	CDS	-	conserved protein of unknown function	0
AKAUv1_1240008	CDS	-	conserved exported protein of unknown function	0
AKAUv1_1240009	CDS	-	conserved protein of unknown function	1.0859
AKAUv1_1240010	CDS	-	conserved protein of unknown function	1.0859
AKAUv1_1240011	CDS	-	conserved protein of unknown function	0
AKAUv1_1240012	CDS	-	conserved protein of unknown function	0
AKAUv1_1240013	CDS	-	conserved protein of unknown function	0
AKAUv1_1240014	CDS	-	protein of unknown function	1.0859
AKAUv1_1240015	CDS	-	conserved protein of unknown function	1.0859
AKAUv1_1240016	CDS	-	conserved protein of unknown function	7.60131
AKAUv1_1240017	CDS	-	conserved protein of unknown function	1.0859
AKAUv1_1240018	CDS	-	Tyrosine recombinase	3.25771
AKAUv1_1240019	CDS	-	conserved protein of unknown function	0
AKAUv1_1240020	CDS	-	conserved protein of unknown function	0
AKAUv1_1240021	CDS	-	protein of unknown function	1.0859
AKAUv1_1240022	CDS	-	protein of unknown function	1.0859
AKAUv1_1250001	CDS	-	Permease component of ribose/xylose/arabinose/galactoside ABC-type transporters	4.34361
AKAUv1_1250002	CDS	-	ABC transporter	14.1167
AKAUv1_1250003	CDS	-	ABC-type sugar transport system, periplasmic component	11.9449
AKAUv1_1250004	CDS	-	Monosaccharide-transporting ATPase	7.60131
AKAUv1_1250005	CDS	-	Ribokinase	10.859
AKAUv1_1250006	CDS	FUOM	Fucose mutarotase	1.0859
AKAUv1_1250007	CDS	-	Aldehyde dehydrogenase	11.9449
AKAUv1_1250008	CDS	DERA	putative deoxyribose-phosphate aldolase	3.25771
AKAUv1_1250009	CDS	dapB	dihydrodipicolinate reductase	13.0308
AKAUv1_1250010	CDS	-	Fumarylacetoacetate (FAA) hydrolase family protein	0
AKAUv1_1250011	CDS	-	IclR family transcriptional regulator	1.0859
AKAUv1_1250012	CDS	-	Transcriptional regulator	10.859
AKAUv1_1250013	CDS	-	L-carnitine dehydratase/bile acid-inducible protein	5.42951
AKAUv1_1250014	CDS	ttuB	putative tartrate transporter	3.25771
AKAUv1_1250015	CDS	-	D-isomer specific 2-hydroxyacid dehydrogenase NAD-binding protein	2.1718
AKAUv1_1250016	CDS	-	L-carnitine dehydratase/bile acid-inducible protein	2.1718
AKAUv1_1250017	CDS	-	5-oxoprolinase	2.1718
AKAUv1_1250018	CDS	-	5-oxoprolinase	0
AKAUv1_1250019	CDS	-	protein of unknown function	2.1718
AKAUv1_1250020	CDS	-	LysR family transcriptional regulator	8.68722
AKAUv1_1250021	CDS	-	Beta-lactamase	3.25771
AKAUv1_1250022	CDS	-	putative hydroxymethylglutaryl-CoA lyase	1.0859
AKAUv1_1250023	CDS	-	putative transport protein (MFS superfamily)	0
AKAUv1_1250024	CDS	yngF	putative enoyl-CoA hydratase/isomerase YngF	2.1718
AKAUv1_1250025	CDS	-	Heat shock protein Hsp20	1.0859
AKAUv1_1250026	CDS	-	Molecular chaperone (Small heat shock protein)	1.0859
AKAUv1_1250027	CDS	-	conserved protein of unknown function	15.2026
AKAUv1_1250028	CDS	-	conserved protein of unknown function	7.60131
AKAUv1_1250029	CDS	-	conserved protein of unknown function	1.0859
AKAUv1_1250030	CDS	-	conserved protein of unknown function	1.0859
AKAUv1_1250031	CDS	-	conserved protein of unknown function	16.2885
AKAUv1_1250032	CDS	-	XRE family transcriptional regulator	1.0859
AKAUv1_1250033	CDS	-	N-acetyltransferase GCN5	1.0859
AKAUv1_1250034	CDS	-	protein of unknown function	1.0859
AKAUv1_1250035	CDS	-	conserved protein of unknown function	3.25771
AKAUv1_1250036	CDS	-	conserved protein of unknown function	1.0859
AKAUv1_1250037	CDS	-	conserved protein of unknown function	1.0859
AKAUv1_1250038	CDS	-	Uncharacterized transporter R00093	3.25771
AKAUv1_1250039	CDS	-	conserved protein of unknown function	4.34361
AKAUv1_1250040	CDS	-	conserved membrane protein of unknown function	2.1718
AKAUv1_1250041	CDS	-	Glycine cleavage T protein (Aminomethyl transferase)	5.42951
AKAUv1_1250042	CDS	-	Amino acid permease	1.0859
AKAUv1_1250043	CDS	-	conserved protein of unknown function	6.51541
AKAUv1_1250044	CDS	-	putative PAS/PAC sensor protein	18.4603
AKAUv1_1250045	CDS	-	Signal transduction histidine kinase, nitrate/nitrite-specific	21.718
AKAUv1_1250046	CDS	-	Porin	3.25771
AKAUv1_1250047	CDS	-	conserved protein of unknown function	1.0859
AKAUv1_1250048	CDS	-	Amino acid permease	0
AKAUv1_1250049	CDS	-	conserved protein of unknown function	2.1718
AKAUv1_1250050	CDS	-	Ferredoxin	1.0859
AKAUv1_1250051	CDS	-	protein of unknown function	0
AKAUv1_1250052	CDS	-	Glycine cleavage T protein (Aminomethyl transferase)	1.0859
AKAUv1_1250053	CDS	tmd	Trimethylamine dehydrogenase	0
AKAUv1_1250054	CDS	-	conserved membrane protein of unknown function	2.1718
AKAUv1_1250055	CDS	-	conserved protein of unknown function	1.0859
AKAUv1_1250056	CDS	etfB	Electron transfer flavoprotein subunit beta	1.0859
AKAUv1_1250057	CDS	etfA	Electron transfer flavoprotein subunit alpha	1.0859
AKAUv1_1250058	CDS	narL	DNA-binding response regulator in two-component regulatory system with NarX (or NarQ)	4.34361
AKAUv1_1250059	CDS	-	Transcriptional activator of acetoin/glycerol metabolism	0
AKAUv1_1250060	CDS	-	Phosphoglycolate phosphatase	0
AKAUv1_1250061	CDS	prkB	phosphoribulokinase	0
AKAUv1_1250062	CDS	fbp	Fructose-1,6-bisphosphatase class 1 2	0
AKAUv1_1250063	CDS	cfxR	HTH-type transcriptional regulator CfxR	0
AKAUv1_1250064	CDS	-	Beta-ribofuranosylaminobenzene 5'-phosphate synthase	2.1718
AKAUv1_1250065	CDS	mtdB	NAD(P)-dependent methylenetetrahydromethanopterin dehydrogenase	0
AKAUv1_1250066	CDS	-	conserved protein of unknown function	0
AKAUv1_1250067	CDS	mch	Methenyltetrahydromethanopterin cyclohydrolase	1.0859
AKAUv1_1250068	CDS	-	Alpha-L-glutamate ligase	1.0859
AKAUv1_1250069	CDS	-	Triphosphoribosyl-dephospho-CoA protein	0
AKAUv1_1250070	CDS	-	Dihydroneopterin aldolase	1.0859
AKAUv1_1250071	CDS	-	Flavoprotein	1.0859
AKAUv1_1250072	CDS	-	Dihydropteroate synthase DHPS	0
AKAUv1_1250073	CDS	-	conserved protein of unknown function	0
AKAUv1_1250074	CDS	-	conserved protein of unknown function	0
AKAUv1_1250075	CDS	-	Tetrahydromethanopterin biosynthesis protein kinase	0
AKAUv1_1250076	CDS	-	H4MPT-linked C1 transfer pathway protein	0
AKAUv1_1250077	CDS	-	conserved protein of unknown function	2.1718
AKAUv1_1250078	CDS	-	protein of unknown function	1.0859
AKAUv1_1250079	CDS	-	Formylmethanofuran dehydrogenase subunit B	1.0859
AKAUv1_1250080	CDS	-	Formylmethanofuran dehydrogenase subunit A	0
AKAUv1_1250081	CDS	ffsA	Formylmethanofuran--tetrahydromethanopterin formyltransferase	0
AKAUv1_1250082	CDS	-	Formylmethanofuran dehydrogenase subunit C	2.1718
AKAUv1_1250083	CDS	rbcR	RuBisCO operon transcriptional regulator	0
AKAUv1_1250084	CDS	glyA	serine hydroxymethyltransferase	0
AKAUv1_1250085	CDS	sgaA	Serine--glyoxylate aminotransferase	1.0859
AKAUv1_1250086	CDS	hprA	Glycerate dehydrogenase	3.25771
AKAUv1_1250087	CDS	sucC	succinyl-CoA synthetase, beta subunit	1.0859
AKAUv1_1250088	CDS	sucD	succinyl-CoA synthetase, NAD(P)-binding, alpha subunit	1.0859
AKAUv1_1250089	CDS	ppc	Phosphoenolpyruvate carboxylase	6.51541
AKAUv1_1250090	CDS	mcl	Malyl-CoA lyase	0
AKAUv1_1250091	CDS	-	Pyridoxal-dependent decarboxylase	0
AKAUv1_1250092	CDS	folD	bifunctional 5,10-methylene-tetrahydrofolate dehydrogenase and 5,10-methylene-tetrahydrofolate cyclohydrolase	6.51541
AKAUv1_1250093	CDS	-	putative Glutamate synthase, large subunit region 2 FMN-binding (GlxD)	2.1718
AKAUv1_1250094	CDS	-	putative Glutamate synthase, large subunit region 3 (GlxC)	0
AKAUv1_1250095	CDS	-	putative Glutamate synthase, large subunit region 1, Glutamine amidotransferase (GlxB)	1.0859
AKAUv1_1250096	CDS	glnT	glutamine synthetase III	1.0859
AKAUv1_1250097	CDS	-	conserved protein of unknown function	4.34361
AKAUv1_1250098	CDS	soxA	sarcosine oxidase (alpha subunit) oxidoreductase protein	6.51541
AKAUv1_1250099	CDS	-	Sarcosine oxidase delta subunit	0
AKAUv1_1250100	CDS	soxB	sarcosine oxidase beta subunit	1.0859
AKAUv1_1250101	CDS	purU	formyltetrahydrofolate deformylase	3.25771
AKAUv1_1250102	CDS	-	protein of unknown function	1.0859
AKAUv1_1250103	CDS	-	XRE family transcriptional regulator	4.34361
AKAUv1_1250104	CDS	narL	DNA-binding response regulator in two-component regulatory system with NarX (or NarQ)	8.68722
AKAUv1_1250105	CDS	-	conserved protein of unknown function	4.34361
AKAUv1_1250106	CDS	-	conserved protein of unknown function	2.1718
AKAUv1_1250107	CDS	-	protein of unknown function	0
AKAUv1_1250108	CDS	-	conserved protein of unknown function	0
AKAUv1_1250109	CDS	-	protein of unknown function	0
AKAUv1_1250110	CDS	-	conserved protein of unknown function	4.34361
AKAUv1_1250111	CDS	-	protein of unknown function	5.42951
AKAUv1_1250112	CDS	-	conserved protein of unknown function	0
AKAUv1_1250113	CDS	-	conserved protein of unknown function	0
AKAUv1_1250114	CDS	-	conserved membrane protein of unknown function	5.42951
AKAUv1_1250115	CDS	-	protein of unknown function	3.25771
AKAUv1_1250116	CDS	-	protein of unknown function	229.125
AKAUv1_1250117	CDS	flhD	Flagellar transcriptional regulator FlhD	281.249
AKAUv1_1250118	CDS	flhC	DNA-binding transcriptional dual regulator with FlhD	53.2092
AKAUv1_1250119	CDS	mntH	Divalent metal cation transporter MntH	13.0308
AKAUv1_1250120	CDS	-	protein of unknown function	3.25771
AKAUv1_1260001	CDS	dhfrIII	Dihydrofolate reductase type 3	29.3194
AKAUv1_1260002	CDS	-	Response regulator with CheY-like receiver, AAA-type ATPase, and DNA-binding domains	3.25771
AKAUv1_1260003	CDS	-	conserved exported protein of unknown function	6.51541
AKAUv1_1260004	CDS	-	Peptidase C39 bacteriocin processing	2.1718
AKAUv1_1260005	CDS	-	putative double-glycine peptidase	1.0859
AKAUv1_1260006	CDS	-	conserved exported protein of unknown function	2.1718
AKAUv1_1260007	CDS	-	conserved exported protein of unknown function	2.1718
AKAUv1_1260008	CDS	-	conserved exported protein of unknown function	0
AKAUv1_1260009	CDS	-	conserved exported protein of unknown function	9.77312
AKAUv1_1260010	CDS	-	Sigma-54 dependent transcription regulator	213.923
AKAUv1_1260011	CDS	thyA	Thymidylate synthase	14.1167
AKAUv1_1260012	CDS	-	Methionyl-tRNA formyltransferase (fragment)	1.0859
AKAUv1_1270001	CDS	-	conserved protein of unknown function	10.859
AKAUv1_1270002	CDS	-	conserved protein of unknown function	8.68722
AKAUv1_1270003	CDS	yliG	putative AdoMet-dependent methyltransferase, UPF0004 family	14.1167
AKAUv1_1270004	CDS	-	PfkB domain-containing protein	6.51541
AKAUv1_1270005	CDS	bktB	Beta-ketothiolase BktB	30.4053
AKAUv1_1270006	CDS	-	conserved exported protein of unknown function	8.68722
AKAUv1_1270007	CDS	metC	putative cystathionine beta-lyase	13.0308
AKAUv1_1270008	CDS	-	Phosphoserine phosphatase SerB	9.77312
AKAUv1_1270009	CDS	-	Glycoside hydrolase	0
AKAUv1_1270010	CDS	-	Cytochrome P450	8.68722
AKAUv1_1270011	CDS	-	putative DNA repair protein PSPTO_3465	42.3502
AKAUv1_1270012	CDS	-	DNA ligase D	51.0374
AKAUv1_1270013	CDS	-	conserved protein of unknown function	5.42951
AKAUv1_1270014	CDS	-	LysR family transcriptional regulator	7.60131
AKAUv1_1270015	CDS	-	putative Zn-dependent oxidoreductase	18.4603
AKAUv1_1270016	CDS	-	protein of unknown function	6.51541
AKAUv1_1270017	CDS	-	protein of unknown function	2.1718
AKAUv1_1270018	CDS	-	protein of unknown function	0
AKAUv1_1270019	CDS	-	conserved exported protein of unknown function	30.4053
AKAUv1_1270020	CDS	-	conserved membrane protein of unknown function	5.42951
AKAUv1_1270021	CDS	-	ABC transporter-like protein	5.42951
AKAUv1_1270022	CDS	-	AsmA family protein	90.1299
AKAUv1_1270023	CDS	-	conserved protein of unknown function	275.819
AKAUv1_1270024	CDS	-	protein of unknown function	129.222
AKAUv1_1270025	CDS	-	Integral membrane sensor signal transduction histidine kinase	27.1476
AKAUv1_1270026	CDS	-	Response regulator with CheY-like receiver domain and winged-helix DNA-binding domain	28.2335
AKAUv1_1270027	CDS	-	PAS/PAC sensor hybrid histidine kinase	117.277
AKAUv1_1270028	CDS	mscL	mechanosensitive channel	49.9515
AKAUv1_1270029	CDS	psdht	Phenylserine dehydratase	35.8348
AKAUv1_1270030	CDS	-	Acetylornithine deacetylase ArgE	59.7246
AKAUv1_1270031	CDS	-	protein of unknown function	15.2026
AKAUv1_1270032	CDS	-	Peptidase dimerization domain-containing protein	15.2026
AKAUv1_1270033	CDS	mfd	Transcription-repair-coupling factor	53.2092
AKAUv1_1270034	CDS	ispD	4-diphosphocytidyl-2C-methyl-D-erythritol synthase	7.60131
AKAUv1_1270035	CDS	ispF	2C-methyl-D-erythritol 2,4-cyclodiphosphate synthase	9.77312
AKAUv1_1270036	CDS	-	Acyltransferase	6.51541
AKAUv1_1270037	CDS	ahpD	Alkyl hydroperoxide reductase AhpD	10.859
AKAUv1_1270038	CDS	-	Alkyl hydroperoxide reductase subunit C	11.9449
AKAUv1_1270039	CDS	-	Integral membrane sensor signal transduction histidine kinase	19.5462
AKAUv1_1270040	CDS	ompR	DNA-binding response regulator in two-component regulatory system with EnvZ	36.9207
AKAUv1_1270041	CDS	-	conserved exported protein of unknown function	29.3194
AKAUv1_1270042	CDS	-	conserved exported protein of unknown function	23.8898
AKAUv1_1270043	CDS	-	Phytoene synthase	6.51541
AKAUv1_1270044	CDS	-	protein of unknown function	36.9207
AKAUv1_1270045	CDS	-	putative aldolase class 2 protein CC_1201	3.25771
AKAUv1_1270046	CDS	-	MarR family transcriptional regulator	48.8656
AKAUv1_1270047	CDS	-	Glycerate kinase	10.859
AKAUv1_1270048	CDS	tig	peptidyl-prolyl cis/trans isomerase (trigger factor)	130.308
AKAUv1_1270049	CDS	clpP	proteolytic subunit of ClpA-ClpP and ClpX-ClpP ATP-dependent serine proteases	71.6695
AKAUv1_1270050	CDS	-	protein of unknown function	21.718
AKAUv1_1270051	CDS	clpX	ATPase and specificity subunit of ClpX-ClpP ATP-dependent serine protease	203.064
AKAUv1_1270052	CDS	lon	DNA-binding ATP-dependent protease La	408.299
AKAUv1_1270053	CDS	-	protein of unknown function	8.68722
AKAUv1_1270054	CDS	hupB	HU, DNA-binding transcriptional regulator, beta subunit	21.718
AKAUv1_1270055	CDS	-	PpiC-type peptidyl-prolyl cis-trans isomerase	34.7489
AKAUv1_1270056	CDS	-	protein of unknown function	43.4361
AKAUv1_1270057	CDS	-	conserved exported protein of unknown function	45.6079
AKAUv1_1270058	CDS	tesA	multifunctional acyl-CoA thioesterase I and protease I and lysophospholipase L1	34.7489
AKAUv1_1270059	CDS	ybbA	putative transporter subunit: ATP-binding component of ABC superfamily	22.8039
AKAUv1_1270060	CDS	pgi	Glucose-6-phosphate isomerase	39.0925
AKAUv1_1270061	CDS	-	Carbohydrate kinase	5.42951
AKAUv1_1270062	CDS	-	D-amino-acid dehydrogenase	6.51541
AKAUv1_1270063	CDS	purL	phosphoribosylformyl-glycineamide synthetase	92.3017
AKAUv1_1270064	CDS	-	protein of unknown function	69.4977
AKAUv1_1270065	CDS	-	conserved protein of unknown function	14.1167
AKAUv1_1270066	CDS	-	putative parvulin-type peptidyl-prolyl cis-trans isomerase	31.4912
AKAUv1_1270067	CDS	-	BolA family protein	14.1167
AKAUv1_1270068	CDS	-	putative intracellular septation protein A	13.0308
AKAUv1_1270069	CDS	ydiU	conserved hypothetical protein	15.2026
AKAUv1_1270070	CDS	alkK	medium-chain-fatty-acid-CoA ligase	193.291
AKAUv1_1270071	CDS	ehhadh	Peroxisomal bifunctional enzyme [Includes: Enoyl-CoA hydratase/3,2-trans-enoyl-CoA isomerase ; 3-hydroxyacyl-CoA dehydrogenase]	33.663
AKAUv1_1270072	CDS	pncA	bifunctional protein [Includes: pyrazinamidase (PZAase); nicotinamidase (Nicotine deamidase)]	9.77312
AKAUv1_1270073	CDS	fadA	3-ketoacyl-CoA thiolase	13.0308
AKAUv1_1270074	CDS	-	protein of unknown function	3.25771
AKAUv1_1270075	CDS	-	conserved protein of unknown function	1.0859
AKAUv1_1270076	CDS	-	SH3 type 3 domain-containing protein	5.42951
AKAUv1_1270077	CDS	-	Water stress/hypersensitive response domain-containing protein	1.0859
AKAUv1_1270078	CDS	-	conserved membrane protein of unknown function	2.1718
AKAUv1_1270079	CDS	-	conserved protein of unknown function	8.68722
AKAUv1_1270080	CDS	-	Stress responsive A/B barrel domain family protein	10.859
AKAUv1_1270081	CDS	-	Thioesterase superfamily protein	7.60131
AKAUv1_1270082	CDS	curA	NADPH-dependent curcumin reductase	11.9449
AKAUv1_1270083	CDS	-	conserved protein of unknown function	17.3744
AKAUv1_1270084	CDS	-	Esterase/lipase	17.3744
AKAUv1_1270085	CDS	-	conserved protein of unknown function	6.51541
AKAUv1_1270086	CDS	-	Folate-binding protein YgfZ	7.60131
AKAUv1_1270087	CDS	yceG	putative conserved membrane associated protein	10.859
AKAUv1_1270088	CDS	tmk	thymidylate kinase	39.0925
AKAUv1_1270089	CDS	-	DNA polymerase III subunit delta	14.1167
AKAUv1_1270090	CDS	ywnH	putative phosphinothricin acetyltransferase YwnH	7.60131
AKAUv1_1270091	CDS	ycfH	putative metallodependent hydrolase	10.859
AKAUv1_1270092	CDS	-	Ankyrin	9.77312
AKAUv1_1270093	CDS	-	conserved exported protein of unknown function	35.8348
AKAUv1_1270094	CDS	otsA	trehalose-6-phosphate synthase	43.4361
AKAUv1_1270095	CDS	-	SMC domain-containing protein	14.1167
AKAUv1_1270096	CDS	-	Glycosyltransferase	34.7489
AKAUv1_1270097	CDS	-	putative lipoprotein	322.513
AKAUv1_1270098	CDS	-	putative transmembrane protein	46.6938
AKAUv1_1270099	CDS	-	PsiF repeat protein	16.2885
AKAUv1_1270100	CDS	-	protein of unknown function	7.60131
AKAUv1_1270101	CDS	-	YciI-like protein	32.5771
AKAUv1_1270102	CDS	-	transposase	29.3194
AKAUv1_1270103	CDS	cpsB	mannose-1-phosphate guanyltransferase	9.77312
AKAUv1_1270104	CDS	-	protein of unknown function	1.0859
AKAUv1_1270105	CDS	-	protein of unknown function	1.0859
AKAUv1_1270106	CDS	-	Undecaprenyl-phosphate glucose phosphotransferase	2.1718
AKAUv1_1270107	CDS	udg	UDP-glucose 6-dehydrogenase	3.25771
AKAUv1_1270108	CDS	-	Protein tyrosine phosphatase	0
AKAUv1_1270109	CDS	-	Polysaccharide export protein	0
AKAUv1_1270110	CDS	-	Capsular exopolysaccharide biosynthesis protein	2.1718
AKAUv1_1270111	CDS	-	Glycosyl transferase family protein	3.25771
AKAUv1_1270112	CDS	-	putative glycosyltransferase group 1, RfaG-like protein	2.1718
AKAUv1_1270113	CDS	-	putative transmembrane protein	1.0859
AKAUv1_1270114	CDS	-	Group 1 glycosyl transferase	3.25771
AKAUv1_1270115	CDS	-	Group 1 glycosyl transferase	38.0066
AKAUv1_1270116	CDS	-	protein of unknown function	0
AKAUv1_1270117	CDS	-	XRE family transcriptional regulator	0
AKAUv1_1270118	CDS	-	HipA domain-containing protein	4.34361
AKAUv1_1270119	CDS	gmd	GDP-D-mannose dehydratase, NAD(P)-binding	2.1718
AKAUv1_1270120	CDS	-	GDSL family lipase	1.0859
AKAUv1_1270121	CDS	-	Acyltransferase 3	0
AKAUv1_1270122	CDS	-	conserved protein of unknown function	1.0859
AKAUv1_1270123	CDS	-	Polysaccharide biosynthesis protein	4.34361
AKAUv1_1270124	CDS	-	Group 1 glycosyl transferase	4.34361
AKAUv1_1270125	CDS	-	protein of unknown function	4.34361
AKAUv1_1270126	CDS	-	protein of unknown function	0
AKAUv1_1270127	CDS	-	Acyltransferase 3	7.60131
AKAUv1_1270128	CDS	-	conserved exported protein of unknown function	1.0859
AKAUv1_1270129	CDS	-	protein of unknown function	1.0859
AKAUv1_1270130	CDS	galU	glucose-1-phosphate uridylyltransferase	10.859
AKAUv1_1270131	CDS	-	Phosphoribosyltransferase	28.2335
AKAUv1_1270132	CDS	pcaU	Pca operon regulatory protein	10.859
AKAUv1_1270133	CDS	-	conserved protein of unknown function	19.5462
AKAUv1_1270134	CDS	-	4-hydroxyphenylpyruvate dioxygenase	40.1784
AKAUv1_1270135	CDS	-	Porin	11.9449
AKAUv1_1280001	CDS	-	UBA/THIF-type NAD/FAD binding protein	17.3744
AKAUv1_1280002	CDS	-	conserved protein of unknown function	2.1718
AKAUv1_1280003	CDS	-	conserved protein of unknown function	2.1718
AKAUv1_1280004	CDS	-	protein of unknown function	9.77312
AKAUv1_1280005	CDS	-	conserved protein of unknown function	34.7489
AKAUv1_1280006	CDS	-	conserved protein of unknown function	30.4053
AKAUv1_1280007	CDS	-	conserved protein of unknown function	26.0616
AKAUv1_1280008	CDS	-	Addiction module antitoxin	10.859
AKAUv1_1280009	CDS	-	SNF2-like protein	8.68722
AKAUv1_1280010	CDS	-	protein of unknown function	10.859
AKAUv1_1280011	CDS	-	Helicase domain protein	14.1167
AKAUv1_1280012	CDS	-	conserved protein of unknown function	9.77312
AKAUv1_1280013	CDS	-	Adenine-specific DNA-methyltransferase	23.8898
AKAUv1_1280014	CDS	-	Type III restriction enzyme, res subunit	22.8039
AKAUv1_1280015	CDS	-	protein of unknown function	6.51541
AKAUv1_1290001	CDS	-	2-alkenal reductase	4.34361
AKAUv1_1290002	CDS	-	conserved protein of unknown function	0
AKAUv1_1290003	CDS	-	conserved exported protein of unknown function	4.34361
AKAUv1_1290004	CDS	-	protein of unknown function	2.1718
AKAUv1_1290005	CDS	-	protein of unknown function	44.522
AKAUv1_1290006	CDS	-	conserved protein of unknown function	41.2643
AKAUv1_1290007	CDS	-	Sulfate transporter	26.0616
AKAUv1_1290008	CDS	can	Carbonic anhydrase 2	27.1476
AKAUv1_1290009	CDS	-	conserved protein of unknown function	18.4603
AKAUv1_1290010	CDS	-	protein of unknown function	1.0859
AKAUv1_1290011	CDS	-	conserved protein of unknown function	3.25771
AKAUv1_1290012	CDS	-	LysR family transcriptional regulator	5.42951
AKAUv1_1290013	CDS	-	YbaK/prolyl-tRNA synthetase associated region	34.7489
AKAUv1_1290014	CDS	wrbA	putative conserved flavoprotein	48.8656
AKAUv1_1290015	CDS	-	conserved exported protein of unknown function	1.0859
AKAUv1_1290016	CDS	-	conserved membrane protein of unknown function	1.0859
AKAUv1_1290017	CDS	-	conserved exported protein of unknown function	10.859
AKAUv1_1290018	CDS	-	conserved exported protein of unknown function	8.68722
AKAUv1_1290019	CDS	-	Lytic transglycosylase	21.718
AKAUv1_1290020	CDS	-	transposase	92.3017
AKAUv1_1290021	CDS	-	conserved protein of unknown function	66.24
AKAUv1_1290022	CDS	-	conserved exported protein of unknown function	59.7246
AKAUv1_1290023	CDS	-	conserved exported protein of unknown function	27.1476
AKAUv1_1290024	CDS	-	GAF sensor-containing diguanylate cyclase	54.2951
AKAUv1_1290025	CDS	-	conserved protein of unknown function	9.77312
AKAUv1_1290026	CDS	-	conserved protein of unknown function	4.34361
AKAUv1_1290027	CDS	-	conserved membrane protein of unknown function	13.0308
AKAUv1_1290028	CDS	-	conserved exported protein of unknown function	4.34361
AKAUv1_1290029	CDS	dcaS	transcriptional regulator (IclR family)	6.51541
AKAUv1_1290030	CDS	acads	Acyl-CoA dehydrogenase, short-chain specific	10.859
AKAUv1_1290031	CDS	-	protein of unknown function	38.0066
AKAUv1_1290032	CDS	-	conserved protein of unknown function	98.8171
AKAUv1_1290033	CDS	pta	Phosphate acetyltransferase	21.718
AKAUv1_1290034	CDS	ackA	Acetate kinase	28.2335
AKAUv1_1290035	CDS	fabI	Enoyl-[acyl-carrier-protein] reductase [NADH] FabI	15.2026
AKAUv1_1290036	CDS	-	conserved protein of unknown function	6.51541
AKAUv1_1290037	CDS	-	conserved exported protein of unknown function	4.34361
AKAUv1_1290038	CDS	-	Zinc-containing alcohol dehydrogenase superfamily protein	2.1718
AKAUv1_1290039	CDS	-	Nitroreductase	1.0859
AKAUv1_1290040	CDS	-	LysR family transcriptional regulator	4.34361
AKAUv1_1290041	CDS	-	conserved protein of unknown function	3.25771
AKAUv1_1290042	CDS	-	protein of unknown function	10.859
AKAUv1_1290043	CDS	rpoD	RNA polymerase sigma factor RpoD	15.2026
AKAUv1_1290044	CDS	-	conserved exported protein of unknown function	77.099
AKAUv1_1290045	CDS	-	conserved protein of unknown function	1.0859
AKAUv1_1290046	CDS	-	conserved protein of unknown function	21.718
AKAUv1_1290047	CDS	-	Fumarylacetoacetate (FAA) hydrolase family protein	14.1167
AKAUv1_1290048	CDS	araC	L-arabonate dehydratase	16.2885
AKAUv1_1290049	CDS	-	LacI family transcriptional regulator	26.0616
AKAUv1_1290050	CDS	-	protein of unknown function	10.859
AKAUv1_1290051	CDS	-	SMP-30/gluconolaconase/LRE domain-containing protein	38.0066
AKAUv1_1290052	CDS	-	Type 12 methyltransferase	7.60131
AKAUv1_1290053	CDS	-	conserved protein of unknown function	0
AKAUv1_1290054	CDS	-	protein of unknown function	0
AKAUv1_1290055	CDS	cobA	Uroporphyrinogen-III C-methyltransferase	1.0859
AKAUv1_1290056	CDS	-	conserved protein of unknown function	11.9449
AKAUv1_1290057	CDS	-	tRNA 2-selenouridine synthase	16.2885
AKAUv1_1290058	CDS	-	Diguanylate cyclase/phosphodiesterase	5.42951
AKAUv1_1290059	CDS	yfcF	putative enzyme	6.51541
AKAUv1_1290060	CDS	-	Acetyltransferase, N-acetylglutamate synthase	2.1718
AKAUv1_1290061	CDS	-	conserved exported protein of unknown function	0
AKAUv1_1290062	CDS	-	conserved exported protein of unknown function	0
AKAUv1_1300001	CDS	sucD	succinyl-CoA synthetase, NAD(P)-binding, alpha subunit	35.8348
AKAUv1_1300002	CDS	sucC	succinyl-CoA synthetase, beta subunit	103.161
AKAUv1_1300003	CDS	-	conserved protein of unknown function	125.965
AKAUv1_1300004	CDS	recX	Regulatory protein RecX	20.6321
AKAUv1_1300005	CDS	recA	DNA strand exchange and recombination protein with protease and nuclease activity	83.6145
AKAUv1_1300006	CDS	tctD	Transcriptional regulatory protein tctD	89.044
AKAUv1_1300007	CDS	-	Signal transduction histidine kinase	61.8964
AKAUv1_1300008	CDS	-	Arabinose efflux permease family protein	69.4977
AKAUv1_1300009	CDS	-	MarR family transcriptional regulator	3.25771
AKAUv1_130001	CDS	-	conserved protein of unknown function	62.9823
AKAUv1_1300010	CDS	-	Major facilitator superfamily drug efflux transporter	19.5462
AKAUv1_1300011	CDS	-	Transcriptional regulator	31.4912
AKAUv1_1300012	CDS	dgoD	galactonate dehydratase	32.5771
AKAUv1_1300013	CDS	-	conserved membrane protein of unknown function	0
AKAUv1_1300014	CDS	-	Copper resistance D domain-containing protein	2.1718
AKAUv1_1300015	CDS	-	conserved exported protein of unknown function	1.0859
AKAUv1_1300016	CDS	-	conserved protein of unknown function	1.0859
AKAUv1_1300017	CDS	-	protein of unknown function	33.663
AKAUv1_1300018	CDS	-	Cytochrome c553	74.9272
AKAUv1_1300019	CDS	-	Cytochrome c, mono-and diheme variants family	110.762
AKAUv1_130002	CDS	-	conserved protein of unknown function	1.0859
AKAUv1_1300020	CDS	-	Hemolysin-3	45.6079
AKAUv1_1300021	CDS	rhlE	RNA helicase	11.9449
AKAUv1_1300022	CDS	-	conserved protein of unknown function	9.77312
AKAUv1_1300023	CDS	-	conserved protein of unknown function	66.24
AKAUv1_1300024	CDS	glpR	DNA-binding transcriptional repressor	9.77312
AKAUv1_1300025	CDS	-	protein of unknown function	1963.31
AKAUv1_1300026	CDS	-	conserved protein of unknown function	6074.54
AKAUv1_1300027	CDS	-	conserved exported protein of unknown function	9.77312
AKAUv1_1300028	CDS	glpD	sn-glycerol-3-phosphate dehydrogenase, aerobic, FAD/NAD(P)-binding	4.34361
AKAUv1_1300029	CDS	glpK	glycerol kinase	9.77312
AKAUv1_130003	CDS	-	protein of unknown function	1.0859
AKAUv1_1300030	CDS	-	HAD family hydrolase	7.60131
AKAUv1_1300031	CDS	-	protein of unknown function	72.7554
AKAUv1_1300032	CDS	-	protein of unknown function	99.903
AKAUv1_1310001	CDS	-	HNH endonuclease	10.859
AKAUv1_1310002	CDS	-	conserved protein of unknown function	5.42951
AKAUv1_1310003	CDS	-	DSBA oxidoreductase (modular protein)	18.4603
AKAUv1_1310004	CDS	-	LysR family transcriptional regulator	23.8898
AKAUv1_1310005	CDS	-	Xanthine dehydrogenase accessory protein XdhC	35.8348
AKAUv1_1310006	CDS	xdhB	xanthine dehydrogenase, large subunit	19.5462
AKAUv1_1310007	CDS	xdhA	xanthine dehydrogenase, small subunit	9.77312
AKAUv1_1310008	CDS	yhhS	putative transporter	7.60131
AKAUv1_1310009	CDS	-	protein of unknown function	6.51541
AKAUv1_1320001	CDS	-	conserved protein of unknown function	8.68722
AKAUv1_1320002	CDS	-	putative kinase	4.34361
AKAUv1_1320003	CDS	-	conserved protein of unknown function	5.42951
AKAUv1_1330001	CDS	livF	leucine/isoleucine/valine transporter subunit ; ATP-binding component of ABC superfamily	51.0374
AKAUv1_1330002	CDS	livG	leucine/isoleucine/valine transporter subunit ; ATP-binding component of ABC superfamily	39.0925
AKAUv1_1330003	CDS	livM	leucine/isoleucine/valine transporter subunit ; membrane component of ABC superfamily	53.2092
AKAUv1_1330004	CDS	livH	leucine/isoleucine/valine transporter subunit ; membrane component of ABC superfamily	36.9207
AKAUv1_1330005	CDS	-	Extracellular ligand-binding receptor	149.854
AKAUv1_1330006	CDS	ispH	1-hydroxy-2-methyl-2-(E)-butenyl 4-diphosphate reductase, 4Fe-4S protein	61.8964
AKAUv1_1330007	CDS	fkpB	FKBP-type peptidyl-prolyl cis-trans isomerase (rotamase)	19.5462
AKAUv1_1330008	CDS	yicR	protein associated with replication fork, possible DNA repair protein	1.0859
AKAUv1_1330009	CDS	-	protein of unknown function	111.848
AKAUv1_1330010	CDS	rpmB	50S ribosomal subunit protein L28	110.762
AKAUv1_1330011	CDS	rpmG	50S ribosomal subunit protein L33	51.0374
AKAUv1_1330012	CDS	-	protein of unknown function	7.60131
AKAUv1_1330013	CDS	nadB	quinolinate synthase, L-aspartate oxidase (B protein) subunit	19.5462
AKAUv1_1330014	CDS	nadC	Nicotinate-nucleotide pyrophosphorylase [carboxylating]	86.8722
AKAUv1_1330015	CDS	nadA	quinolinate synthase, subunit A	137.91
AKAUv1_1330016	CDS	-	Fatty acid desaturase	271.476
AKAUv1_1330017	CDS	-	Mechanosensitive ion channel MscS	13.0308
AKAUv1_1330018	CDS	-	NOL1/NOP2/Sun family protein	15.2026
AKAUv1_1330019	CDS	purN	phosphoribosylglycinamide formyltransferase 1	11.9449
AKAUv1_1330020	CDS	ribF	bifunctional riboflavin kinase and FAD synthetase	14.1167
AKAUv1_1330021	CDS	ileS	isoleucyl-tRNA synthetase	29.3194
AKAUv1_1330022	CDS	lspA	prolipoprotein signal peptidase (signal peptidase II)	7.60131
AKAUv1_1330023	CDS	dfp	fused 4'-phosphopantothenoylcysteine decarboxylase ; phosphopantothenoylcysteine synthetase, FMN-binding	14.1167
AKAUv1_1330024	CDS	-	conserved protein of unknown function	9.77312
AKAUv1_1330025	CDS	dut	deoxyuridinetriphosphatase	11.9449
AKAUv1_1330026	CDS	clpA	ATPase and specificity subunit of ClpA-ClpP ATP-dependent serine protease, chaperone activity	502.773
AKAUv1_1330027	CDS	clpS	regulatory protein for ClpA substrate specificity	94.4735
AKAUv1_1330028	CDS	cspD	cold shock protein homolog	319.255
[truncated: 10,021 more rows]

## Sheet: T1_B+F_3
Label	Type	Name	Product	DESeq normalized reads count
AKAUv1_1000001	CDS	-	Asp/glu racemase	5.97656
AKAUv1_1000002	CDS	-	General substrate transporter	5.97656
AKAUv1_1000003	CDS	xylB	xylulokinase	20.3203		Transcriptional responses of the bacterium Burkholderia terrae BS001 to the fungal host Lyophyllum sp. strain Karsten under soil-mimicking conditions
AKAUv1_1000004	CDS	REE	Regulation of enolase protein 1	21.5156
AKAUv1_1000005	CDS	-	Cytochrome B561	4.78125		Irshad Ul Haq* Francisco Dini-Andreote and Jan Dirk van Elsas
AKAUv1_1000006	CDS	-	Catalase domain-containing protein	1.19531		Microbial Ecology Group, Groningen Institute of Evolutionary Life Sciences (GELIFES), Nijenborgh 7, 9747 AG, University of Groningen, The Netherlands.
AKAUv1_1000007	CDS	-	protein of unknown function	1.19531
AKAUv1_1000008	CDS	-	conserved exported protein of unknown function	0		*Corresponding author: Irshad Ul Haq, Microbial Ecology, Groningen Institute of Evolutionary Life Sciences (GELIFES), Nijenborgh 7, 9747 AG, University of Groningen, The Netherlands.
AKAUv1_1000009	CDS	-	conserved protein of unknown function	0		E‒mail address: i.u.haq@rug.nl
AKAUv1_100001	CDS	-	DEAD/DEAH box helicase	40.6406
AKAUv1_1000010	CDS	-	Diguanylate phosphodiesterase	4.78125		Microbial Ecology
AKAUv1_1000011	CDS	-	conserved protein of unknown function	5.97656
AKAUv1_1000012	CDS	-	Zn-dependent protease, modulator of DNA gyrase, TldD	10.7578
AKAUv1_1000013	CDS	-	conserved protein of unknown function	3.58593
AKAUv1_1000014	CDS	-	protein of unknown function	0
AKAUv1_1000015	CDS	-	protein of unknown function	0
AKAUv1_1000016	CDS	-	Hemin-binding outer membrane transmembrane protein associated with biofilm formation (HmsH)	0
AKAUv1_1000017	CDS	-	Hemin storage signal peptide protein	1.19531
AKAUv1_1000018	CDS	pgaC	putative glycosyl transferase associated with biofilm formation	1.19531
AKAUv1_1000019	CDS	-	conserved protein of unknown function	0
AKAUv1_100002	CDS	yajO	Uncharacterized oxidoreductase YajO	8.36718
AKAUv1_1000020	CDS	glmS	L-glutamine:D-fructose-6-phosphate aminotransferase	2.39062
AKAUv1_1000021	CDS	-	conserved exported protein of unknown function	1.19531
AKAUv1_1000022	CDS	-	conserved protein of unknown function	0
AKAUv1_1000023	CDS	ompR	Transcriptional regulatory protein OmpR	5.97656
AKAUv1_1000024	CDS	-	Integral membrane sensor signal transduction histidine kinase	7.17187
AKAUv1_1000025	CDS	-	LysR family transcriptional regulator	4.78125
AKAUv1_1000026	CDS	-	Nitrilase/cyanide hydratase and apolipoprotein N-acyltransferase	1.19531
AKAUv1_1000027	CDS	-	SET domain-containing protein	13.1484
AKAUv1_1000028	CDS	-	protein of unknown function	2.39062
AKAUv1_1000029	CDS	-	Signal transduction histidine kinase	7.17187
AKAUv1_100003	CDS	-	putative membrane protein	16.7344
AKAUv1_1000030	CDS	qseB	Transcriptional regulatory protein QseB	3.58593
AKAUv1_1000031	CDS	-	Cytochrome B561	0
AKAUv1_1000032	CDS	-	conserved membrane protein of unknown function	0
AKAUv1_1000033	CDS	-	Hopanoid biosynthesis associated glycosyl transferase protein HpnI	1.19531
AKAUv1_1000034	CDS	-	Hopanoid biosynthesis associated radical SAM protein HpnJ	2.39062
AKAUv1_1000035	CDS	-	Hopanoid biosynthesis associated protein HpnK	5.97656
AKAUv1_1000036	CDS	-	conserved membrane protein of unknown function	13.1484
AKAUv1_1000037	CDS	fur	Ferric uptake regulation protein	3.58593
AKAUv1_1000038	CDS	cynT	Carbonic anhydrase	9.56249
AKAUv1_1000039	CDS	-	Transcriptional regulator with HTH domain and aminotransferase domain	9.56249
AKAUv1_100004	CDS	-	Group 1 glycosyl transferase	21.5156
AKAUv1_1000040	CDS	-	conserved protein of unknown function	240.258
AKAUv1_1000041	CDS	-	conserved protein of unknown function	137.461
AKAUv1_1000042	CDS	-	conserved protein of unknown function	112.359
AKAUv1_1000043	CDS	-	conserved protein of unknown function	254.601
AKAUv1_1000044	CDS	-	Class III aminotransferase	96.8202
AKAUv1_1000045	CDS	-	Transporter DMT superfamily protein	106.383
AKAUv1_1000046	CDS	-	protein of unknown function	58.5703
AKAUv1_1000047	CDS	-	Tellurite resistance protein TerB	69.3281
AKAUv1_1000048	CDS	-	conserved protein of unknown function	35.8593
AKAUv1_1000049	CDS	-	DEAD/DEAH box helicase domain-containing protein	31.0781
AKAUv1_100005	CDS	-	conserved membrane protein of unknown function	16.7344
AKAUv1_1000050	CDS	-	Major facilitator transporter	19.125
AKAUv1_1000051	CDS	ampR	HTH-type transcriptional activator AmpR	3.58593
AKAUv1_1000052	CDS	blaA	Beta-lactamase	0
AKAUv1_1000053	CDS	ampC	Beta-lactamase	0
AKAUv1_1000054	CDS	-	Cupin 2 conserved barrel domain protein	1.19531
AKAUv1_1000055	CDS	-	Beta-lactamase	11.9531
AKAUv1_1000056	CDS	-	Major facilitator transporter	10.7578
AKAUv1_1000057	CDS	-	conserved protein of unknown function	10.7578
AKAUv1_1000058	CDS	-	LysR family transcriptional regulator	5.97656
AKAUv1_1000059	CDS	gnuT	Gluconate permease	1.19531
AKAUv1_100006	CDS	-	conserved membrane protein of unknown function	25.1015
AKAUv1_1000060	CDS	-	protein of unknown function	0
AKAUv1_1000061	CDS	-	Outer membrane protein (Porin)	5.97656
AKAUv1_1000062	CDS	-	conserved exported protein of unknown function	13.1484
AKAUv1_1000063	CDS	-	LuxR family two component transcriptional regulator	27.4922
AKAUv1_1000064	CDS	-	conserved protein of unknown function	17.9297
AKAUv1_1000065	CDS	galP	D-galactose transporter	3.58593
AKAUv1_1000066	CDS	-	conserved protein of unknown function	2.39062
AKAUv1_1000067	CDS	-	Bicyclomycin resistance protein	10.7578
AKAUv1_1000068	CDS	-	Aldo/keto reductase 2 family	0
AKAUv1_1000069	CDS	linC	2,5-dichloro-2,5-cyclohexadiene-1,4-diol dehydrogenase	1.19531
AKAUv1_100007	CDS	-	putative lipoprotein	11.9531
AKAUv1_1000070	CDS	-	putative transcriptional regulator	3.58593
AKAUv1_100008	CDS	-	conserved exported protein of unknown function	40.6406
AKAUv1_100009	CDS	-	conserved exported protein of unknown function	56.1796
AKAUv1_10001	CDS	-	protein of unknown function	0
AKAUv1_100010	CDS	-	Sodium/hydrogen exchanger	21.5156
AKAUv1_100011	CDS	-	conserved protein of unknown function	3.58593
AKAUv1_100012	CDS	-	conserved protein of unknown function	2.39062
AKAUv1_100013	CDS	-	conserved protein of unknown function	2.39062
AKAUv1_100014	CDS	-	HAD family hydrolase	4.78125
AKAUv1_100015	CDS	-	conserved protein of unknown function	0
AKAUv1_100016	CDS	-	DNA topoisomerase	2.39062
AKAUv1_100017	CDS	-	conserved protein of unknown function	4.78125
AKAUv1_100018	CDS	-	protein of unknown function	111.164
AKAUv1_100019	CDS	-	conserved protein of unknown function	5.97656
AKAUv1_10002	CDS	-	Methyltransferase	7.17187
AKAUv1_100020	CDS	-	putative periplasmic or secreted lipoprotein	33.4687
AKAUv1_100021	CDS	rpoN	RNA polymerase sigma-54 factor	163.758
AKAUv1_100022	CDS	-	conserved exported protein of unknown function	2.39062
AKAUv1_100023	CDS	-	conserved protein of unknown function	0
AKAUv1_100024	CDS	-	Rhs element Vgr protein	2.39062
AKAUv1_100025	CDS	-	Rhs family protein	2.39062
AKAUv1_100026	CDS	-	YD repeat protein (fragment)	26.2969
AKAUv1_100027	CDS	-	conserved protein of unknown function	40.6406
AKAUv1_100028	CDS	-	YD repeat-containing protein	53.789
AKAUv1_100029	CDS	-	protein of unknown function	142.242
AKAUv1_100030	CDS	-	conserved protein of unknown function	0
AKAUv1_100031	CDS	-	Rhs-related transmembrane protein, YD repeat protein	7.17187
AKAUv1_1010001	CDS	-	Type III secretion outer membrane pore SctC	0
AKAUv1_1010002	CDS	-	putative enzyme	3.58593
AKAUv1_1010003	CDS	-	Acyltransferase 3	0
AKAUv1_1010004	CDS	-	conserved protein of unknown function	7.17187
AKAUv1_1010005	CDS	-	protein of unknown function	2.39062
AKAUv1_1010006	CDS	-	Glutathione S-transferase	8.36718
AKAUv1_1010007	CDS	-	LysR family transcriptional regulator	1.19531
AKAUv1_1010008	CDS	-	Alcohol dehydrogenase	1.19531
AKAUv1_1010009	CDS	-	Glycoside hydrolase family protein	14.3437
AKAUv1_1010010	CDS	-	conserved protein of unknown function	7.17187
AKAUv1_1010011	CDS	-	conserved protein of unknown function	28.6875
AKAUv1_1010012	CDS	-	TIR protein	8.36718
AKAUv1_1010013	CDS	-	conserved membrane protein of unknown function	5.97656
AKAUv1_1010014	CDS	-	conserved protein of unknown function	13.1484
AKAUv1_1010015	CDS	-	protein of unknown function	2.39062
AKAUv1_1010016	CDS	-	conserved protein of unknown function	4.78125
AKAUv1_1010017	CDS	-	protein of unknown function	9.56249
AKAUv1_1010018	CDS	-	putative transmembrane protein	28.6875
AKAUv1_1010019	CDS	-	LysR family transcriptional regulator	4.78125
AKAUv1_1010020	CDS	-	Mandelate racemase/muconate lactonizing protein	2.39062
AKAUv1_1010021	CDS	-	exported protein of unknown function	0
AKAUv1_1010022	CDS	dctA	C4-dicarboxylic acid, orotate and citrate transporter	1.19531
AKAUv1_1010023	CDS	maeB	putative fused malic enzyme oxidoreductase ; putative phosphotransacetylase	3.58593
AKAUv1_1010024	CDS	-	Type III secretion protein HrpB1/HrpK (fragment)	1.19531
AKAUv1_1010025	CDS	-	conserved protein of unknown function	3.58593
AKAUv1_1010026	CDS	-	Lytic transglycosylase catalytic subunit	2.39062
AKAUv1_1010027	CDS	-	conserved exported protein of unknown function	1.19531
AKAUv1_1010028	CDS	-	exported protein of unknown function	0
AKAUv1_1010029	CDS	-	conserved protein of unknown function	1.19531
AKAUv1_1010030	CDS	-	protein of unknown function	0
AKAUv1_1010031	CDS	-	conserved protein of unknown function	0
AKAUv1_1010032	CDS	-	Winged helix family two component transcriptional regulator	3.58593
AKAUv1_1010033	CDS	-	Catalase	20.3203
AKAUv1_1010034	CDS	-	putative transmembrane anti-sigma factor	50.2031
AKAUv1_1010035	CDS	-	protein of unknown function	28.6875
AKAUv1_1010036	CDS	-	Transmembrane anti-sigma factor	16.7344
AKAUv1_1010037	CDS	-	RNA polymerase sigma factor, sigma-70 family	8.36718
AKAUv1_1010038	CDS	-	protein of unknown function	0
AKAUv1_1010039	CDS	-	conserved protein of unknown function	5.97656
AKAUv1_1010040	CDS	-	LuxR family transcriptional regulator	8.36718
AKAUv1_1010041	CDS	-	putative hydrolase or acyltransferase of alpha/beta superfamily	1.19531
AKAUv1_1010042	CDS	-	LysR family transcriptional regulator	5.97656
AKAUv1_1010043	CDS	-	putative isoflavone oxidoreductase	2.39062
AKAUv1_1010044	CDS	pht	Phthalate transporter	9.56249
AKAUv1_1010045	CDS	-	L-carnitine dehydratase/bile acid-inducible protein F	5.97656
AKAUv1_1010046	CDS	-	Citrate synthase	2.39062
AKAUv1_1010047	CDS	-	LysR family transcriptional regulator	0
AKAUv1_1010048	CDS	kdgT	2-keto-3-deoxy-D-gluconate transporter	8.36718
AKAUv1_1010049	CDS	-	conserved protein of unknown function	13.1484
AKAUv1_1010050	CDS	pdxA	4-hydroxythreonine-4-phosphate dehydrogenase	14.3437
AKAUv1_1010051	CDS	-	Transcriptional regulator of sugar metabolism	15.5391
AKAUv1_1010052	CDS	-	Histidine protein kinase	106.383
AKAUv1_1010053	CDS	cys	Cysteine synthase 1	41.8359
AKAUv1_1010054	CDS	-	conserved protein of unknown function	33.4687
AKAUv1_1010055	CDS	-	Haloacid dehalogenase	8.36718
AKAUv1_1010056	CDS	-	LysR family transcriptional regulator	5.97656
AKAUv1_1010057	CDS	ntaA	Nitrilotriacetate monooxygenase component A	3.58593
AKAUv1_1010058	CDS	-	Taurine ABC transporter periplasmic binding protein	1.19531
AKAUv1_1010059	CDS	tauB	taurine transporter subunit ; ATP-binding component of ABC superfamily	1.19531
AKAUv1_1010060	CDS	tauC	taurine transporter subunit ; membrane component of ABC superfamily	1.19531
AKAUv1_1010061	CDS	gbh	guanidinobutyrase	2.39062
AKAUv1_1010062	CDS	-	XRE family transcriptional regulator	3.58593
AKAUv1_1010063	CDS	-	conserved protein of unknown function	9.56249
AKAUv1_1010064	CDS	-	Amidase	2.39062
AKAUv1_1010065	CDS	hisP	histidine/lysine/arginine/ornithine transporter subunit ; ATP-binding component of ABC superfamily	2.39062
AKAUv1_1010066	CDS	-	Polar amino acid ABC transporter inner membrane subunit	2.39062
AKAUv1_1010067	CDS	-	Polar amino acid ABC transporter inner membrane subunit	0
AKAUv1_1010068	CDS	-	Extracellular solute-binding protein	1.19531
AKAUv1_1010069	CDS	-	Methyl-accepting chemotaxis sensory transducer	2.39062
AKAUv1_1010070	CDS	-	conserved exported protein of unknown function	0
AKAUv1_1010071	CDS	yhjC	Uncharacterized HTH-type transcriptional regulator YhjC	57.375
AKAUv1_1010072	CDS	-	conserved protein of unknown function	11.9531
AKAUv1_1010073	CDS	-	FAD dependent oxidoreductase	3.58593
AKAUv1_1010074	CDS	-	ABC-type amino acid transport system, permease component	2.39062
AKAUv1_1010075	CDS	-	Periplasmic component of amino acid ABC-type transporter/signal transduction system	1.19531
AKAUv1_1010076	CDS	gltL	glutamate and aspartate transporter subunit ; ATP-binding component of ABC superfamily	2.39062
AKAUv1_1010077	CDS	-	FAD dependent oxidoreductase	5.97656
AKAUv1_1010078	CDS	-	LysR family transcriptional regulator	1.19531
AKAUv1_1010079	CDS	-	conserved exported protein of unknown function	0
AKAUv1_1010080	CDS	-	Beta-galactosidase	5.97656
AKAUv1_1010081	CDS	-	Beta-galactosidase	2.39062
AKAUv1_1010082	CDS	-	ABC-type sugar transport system, permease component	1.19531
AKAUv1_1010083	CDS	-	Binding-protein-dependent transport systems inner membrane component	0
AKAUv1_1010084	CDS	-	Extracellular solute-binding protein	3.58593
AKAUv1_1010085	CDS	malK	fused maltose transport subunit, ATP-binding component of ABC superfamily ; regulatory protein	3.58593
AKAUv1_1010086	CDS	-	exported protein of unknown function	1.19531
AKAUv1_1010087	CDS	-	LacI family transcription regulator	3.58593
AKAUv1_1010088	CDS	-	Transcriptional regulator	10.7578
AKAUv1_1010089	CDS	-	Major facilitator transporter	15.5391
AKAUv1_1010090	CDS	-	Glucose-methanol-choline oxidoreductase	15.5391
AKAUv1_1010091	CDS	-	Enoyl-CoA hydratase/isomerase	4.78125
AKAUv1_1010092	CDS	-	AMP-dependent synthetase and ligase	3.58593
AKAUv1_1010093	CDS	cdhC	Caffeine dehydrogenase subunit gamma	1.19531
AKAUv1_1010094	CDS	-	Carbon monoxide dehydrogenase	4.78125
AKAUv1_1010095	CDS	-	Aldehyde oxidase and xanthine dehydrogenase molybdopterin binding protein	19.125
AKAUv1_1010096	CDS	ubiX	3-octaprenyl-4-hydroxybenzoate carboxy-lyase	8.36718
AKAUv1_1010097	CDS	-	UbiD family decarboxylase	5.97656
AKAUv1_1010098	CDS	-	LysR family transcriptional regulator	7.17187
AKAUv1_1010099	CDS	catR	HTH-type transcriptional regulator CatR	7.17187
AKAUv1_1010100	CDS	ttuB	putative tartrate transporter	4.78125
AKAUv1_1010101	CDS	-	Amidohydrolase 2	7.17187
AKAUv1_1010102	CDS	-	conserved protein of unknown function	5.97656
AKAUv1_1010103	CDS	-	conserved protein of unknown function	7.17187
AKAUv1_1020001	CDS	-	conserved protein of unknown function	3.58593
AKAUv1_1020002	CDS	dnaE	Error-prone DNA polymerase	13.1484
AKAUv1_1020003	CDS	-	DNA polymerase III subunit alpha	0
AKAUv1_1020004	CDS	-	conserved protein of unknown function	0
AKAUv1_1020005	CDS	-	conserved protein of unknown function	2.39062
AKAUv1_1020006	CDS	-	protein of unknown function	3.58593
AKAUv1_1020007	CDS	-	conserved membrane protein of unknown function	4.78125
AKAUv1_1020008	CDS	-	conserved protein of unknown function	5.97656
AKAUv1_1020009	CDS	-	HxlR family transcriptional regulator	2.39062
AKAUv1_1020010	CDS	insH	transposase	4.78125
AKAUv1_1020011	CDS	-	conserved protein of unknown function	3.58593
AKAUv1_1020012	CDS	-	conserved exported protein of unknown function	8.36718
AKAUv1_1020013	CDS	-	conserved protein of unknown function	2.39062
AKAUv1_1020014	CDS	-	conserved exported protein of unknown function	5.97656
AKAUv1_1020015	CDS	-	conserved protein of unknown function	4.78125
AKAUv1_1020016	CDS	-	protein of unknown function	5.97656
AKAUv1_1030001	CDS	-	conserved protein of unknown function	2.39062
AKAUv1_1030002	CDS	-	Fis family transcriptional regulator	13.1484
AKAUv1_1030003	CDS	-	transposase	3.58593
AKAUv1_1030004	CDS	-	transposase	11.9531
AKAUv1_1030005	CDS	-	protein of unknown function	2.39062
AKAUv1_1030006	CDS	-	conserved protein of unknown function	1.19531
AKAUv1_1030007	CDS	-	conserved protein of unknown function	4.78125
AKAUv1_1030008	CDS	-	putative GTPase	7.17187
AKAUv1_1030009	CDS	-	conserved protein of unknown function	10.7578
AKAUv1_1030010	CDS	-	conserved protein of unknown function	1.19531
AKAUv1_1030011	CDS	-	conserved protein of unknown function	8.36718
AKAUv1_1030012	CDS	-	protein of unknown function	2.39062
AKAUv1_1030013	CDS	-	transposase	4.78125
AKAUv1_1030014	CDS	-	transposase	13.1484
AKAUv1_1030015	CDS	-	Helicase domain-containing protein	10.7578
AKAUv1_1030016	CDS	-	conserved protein of unknown function	3.58593
AKAUv1_1030017	CDS	-	conserved protein of unknown function	2.39062
AKAUv1_1030018	CDS	-	conserved protein of unknown function	7.17187
AKAUv1_1030019	CDS	-	Group 2 glycosyl transferase	5.97656
AKAUv1_1030020	CDS	-	conserved exported protein of unknown function	1.19531
AKAUv1_1030021	CDS	vipA	Vi polysaccharide biosynthesis protein VipA/TviB	1.19531
AKAUv1_1030022	CDS	-	conserved exported protein of unknown function	1.19531
AKAUv1_1030023	CDS	-	conserved exported protein of unknown function	1.19531
AKAUv1_1030024	CDS	-	protein of unknown function	0
AKAUv1_1030025	CDS	-	conserved protein of unknown function	1.19531
AKAUv1_1030026	CDS	-	putative transcriptional regulator	0
AKAUv1_1030027	CDS	-	Silent information regulator protein Sir2	3.58593
AKAUv1_1030028	CDS	-	conserved protein of unknown function	1.19531
AKAUv1_1030029	CDS	-	DNA helicase/exodeoxyribonuclease V, alpha subunit	0
AKAUv1_1040001	CDS	-	protein of unknown function	10.7578
AKAUv1_1040002	CDS	-	conserved protein of unknown function	28.6875
AKAUv1_1040003	CDS	-	conserved protein of unknown function	4.78125
AKAUv1_1040004	CDS	folD	bifunctional 5,10-methylene-tetrahydrofolate dehydrogenase and 5,10-methylene-tetrahydrofolate cyclohydrolase	9.56249
AKAUv1_1040005	CDS	-	O-antigen acetylase	0
AKAUv1_1040006	CDS	prlC	Oligopeptidase A	39.4453
AKAUv1_1040007	CDS	-	conserved protein of unknown function	8.36718
AKAUv1_1040008	CDS	-	protein of unknown function	4.78125
AKAUv1_1040009	CDS	codA	Cytosine deaminase	11.9531
AKAUv1_1040010	CDS	ygeA	putative racemase	1.19531
AKAUv1_1040011	CDS	-	protein of unknown function	20.3203
AKAUv1_1040012	CDS	-	Exodeoxyribonuclease III	5.97656
AKAUv1_1040013	CDS	glnG	fused DNA-binding response regulator in two-component regulatory system with GlnL: response regulator ; sigma54 interaction protein	13.1484
AKAUv1_1040014	CDS	glnL	sensory histidine kinase in two-component regulatory system with GlnG	8.36718
AKAUv1_1040015	CDS	glnA	glutamine synthetase	63.3515
AKAUv1_1040016	CDS	-	conserved protein of unknown function	33.4687
AKAUv1_1040017	CDS	-	Molybdopterin binding domain-containing protein	25.1015
AKAUv1_1040018	CDS	-	conserved membrane protein of unknown function	25.1015
AKAUv1_1040019	CDS	-	Sterol desaturase	21.5156
AKAUv1_1040020	CDS	-	3-carboxy-cis,cis-muconate lactonizing enzyme	26.2969
AKAUv1_1040021	CDS	-	protein of unknown function	4.78125
AKAUv1_1040022	CDS	-	YadA domain-containing protein	9.56249
AKAUv1_1040023	CDS	-	ATP-dependent helicase HrpA (fragment)	15.5391
AKAUv1_1050001	CDS	-	protein of unknown function	0
AKAUv1_1050002	CDS	araE	Alpha-ketoglutaric semialdehyde dehydrogenase	50.2031
AKAUv1_1050003	CDS	-	conserved protein of unknown function	5.97656
AKAUv1_1050004	CDS	-	conserved protein of unknown function	8.36718
AKAUv1_1050005	CDS	-	conserved exported protein of unknown function	4.78125
AKAUv1_1050006	CDS	-	Thioredoxin	1.19531
AKAUv1_1050007	CDS	-	Potassium-tellurite ethidium and proflavin transporter	1.19531
AKAUv1_1050008	CDS	-	protein of unknown function	47.8125
AKAUv1_1050009	CDS	-	protein of unknown function	57.375
AKAUv1_1060001	CDS	-	transposase	25.1015
AKAUv1_1070001	CDS	-	Reverse transcriptase	1.19531
AKAUv1_1070002	CDS	-	Integrase	0
AKAUv1_1070003	CDS	-	conserved protein of unknown function	0
AKAUv1_1070004	CDS	-	Transglutaminase	1.19531
AKAUv1_1070005	CDS	-	protein of unknown function	1.19531
AKAUv1_1070006	CDS	-	conserved protein of unknown function	0
AKAUv1_1070007	CDS	-	conserved protein of unknown function	2.39062
AKAUv1_1070008	CDS	-	conserved protein of unknown function	1.19531
AKAUv1_1070009	CDS	-	conserved protein of unknown function	3.58593
AKAUv1_1070010	CDS	-	protein of unknown function	1.19531
AKAUv1_1070011	CDS	-	conserved protein of unknown function	3.58593
AKAUv1_1070012	CDS	cspE	DNA-binding transcriptional repressor	39.4453
AKAUv1_1070013	CDS	-	conserved protein of unknown function	19.125
AKAUv1_1070014	CDS	-	protein of unknown function	26.2969
AKAUv1_1070015	CDS	-	Cyclic nucleotide-binding protein	34.664
AKAUv1_1070016	CDS	-	Histidine kinase	19.125
AKAUv1_1070017	CDS	-	Response regulator receiver protein (modular protein)	1.19531
AKAUv1_1070018	CDS	-	Response regulator receiver domain-containing protein (fragment)	0
AKAUv1_1070019	CDS	-	protein of unknown function	0
AKAUv1_1070020	CDS	-	protein of unknown function	0
AKAUv1_1070021	CDS	-	protein of unknown function	5.97656
AKAUv1_1070022	CDS	dctA	C4-dicarboxylic acid, orotate and citrate transporter	35.8593
AKAUv1_1070023	CDS	-	putative short-chain dehydrogenase/oxidoreductase	1.19531
AKAUv1_1070024	CDS	-	conserved protein of unknown function	2.39062
AKAUv1_1070025	CDS	-	protein of unknown function	5.97656
AKAUv1_1070026	CDS	-	protein of unknown function	2.39062
AKAUv1_1070027	CDS	ligD	ATP-dependent DNA ligase	15.5391
AKAUv1_1070028	CDS	-	putative DNA repair protein Bphy_5208	26.2969
AKAUv1_1070029	CDS	-	conserved protein of unknown function	8.36718
AKAUv1_1070030	CDS	-	Hemerythrin HHE cation binding domain-containing protein	9.56249
AKAUv1_1070031	CDS	-	conserved protein of unknown function	23.9062
AKAUv1_1070032	CDS	-	conserved exported protein of unknown function	27.4922
AKAUv1_1070033	CDS	-	conserved protein of unknown function	27.4922
AKAUv1_1070034	CDS	-	protein of unknown function	20.3203
AKAUv1_1070035	CDS	-	protein of unknown function	15.5391
AKAUv1_1070036	CDS	-	transposase (fragment)	20.3203
AKAUv1_1070037	CDS	-	protein of unknown function	19.125
AKAUv1_1070038	CDS	-	conserved protein of unknown function	14.3437
AKAUv1_1070039	CDS	yhdG	Uncharacterized amino acid permease YhdG	40.6406
AKAUv1_1070040	CDS	-	conserved protein of unknown function	11.9531
AKAUv1_1070041	CDS	-	conserved protein of unknown function	71.7187
AKAUv1_1070042	CDS	-	DeoR family transcriptional regulator	4.78125
AKAUv1_1070043	CDS	-	transposase	13.1484
AKAUv1_1070044	CDS	-	protein of unknown function	65.7421
AKAUv1_1070045	CDS	-	protein of unknown function	14.3437
AKAUv1_1070046	CDS	-	protein of unknown function	5.97656
AKAUv1_1070047	CDS	-	transposase	23.9062
AKAUv1_1080001	CDS	-	Short-chain dehydrogenase/reductase SDR	3.58593
AKAUv1_1080002	CDS	-	protein of unknown function	7.17187
AKAUv1_1080003	CDS	-	Luciferase family protein	3.58593
AKAUv1_1080004	CDS	yjcH	conserved hypothetical protein; putative inner membrane protein involved in acetate transport	0
AKAUv1_1080005	CDS	actP	acetate transporter	4.78125
AKAUv1_1080006	CDS	-	Cytochrome B561	1.19531
AKAUv1_1080007	CDS	-	2-nitropropane dioxygenase	4.78125
AKAUv1_1080008	CDS	-	protein of unknown function	0
AKAUv1_1080009	CDS	-	protein of unknown function	1.19531
AKAUv1_1080010	CDS	yjjL	L-galactonate transporter	5.97656
AKAUv1_1080011	CDS	-	Dihydrodipicolinate synthetase	5.97656
AKAUv1_1080012	CDS	-	LacI family transcriptional regulator	5.97656
AKAUv1_1080013	CDS	acnB	bifunctional aconitate hydratase 2 and 2-methylisocitrate dehydratase	15.5391
AKAUv1_1080014	CDS	-	conserved exported protein of unknown function	11.9531
AKAUv1_1080015	CDS	-	conserved protein of unknown function	4.78125
AKAUv1_1080016	CDS	-	Sulfonate ABC transporter periplasmic sulfonate-binding protein SsuA	2.39062
AKAUv1_1080017	CDS	yxeK	putative monooxygenase YxeK	1.19531
AKAUv1_1080018	CDS	-	Fumarate reductase/succinate dehydrogenase flavoprotein domain-containing protein	1.19531
AKAUv1_1080019	CDS	fabG	putative enzyme	0
AKAUv1_1080020	CDS	-	Shikimate dehydrogenase	1.19531
AKAUv1_1080021	CDS	-	ABC transporter-like protein	2.39062
AKAUv1_1080022	CDS	-	Inner-membrane translocator	1.19531
AKAUv1_1080023	CDS	-	Extracellular ligand-binding receptor	0
AKAUv1_1080024	CDS	-	Oxidoreductase domain-containing protein	2.39062
AKAUv1_1080025	CDS	-	NAD-dependent epimerase/dehydratase	1.19531
AKAUv1_1080026	CDS	-	Fumarate reductase/succinate dehydrogenase flavoprotein domain-containing protein	2.39062
AKAUv1_1080027	CDS	-	NIPSNAP family protein	0
AKAUv1_1080028	CDS	-	Xylose isomerase domain-containing protein	1.19531
AKAUv1_1080029	CDS	-	IclR family transcriptional regulator	4.78125
AKAUv1_1080030	CDS	-	protein of unknown function	0
AKAUv1_1080031	CDS	ME	NADP-dependent malic enzyme	4.78125
AKAUv1_1080032	CDS	-	putative transcriptional regulator	10.7578
AKAUv1_1080033	CDS	-	Acyl-CoA dehydrogenase domain-containing protein	1.19531
AKAUv1_1080034	CDS	-	Acyl-CoA dehydrogenase domain-containing protein	8.36718
AKAUv1_1080035	CDS	-	protein of unknown function	2.39062
AKAUv1_1080036	CDS	-	protein of unknown function	2.39062
AKAUv1_1080037	CDS	tse	Methyl-accepting chemotaxis serine transducer	4.78125
AKAUv1_1080038	CDS	-	protein of unknown function	2.39062
AKAUv1_1080039	CDS	mmlH	putative 4-methylmuconolactone transporter	2.39062
AKAUv1_1080040	CDS	-	Thiamine pyrophosphate protein	0
AKAUv1_1080041	CDS	-	2-ketoglutarate semialdehyde dehydrogenase	1.19531
AKAUv1_1080042	CDS	-	LysR family transcriptional regulator	3.58593
AKAUv1_1080043	CDS	ald	Alanine dehydrogenase	5.97656
AKAUv1_1080044	CDS	-	putative phosphonoacetaldehyde dehydrogenase	2.39062
AKAUv1_1080045	CDS	phnA	Phosphonoacetate hydrolase	0
AKAUv1_1080046	CDS	-	Extracellular solute-binding protein	1.19531
AKAUv1_1080047	CDS	fbpC	Fe(3+) ions import ATP-binding protein FbpC 2	0
AKAUv1_1080048	CDS	-	Fe3+ siderophore ABC transporter inner membrane protein	1.19531
AKAUv1_1080049	CDS	phnW	2-aminoethylphosphonate--pyruvate transaminase 2	0
AKAUv1_1080050	CDS	-	Aminophosphonate oxidoreductase	1.19531
AKAUv1_1080051	CDS	-	GntR family transcriptional regulator	1.19531
AKAUv1_1080052	CDS	-	Potassium-transporting ATPase subunit A	0
AKAUv1_1080053	CDS	-	conserved protein of unknown function	1.19531
AKAUv1_1080054	CDS	-	N-acetyltransferase GCN5	2.39062
AKAUv1_1080055	CDS	-	K+ transporting ATPase, KdpC subunit	0
AKAUv1_1080056	CDS	-	putative PTS IIA-like nitrogen-regulatory protein PtsN	7.17187
AKAUv1_1080057	CDS	-	conserved protein of unknown function	0
AKAUv1_1080058	CDS	-	conserved protein of unknown function	0
AKAUv1_1080059	CDS	-	protein of unknown function	2.39062
AKAUv1_1080060	CDS	-	conserved protein of unknown function	2.39062
AKAUv1_1080061	CDS	-	conserved protein of unknown function	0
AKAUv1_1080062	CDS	-	conserved protein of unknown function	0
AKAUv1_1080063	CDS	-	Gluconolactonase	2.39062
AKAUv1_1080064	CDS	-	Cupin	5.97656
AKAUv1_1080065	CDS	-	conserved membrane protein of unknown function	3.58593
AKAUv1_1080066	CDS	-	putative transcriptional regulator	10.7578
AKAUv1_1080067	CDS	dadA	D-amino acid dehydrogenase, small subunit	3.58593
AKAUv1_1080068	CDS	-	SpeB Arginase/agmatinase/formimionoglutamate hydrolase SpeB	13.1484
AKAUv1_1080069	CDS	-	LysR family transcriptional regulator	0
AKAUv1_1080070	CDS	-	Extracellular ligand-binding receptor	2.39062
AKAUv1_1080071	CDS	-	Transcriptional regulator	4.78125
AKAUv1_1080072	CDS	dhaS	putative aldehyde dehydrogenase DhaS	7.17187
AKAUv1_1080073	CDS	-	Purine-cytosine permease-like transporter	0
AKAUv1_1080074	CDS	betA	choline dehydrogenase, a flavoprotein	1.19531
AKAUv1_1080075	CDS	-	conserved membrane protein of unknown function	1.19531
AKAUv1_1080076	CDS	-	protein of unknown function	11.9531
AKAUv1_1080077	CDS	-	conserved protein of unknown function	25.1015
AKAUv1_1080078	CDS	-	conserved membrane protein of unknown function	13.1484
AKAUv1_1080079	CDS	-	NUDIX hydrolase	4.78125
AKAUv1_1080080	CDS	-	putative enzyme	8.36718
AKAUv1_1080081	CDS	-	conserved exported protein of unknown function	9.56249
AKAUv1_1080082	CDS	-	protein of unknown function	0
AKAUv1_1080083	CDS	-	conserved protein of unknown function	4.78125
AKAUv1_1080084	CDS	-	conserved protein of unknown function	0
AKAUv1_1080085	CDS	-	L-proline dehydrogenase	0
AKAUv1_1080086	CDS	-	conserved protein of unknown function	7.17187
AKAUv1_1080087	CDS	-	protein of unknown function	4.78125
AKAUv1_1080088	CDS	-	protein of unknown function	7.17187
AKAUv1_1080089	CDS	-	transposase	9.56249
AKAUv1_1080090	CDS	alkK	medium-chain-fatty-acid-CoA ligase	10.7578
AKAUv1_1080091	CDS	-	protein of unknown function	4.78125
AKAUv1_1080092	CDS	-	Putative nucleotide-binding protein containing TIR-like domain-containing protein (fragment)	1.19531
AKAUv1_1080093	CDS	-	conserved protein of unknown function	0
AKAUv1_1080094	CDS	-	conserved protein of unknown function	13.1484
AKAUv1_1080095	CDS	-	conserved protein of unknown function	3.58593
AKAUv1_1080096	CDS	-	conserved protein of unknown function	17.9297
AKAUv1_1080097	CDS	-	Transcriptional regulator	17.9297
AKAUv1_1080098	CDS	ykvO	Uncharacterized oxidoreductase YkvO	5.97656
AKAUv1_1080099	CDS	-	Alkylhydroperoxidase AhpD family core domain containing protein	2.39062
AKAUv1_1080100	CDS	-	conserved membrane protein of unknown function	0
AKAUv1_1080101	CDS	-	Alpha/beta hydrolase	0
AKAUv1_1080102	CDS	-	LysR family transcriptional regulator	5.97656
AKAUv1_1080103	CDS	-	5-carboxymethyl-2-hydroxymuconate delta-isomerase (modular protein)	3.58593
AKAUv1_1080104	CDS	-	conserved protein of unknown function	0
AKAUv1_1080105	CDS	-	protein of unknown function	1.19531
AKAUv1_1080106	CDS	-	conserved protein of unknown function	1.19531
AKAUv1_1080107	CDS	-	conserved protein of unknown function	1.19531
AKAUv1_1080108	CDS	-	conserved protein of unknown function	9.56249
AKAUv1_1080109	CDS	-	conserved protein of unknown function	31.0781
AKAUv1_1080110	CDS	-	protein of unknown function	1.19531
AKAUv1_1080111	CDS	-	conserved exported protein of unknown function	1.19531
AKAUv1_1080112	CDS	-	protein of unknown function	3.58593
AKAUv1_1080113	CDS	-	conserved exported protein of unknown function	20.3203
AKAUv1_1080114	CDS	-	Family 1 extracellular solute-binding protein	7.17187
AKAUv1_1080115	CDS	-	conserved protein of unknown function	8.36718
AKAUv1_1080116	CDS	-	conserved exported protein of unknown function	8.36718
AKAUv1_1080117	CDS	hupB	HU, DNA-binding transcriptional regulator, beta subunit	33.4687
AKAUv1_1080118	CDS	-	protein of unknown function	19.125
AKAUv1_1080119	CDS	-	protein of unknown function	3.58593
AKAUv1_1080120	CDS	-	protein of unknown function	5.97656
AKAUv1_1080121	CDS	-	conserved exported protein of unknown function	34.664
AKAUv1_1080122	CDS	-	protein of unknown function	8.36718
AKAUv1_1080123	CDS	-	conserved exported protein of unknown function	4.78125
AKAUv1_1080124	CDS	-	conserved exported protein of unknown function	19.125
AKAUv1_1080125	CDS	-	Transcriptional regulator TrmB	25.1015
AKAUv1_1080126	CDS	-	conserved protein of unknown function	0
AKAUv1_1080127	CDS	-	Isochorismatase hydrolase	2.39062
AKAUv1_1080128	CDS	-	conserved protein of unknown function	0
AKAUv1_1080129	CDS	-	conserved protein of unknown function	0
AKAUv1_1080130	CDS	-	conserved membrane protein of unknown function	0
AKAUv1_1080131	CDS	-	conserved exported protein of unknown function	1.19531
AKAUv1_1080132	CDS	-	conserved membrane protein of unknown function	0
AKAUv1_1080133	CDS	-	conserved exported protein of unknown function	1.19531
AKAUv1_1080134	CDS	-	FAD-dependent pyridine nucleotide-disulfide oxidoreductase	4.78125
AKAUv1_1080135	CDS	-	protein of unknown function	1.19531
AKAUv1_1080136	CDS	-	protein of unknown function	0
AKAUv1_1080137	CDS	-	conserved protein of unknown function	7.17187
AKAUv1_1080138	CDS	-	conserved exported protein of unknown function	0
AKAUv1_1080139	CDS	-	RND efflux system outer membrane lipoprotein	5.97656
AKAUv1_1080140	CDS	-	Multidrug resistance efflux pump	2.39062
AKAUv1_1080141	CDS	-	Arabinose efflux permease family protein	4.78125
AKAUv1_1080142	CDS	-	conserved protein of unknown function	1.19531
AKAUv1_1080143	CDS	-	conserved protein of unknown function	0
AKAUv1_1080144	CDS	-	Transcriptional regulator	0
AKAUv1_1080145	CDS	mug	G/U mismatch-specific DNA glycosylase	0
AKAUv1_1080146	CDS	-	AraC family transcriptional regulator	4.78125
AKAUv1_1080147	CDS	-	protein of unknown function	0
AKAUv1_1080148	CDS	-	Acetolactate synthase 3, chloroplastic	2.39062
AKAUv1_1080149	CDS	-	conserved protein of unknown function	1.19531
AKAUv1_1080150	CDS	dxs	1-deoxyxylulose-5-phosphate synthase, thiamine-requiring, FAD-requiring	5.97656
AKAUv1_1080151	CDS	-	ArsR family transcriptional regulator	0
AKAUv1_1080152	CDS	-	Porin	0
AKAUv1_1080153	CDS	-	protein of unknown function	1.19531
AKAUv1_1080154	CDS	odhA	2-oxoglutarate dehydrogenase E1 component	5.97656
AKAUv1_1080155	CDS	-	LysR family transcriptional regulator	0
AKAUv1_1080156	CDS	-	protein of unknown function	1.19531
AKAUv1_1080157	CDS	-	conserved exported protein of unknown function	1.19531
AKAUv1_1080158	CDS	-	conserved membrane protein of unknown function	1.19531
AKAUv1_1080159	CDS	-	Major facilitator superfamily protein	8.36718
AKAUv1_1080160	CDS	-	Transcriptional regulator	0
AKAUv1_1080161	CDS	mmlH	putative 4-methylmuconolactone transporter	4.78125
AKAUv1_1080162	CDS	-	Amidohydrolase	1.19531
AKAUv1_1080163	CDS	-	protein of unknown function	2.39062
AKAUv1_1080164	CDS	-	L-proline dehydrogenase	1.19531
AKAUv1_1080165	CDS	-	Major facilitator superfamily protein	1.19531
AKAUv1_1080166	CDS	gltR	HTH-type transcriptional regulator GltR	7.17187
AKAUv1_1080167	CDS	-	putative transmembrane protein	19.125
AKAUv1_1080168	CDS	-	Major facilitator transporter	8.36718
AKAUv1_1080169	CDS	-	LysR family transcriptional regulator	3.58593
AKAUv1_1080170	CDS	dapA	Dihydrodipicolinate synthase	2.39062
AKAUv1_1080171	CDS	-	conserved protein of unknown function	0
AKAUv1_1080172	CDS	-	conserved protein of unknown function	0
AKAUv1_1080173	CDS	-	conserved protein of unknown function	4.78125
AKAUv1_1080174	CDS	-	conserved protein of unknown function	1.19531
AKAUv1_1080175	CDS	-	conserved protein of unknown function	1.19531
AKAUv1_1080176	CDS	-	conserved protein of unknown function	1.19531
AKAUv1_1080177	CDS	-	Response regulator receiver protein	3.58593
AKAUv1_1080178	CDS	-	PAS/PAC sensor hybrid histidine kinase	9.56249
AKAUv1_1080179	CDS	-	Short-chain dehydrogenase/reductase SDR	2.39062
AKAUv1_1080180	CDS	-	conserved membrane protein of unknown function	8.36718
AKAUv1_1080181	CDS	-	Short-chain dehydrogenase/reductase SDR	3.58593
AKAUv1_1080182	CDS	-	TetR family transcriptional regulator	0
AKAUv1_1080183	CDS	-	2,4'-dihydroxyacetophenone dioxygenase	0
AKAUv1_1080184	CDS	-	Alpha/beta hydrolase	0
AKAUv1_1080185	CDS	-	protein of unknown function	0
AKAUv1_1080186	CDS	-	protein of unknown function	0
AKAUv1_1080187	CDS	-	Flagellar biosynthetic protein	4.78125
AKAUv1_1080188	CDS	-	TnpC protein	2.39062
AKAUv1_1080189	CDS	-	conserved protein of unknown function	20.3203
AKAUv1_1080190	CDS	-	protein of unknown function	1.19531
AKAUv1_1080191	CDS	-	protein of unknown function	2.39062
AKAUv1_1080192	CDS	-	conserved protein of unknown function	3.58593
AKAUv1_1080193	CDS	-	conserved protein of unknown function	3.58593
AKAUv1_1080194	CDS	-	protein of unknown function	1.19531
AKAUv1_1080195	CDS	-	putative secretion system protein (EvpA-like)	3.58593
AKAUv1_1080196	CDS	-	putative secretion system protein (EvpB-like)	4.78125
AKAUv1_1080197	CDS	-	conserved protein of unknown function	4.78125
AKAUv1_1080198	CDS	-	Type VI secretion system lysozyme-like protein	3.58593
AKAUv1_1080199	CDS	-	Type VI secretion protein	2.39062
AKAUv1_1080200	CDS	-	Type VI secretion protein, VC_A0111 family	1.19531
AKAUv1_1080201	CDS	-	putative ClpA/B-type chaperone (evpH-like)	4.78125
AKAUv1_1080202	CDS	-	ImpA family type VI secretion-associated protein	5.97656
AKAUv1_1080203	CDS	-	conserved protein of unknown function	1.19531
AKAUv1_1080204	CDS	-	conserved protein of unknown function	2.39062
AKAUv1_1080205	CDS	-	conserved exported protein of unknown function	2.39062
AKAUv1_1080206	CDS	-	Periplasmic component of amino acid ABC-type transporter/signal transduction system	4.78125
AKAUv1_1080207	CDS	-	Sodium:dicarboxylate symporter	3.58593
AKAUv1_1080208	CDS	-	Aspartate racemase	4.78125
AKAUv1_1080209	CDS	-	Sodium:dicarboxylate symporter	3.58593
AKAUv1_1080210	CDS	-	conserved exported protein of unknown function	1.19531
AKAUv1_1080211	CDS	-	Type VI secretion protein	0
AKAUv1_1080212	CDS	-	Type IV / VI secretion system, DotU	0
AKAUv1_1080213	CDS	-	IcmF-like protein	5.97656
AKAUv1_1080214	CDS	-	ImpA family type VI secretion-associated protein	4.78125
AKAUv1_1080215	CDS	-	protein of unknown function	1.19531
AKAUv1_1080216	CDS	-	conserved protein of unknown function	5.97656
AKAUv1_1080217	CDS	-	conserved protein of unknown function	4.78125
AKAUv1_1080218	CDS	-	conserved protein of unknown function	7.17187
AKAUv1_1080219	CDS	-	protein of unknown function	10.7578
AKAUv1_1080220	CDS	-	putative transmembrane protein	1.19531
AKAUv1_1080221	CDS	-	Cupin domain-containing protein	2.39062
AKAUv1_1080222	CDS	-	protein of unknown function	0
AKAUv1_1080223	CDS	-	LysR family transcriptional regulator	1.19531
AKAUv1_1080224	CDS	-	protein of unknown function	1.19531
AKAUv1_1080225	CDS	-	Methyl-accepting chemotaxis sensory transducer	0
AKAUv1_1080226	CDS	-	Transcriptional regulator	10.7578
AKAUv1_1080227	CDS	-	Uncharacterized 52.8 kDa protein in TAR-I ttuC' 3'region	9.56249
AKAUv1_1080228	CDS	-	conserved membrane protein of unknown function	0
AKAUv1_1080229	CDS	-	putative TIM-barrel fold metal-dependent hydrolase	1.19531
AKAUv1_1080230	CDS	-	conserved exported protein of unknown function	0
AKAUv1_1080231	CDS	-	conserved exported protein of unknown function	0
AKAUv1_1080232	CDS	-	Amidohydrolase 2	0
AKAUv1_1080233	CDS	-	Porin	3.58593
AKAUv1_1080234	CDS	-	NAD-dependent epimerase/dehydratase	3.58593
AKAUv1_1080235	CDS	-	protein of unknown function	3.58593
AKAUv1_1080236	CDS	rbsC	D-ribose transporter subunit ; membrane component of ABC superfamily	1.19531
AKAUv1_1080237	CDS	-	Periplasmic binding protein/LacI transcriptional regulator	2.39062
AKAUv1_1080238	CDS	rbsA	fused D-ribose transporter subunits of ABC superfamily: ATP-binding components	5.97656
AKAUv1_1080239	CDS	-	Asp/Glu/hydantoin racemase	1.19531
AKAUv1_1080240	CDS	-	Transcriptional regulator, Crp/Fnr family protein	7.17187
AKAUv1_1080241	CDS	-	conserved protein of unknown function	1.19531
AKAUv1_1080242	CDS	-	Polar amino acid ABC transporter inner membrane subunit	1.19531
AKAUv1_1080243	CDS	-	Extracellular solute-binding protein	1.19531
AKAUv1_1080244	CDS	-	Polysaccharide deacetylase	1.19531
AKAUv1_1080245	CDS	-	AraC family transcriptional regulator	2.39062
AKAUv1_1080246	CDS	-	putative acetamidase/formamidase	2.39062
AKAUv1_1080247	CDS	-	Extracellular solute-binding protein	3.58593
AKAUv1_1080248	CDS	-	Polar amino acid ABC transporter inner membrane subunit	4.78125
AKAUv1_1080249	CDS	-	putative membrane protein	0
AKAUv1_1080250	CDS	-	Aryldialkylphosphatase	3.58593
AKAUv1_1080251	CDS	-	LacI family transcriptional regulator	2.39062
AKAUv1_1080252	CDS	-	ABC transporter permease	3.58593
AKAUv1_1080253	CDS	-	ABC-type sugar transport system, ATPase component	1.19531
AKAUv1_1080254	CDS	yphD	putative ABC transporter permease protein YphD	0
AKAUv1_1080255	CDS	-	Transcriptional activator, TenA family protein	0
AKAUv1_1080256	CDS	-	conserved protein of unknown function	0
AKAUv1_1080257	CDS	-	Ribokinase	1.19531
AKAUv1_1080258	CDS	-	conserved protein of unknown function	5.97656
AKAUv1_1080259	CDS	-	conserved protein of unknown function	2.39062
AKAUv1_1080260	CDS	-	conserved protein of unknown function	1.19531
AKAUv1_1080261	CDS	-	conserved protein of unknown function	1.19531
AKAUv1_1080262	CDS	-	conserved protein of unknown function	2.39062
AKAUv1_1080263	CDS	-	conserved protein of unknown function	1.19531
AKAUv1_1080264	CDS	-	conserved exported protein of unknown function	0
AKAUv1_1080265	CDS	-	conserved protein of unknown function	1.19531
AKAUv1_1080266	CDS	-	Crp/FNR family transcriptional regulator	14.3437
AKAUv1_1080267	CDS	-	protein of unknown function	4.78125
AKAUv1_1080268	CDS	-	conserved protein of unknown function	0
AKAUv1_1080269	CDS	ndvB	Protein NdvB	5.97656
AKAUv1_1080270	CDS	-	Fatty acid desaturase	1.19531
AKAUv1_1080271	CDS	-	conserved protein of unknown function	1.19531
AKAUv1_1080272	CDS	-	Phasin protein	3.58593
AKAUv1_1080273	CDS	-	conserved protein of unknown function	11.9531
AKAUv1_1080274	CDS	-	protein of unknown function	1.19531
AKAUv1_1080275	CDS	-	protein of unknown function	0
AKAUv1_1080276	CDS	-	conserved protein of unknown function	5.97656
AKAUv1_1080277	CDS	-	protein of unknown function	0
AKAUv1_1080278	CDS	-	conserved protein of unknown function	11.9531
AKAUv1_1080279	CDS	-	protein of unknown function	1.19531
AKAUv1_1080280	CDS	-	Phospholipase/carboxylesterase	4.78125
AKAUv1_1080281	CDS	-	AAA+ family ATPase	8.36718
AKAUv1_1080282	CDS	-	conserved protein of unknown function	3.58593
AKAUv1_1080283	CDS	-	Metallophosphoesterase	2.39062
AKAUv1_1080284	CDS	-	DEAD/DEAH box helicase	8.36718
AKAUv1_1080285	CDS	-	Diguanylate cyclase (GGDEF) domain-containing protein	19.125
AKAUv1_1080286	CDS	-	LysR family transcriptional regulator	9.56249
AKAUv1_1080287	CDS	ywrO	General stress protein 14	1.19531
AKAUv1_1080288	CDS	-	Short chain fatty acid transporter	1.19531
AKAUv1_1080289	CDS	-	protein of unknown function	0
AKAUv1_1080290	CDS	-	Methyl-accepting chemotaxis sensory transducer	1.19531
AKAUv1_1080291	CDS	-	N-acetyltransferase GCN5	5.97656
AKAUv1_1080292	CDS	-	Transcriptional regulator	7.17187
AKAUv1_1080293	CDS	-	putative dehydrogenase	1.19531
AKAUv1_1080294	CDS	-	Winged helix family transcriptional regulator	1.19531
AKAUv1_1080295	CDS	-	conserved hypothetical protein	7.17187
AKAUv1_1080296	CDS	-	Enoyl-CoA hydratase/carnithine racemase	8.36718
AKAUv1_1080297	CDS	-	PAS sensor protein	14.3437
AKAUv1_1080298	CDS	-	LysR family transcriptional regulator	1.19531
AKAUv1_1080299	CDS	-	putative alpha/beta-Hydrolases superfamily protein	1.19531
AKAUv1_1080300	CDS	nodW	Nodulation protein W	3.58593
AKAUv1_1080301	CDS	-	protein of unknown function	2.39062
AKAUv1_1080302	CDS	-	conserved exported protein of unknown function	2.39062
AKAUv1_1080303	CDS	-	putative permease	1.19531
AKAUv1_1080304	CDS	-	Mandelate racemase/muconate lactonizing protein	0
AKAUv1_1080305	CDS	-	GntR family transcriptional regulator	2.39062
AKAUv1_1080306	CDS	-	Thioredoxin-like fold containing protein	3.58593
AKAUv1_1080307	CDS	-	Auxin efflux carrier family protein	11.9531
AKAUv1_1080308	CDS	-	conserved membrane protein of unknown function	4.78125
AKAUv1_1080309	CDS	-	Transcriptional regulator	3.58593
AKAUv1_1080310	CDS	-	conserved protein of unknown function	3.58593
AKAUv1_1080311	CDS	-	LysR family transcriptional regulator	3.58593
AKAUv1_1080312	CDS	-	Carboxylyase-like protein	0
AKAUv1_1080313	CDS	-	putative enoyl-CoA hydratase/isomerase	1.19531
AKAUv1_1080314	CDS	-	Xanthine dehydrogenase, molybdenum binding subunit apoprotein	4.78125
AKAUv1_1080315	CDS	cutS	Carbon monoxide dehydrogenase small chain	1.19531
AKAUv1_1080316	CDS	-	conserved protein of unknown function	2.39062
AKAUv1_1080317	CDS	-	Molybdopterin dehydrogenase FAD-binding protein	0
AKAUv1_1080318	CDS	-	putative hydrolase	0
AKAUv1_1080319	CDS	FAH	Fumarylacetoacetase	2.39062
AKAUv1_1080320	CDS	-	conserved protein of unknown function	0
AKAUv1_1080321	CDS	-	Salicylate 1-monooxygenase	0
AKAUv1_1080322	CDS	ubiX	3-octaprenyl-4-hydroxybenzoate carboxy-lyase	0
AKAUv1_1080323	CDS	-	exported protein of unknown function	0
AKAUv1_1080324	CDS	-	Porin Gram-negative type	1.19531
AKAUv1_1080325	CDS	-	protein of unknown function	0
AKAUv1_1080326	CDS	-	Major facilitator superfamily aromatic acid/H(+) symporter	0
AKAUv1_1080327	CDS	-	Major facilitator superfamily aromatic acid/H(+) symporter	0
AKAUv1_1080328	CDS	-	Methyl-accepting chemotaxis sensory transducer	0
AKAUv1_1080329	CDS	dgdA	2,2-dialkylglycine decarboxylase	1.19531
AKAUv1_1080330	CDS	dgdR	HTH-type transcriptional regulator DgdR	3.58593
AKAUv1_1080331	CDS	-	conserved protein of unknown function	2.39062
AKAUv1_1080332	CDS	-	AraC family transcriptional regulator	1.19531
AKAUv1_1080333	CDS	-	Glyoxalase/bleomycin resistance protein/dioxygenase	1.19531
AKAUv1_1080334	CDS	yajO	aldoketo-oxidoreductase, NADP-binding	21.5156
AKAUv1_1080335	CDS	-	Response regulator	1.19531
AKAUv1_1080336	CDS	-	Multi-sensor signal transduction histidine kinase	2.39062
AKAUv1_1080337	CDS	ydcR	Uncharacterized HTH-type transcriptional regulator YdcR	1.19531
AKAUv1_1080338	CDS	-	conserved exported protein of unknown function	0
AKAUv1_1080339	CDS	-	Efflux transporter, outer membrane factor lipoprotein, NodT family	1.19531
AKAUv1_1080340	CDS	-	conserved protein of unknown function	0
AKAUv1_1080341	CDS	-	conserved exported protein of unknown function	0
AKAUv1_1080342	CDS	-	conserved protein of unknown function	0
AKAUv1_1080343	CDS	-	Fusaric acid resistance protein region	2.39062
AKAUv1_1080344	CDS	-	LysR family transcriptional regulator	1.19531
AKAUv1_1080345	CDS	-	Molybdopterin cofactor biosynthesis protein	0
AKAUv1_1080346	CDS	fdhD	formate dehydrogenase formation protein	1.19531
AKAUv1_1080347	CDS	-	Cytochrome d ubiquinol oxidase subunit II	1.19531
AKAUv1_1080348	CDS	-	Cytochrome bd ubiquinol oxidase subunit I	0
AKAUv1_1080349	CDS	-	putative molybdopterin oxidoreductase, alpha subunit (fdhA)	1.19531
AKAUv1_1080350	CDS	-	conserved protein of unknown function	0
AKAUv1_1080351	CDS	-	conserved exported protein of unknown function	0
AKAUv1_1080352	CDS	-	LysR family transcriptional regulator	0
AKAUv1_1080353	CDS	-	putative membrane protein	1.19531
AKAUv1_1080354	CDS	-	conserved membrane protein of unknown function	2.39062
AKAUv1_1080355	CDS	-	conserved exported protein of unknown function	1.19531
AKAUv1_1080356	CDS	-	conserved protein of unknown function	0
AKAUv1_1080357	CDS	proV	glycine betaine transporter subunit ; ATP-binding compoent of ABC superfamily	2.39062
AKAUv1_1080358	CDS	-	Binding-protein-dependent transport system inner membrane protein	2.39062
AKAUv1_1080359	CDS	-	Substrate-binding region of ABC-type glycine betaine transport system	3.58593
AKAUv1_1080360	CDS	glyA	serine hydroxymethyltransferase	1.19531
AKAUv1_1080361	CDS	-	Dihydrodipicolinate synthetase	0
AKAUv1_1080362	CDS	-	FAD dependent oxidoreductase	0
AKAUv1_1080363	CDS	puuC	Aldehyde dehydrogenase PuuC	2.39062
AKAUv1_1080364	CDS	-	Pyrroline-5-carboxylate reductase	1.19531
AKAUv1_1080365	CDS	-	LysR family transcriptional regulator	10.7578
AKAUv1_1080366	CDS	-	Transcriptional regulator containing an amidase domain and an AraC-type DNA-binding HTH domain	9.56249
AKAUv1_1080367	CDS	-	Anti-ECFsigma factor ChrR	2.39062
AKAUv1_1080368	CDS	-	Extracellular ligand-binding receptor	1.19531
AKAUv1_1080369	CDS	-	Transcriptional regulator	0
AKAUv1_1080370	CDS	-	Rieske (2Fe-2S) domain-containing protein	4.78125
AKAUv1_1080371	CDS	-	Ferredoxin	0
AKAUv1_1080372	CDS	-	Peptidase M24	2.39062
AKAUv1_1080373	CDS	-	Glyoxalase/bleomycin resistance protein/dioxygenase	4.78125
AKAUv1_1080374	CDS	-	Transcriptional regulator	1.19531
AKAUv1_1080375	CDS	-	Transcriptional regulator (fragment)	0
AKAUv1_1080376	CDS	-	Glycine cleavage system transcriptional activator (fragment)	0
AKAUv1_1080377	CDS	ykvO	Uncharacterized oxidoreductase YkvO	1.19531
AKAUv1_1080378	CDS	-	conserved protein of unknown function	0
AKAUv1_1080379	CDS	-	conserved exported protein of unknown function	0
AKAUv1_1080380	CDS	cusA	copper/silver efflux system, membrane component	0
AKAUv1_1080381	CDS	-	RND family efflux transporter MFP subunit	1.19531
AKAUv1_1080382	CDS	-	Outer membrane efflux protein	0
AKAUv1_1080383	CDS	-	conserved exported protein of unknown function	7.17187
AKAUv1_1080384	CDS	hmrR	Heavy metal-dependent transcription regulator 2	1.19531
AKAUv1_1080385	CDS	zntA	Lead, cadmium, zinc and mercury-transporting ATPase	1.19531
AKAUv1_1080386	CDS	-	exported protein of unknown function	0
AKAUv1_1080387	CDS	-	protein of unknown function	0
AKAUv1_1080388	CDS	-	conserved protein of unknown function	0
AKAUv1_1080389	CDS	atzE	Biuret hydrolase	0
AKAUv1_1080390	CDS	-	conserved protein of unknown function	0
AKAUv1_1080391	CDS	-	Amidase	0
AKAUv1_1080392	CDS	-	Isochorismatase hydrolase	2.39062
AKAUv1_1080393	CDS	-	Basic membrane lipoprotein	0
AKAUv1_1080394	CDS	-	ABC transporter related protein	4.78125
AKAUv1_1080395	CDS	-	Inner-membrane translocator	0
AKAUv1_1080396	CDS	-	Inner-membrane translocator	1.19531
AKAUv1_1080397	CDS	-	TetR family transcriptional regulator	9.56249
AKAUv1_1080398	CDS	-	Binding-protein-dependent transport system inner membrane protein	0
AKAUv1_1080399	CDS	-	Binding-protein-dependent transport system inner membrane protein	0
AKAUv1_1080400	CDS	-	Spermidine/putrescine ABC transporter substrate-binding protein	0
AKAUv1_1080401	CDS	potA	Spermidine/putrescine import ATP-binding protein PotA	0
AKAUv1_1080402	CDS	-	Polysaccharide deacetylase	1.19531
AKAUv1_1080403	CDS	-	GntR family transcriptional regulator	0
AKAUv1_1080404	CDS	-	conserved protein of unknown function	1.19531
AKAUv1_1080405	CDS	-	Succinylglutamate desuccinylase/aspartoacylase	9.56249
AKAUv1_1080406	CDS	-	Family 3 extracellular solute-binding protein	2.39062
AKAUv1_1080407	CDS	dppA	Periplasmic dipeptide transport protein	2.39062
AKAUv1_1080408	CDS	-	Glutathione S-transferase domain-containing protein	0
AKAUv1_1080409	CDS	-	Transcriptional regulator, TetR family protein	5.97656
AKAUv1_1080410	CDS	-	RND efflux system outer membrane lipoprotein	1.19531
AKAUv1_1080411	CDS	acrE	cytoplasmic membrane lipoprotein	4.78125
AKAUv1_1080412	CDS	acrB	multidrug efflux system protein	7.17187
AKAUv1_1080413	CDS	ttgR	HTH-type transcriptional regulator TtgR	5.97656
AKAUv1_1080414	CDS	-	conserved exported protein of unknown function	19.125
AKAUv1_1080415	CDS	yaiI	conserved hypothetical protein	11.9531
AKAUv1_1080416	CDS	-	conserved protein of unknown function	72.914
AKAUv1_1080417	CDS	-	Transport-associated protein	78.8906
AKAUv1_1080418	CDS	-	Major facilitator superfamily protein	13.1484
AKAUv1_1080419	CDS	-	conserved protein of unknown function	4.78125
AKAUv1_1080420	CDS	-	L-sorbose 1-dehydrogenase	0
AKAUv1_1080421	CDS	-	conserved protein of unknown function	0
AKAUv1_1080422	CDS	ugpC	sn-glycerol-3-phosphate import ATP-binding protein UgpC	0
AKAUv1_1080423	CDS	-	ABC-type sugar transport system, permease component	0
AKAUv1_1080424	CDS	-	Sugar ABC transporter permease	0
AKAUv1_1080425	CDS	-	putative sugar-binding periplasmic protein	1.19531
AKAUv1_1080426	CDS	gbsA	Betaine aldehyde dehydrogenase	0
AKAUv1_1080427	CDS	-	Crotonase	0
AKAUv1_1080428	CDS	-	Acetate CoA-transferase YdiF	0
AKAUv1_1080429	CDS	afr	1,5-anhydro-D-fructose reductase	0
AKAUv1_1080430	CDS	-	Transcriptional regulator	10.7578
AKAUv1_1080431	CDS	-	putative alkylhydroperoxidase-like protein, AhpD family	1.19531
AKAUv1_1080432	CDS	-	Cupin 2 domain-containing protein	2.39062
AKAUv1_1080433	CDS	-	Major facilitator family transporter	0
AKAUv1_1080434	CDS	-	AraC family transcriptional regulator	8.36718
AKAUv1_1080435	CDS	-	Bifunctional deaminase-reductase domain-containing protein	2.39062
AKAUv1_1080436	CDS	-	protein of unknown function	0
AKAUv1_1080437	CDS	-	Porin	10.7578
AKAUv1_1080438	CDS	-	Cytochrome b561 family protein	27.4922
AKAUv1_1080439	CDS	-	conserved exported protein of unknown function	54.9843
AKAUv1_1080440	CDS	-	conserved protein of unknown function	4.78125
AKAUv1_1080441	CDS	-	RNA polymerase sigma factor, sigma-70 family	9.56249
AKAUv1_1080442	CDS	-	protein of unknown function	9.56249
AKAUv1_1080443	CDS	-	Arylmalonate decarboxylase	3.58593
AKAUv1_1080444	CDS	-	Benzoate transport protein BenK	2.39062
AKAUv1_1080445	CDS	-	TetR family transcriptional regulator	9.56249
AKAUv1_1080446	CDS	-	3-phenylpropionate/cinnamic acid dioxygenase subunit alpha	0
AKAUv1_1080447	CDS	-	conserved protein of unknown function	0
AKAUv1_1080448	CDS	-	Cupin 2 protein	0
AKAUv1_1080449	CDS	-	conserved protein of unknown function	0
AKAUv1_1080450	CDS	-	Benzene 1,2-dioxygenase system ferredoxin--NAD(+) reductase subunit	1.19531
AKAUv1_1080451	CDS	-	conserved protein of unknown function	1.19531
AKAUv1_1080452	CDS	-	Dihydroorotate dehydrogenase electron transfer subunit	3.58593
AKAUv1_1080453	CDS	pyrD	Dihydroorotate dehydrogenase B (NAD(+)), catalytic subunit	0
AKAUv1_1080454	CDS	-	Rieske (2Fe-2S) iron-sulfur domain containing protein	1.19531
AKAUv1_1080455	CDS	-	L-asparaginase AnsB	1.19531
AKAUv1_1080456	CDS	-	conserved protein of unknown function	0
AKAUv1_1080457	CDS	-	LysR family transcriptional regulator	4.78125
AKAUv1_1080458	CDS	abgB	putative peptidase, aminobenzoyl-glutamate utilization protein	1.19531
AKAUv1_1080459	CDS	abgB	putative peptidase, aminobenzoyl-glutamate utilization protein	0
AKAUv1_1080460	CDS	-	conserved protein of unknown function	2.39062
AKAUv1_1080461	CDS	-	Outer membrane protein (Porin)	1.19531
AKAUv1_1080462	CDS	abgB	putative peptidase, aminobenzoyl-glutamate utilization protein	0
AKAUv1_1080463	CDS	-	protein of unknown function	2.39062
AKAUv1_1080464	CDS	-	Arabinose efflux permease family protein	8.36718
AKAUv1_1080465	CDS	-	protein of unknown function	0
AKAUv1_1080466	CDS	-	protein of unknown function	0
AKAUv1_1080467	CDS	-	Outer membrane porin protein 32	5.97656
AKAUv1_1080468	CDS	-	putative carboxymethylenebutenolidase (Dienelactone hydrolase) (DLH)	2.39062
AKAUv1_1080469	CDS	-	putative short chain dehydrogenase	0
AKAUv1_1080470	CDS	-	conserved protein of unknown function	2.39062
AKAUv1_1080471	CDS	-	conserved protein of unknown function	2.39062
AKAUv1_1080472	CDS	shiA	Shikimate transporter	2.39062
AKAUv1_1080473	CDS	-	Crotonobetaine/carnitine-CoA ligase	2.39062
AKAUv1_1080474	CDS	-	LysR family regulatory protein	10.7578
AKAUv1_1080475	CDS	-	putative oxidoreductase, NADH-dependent flavin oxidoreductase	5.97656
AKAUv1_1080476	CDS	-	putative transcriptional regulator	1.19531
AKAUv1_1080477	CDS	-	conserved protein of unknown function	0
AKAUv1_1080478	CDS	arcB	Ornithine cyclodeaminase	2.39062
AKAUv1_1080479	CDS	-	putative transcription regulator (AsnC family)	1.19531
AKAUv1_1080480	CDS	-	protein of unknown function	2.39062
AKAUv1_1080481	CDS	-	conserved membrane protein of unknown function	3.58593
AKAUv1_1080482	CDS	-	Histone family protein DNA-binding protein	17.9297
AKAUv1_1080483	CDS	-	GntR family transcriptional regulator	27.4922
AKAUv1_1080484	CDS	-	Ribose ABC transporter substrate-binding protein	9.56249
AKAUv1_1080485	CDS	rbsA	Ribose import ATP-binding protein RbsA 1	20.3203
AKAUv1_1080486	CDS	-	Inner-membrane translocator	3.58593
AKAUv1_1080487	CDS	-	Permease component of ribose/xylose/arabinose/galactoside ABC-type transporters	7.17187
AKAUv1_1080488	CDS	-	conserved protein of unknown function	0
AKAUv1_1080489	CDS	-	conserved protein of unknown function	0
AKAUv1_1080490	CDS	-	conserved protein of unknown function	2.39062
AKAUv1_1080491	CDS	-	TRAP dicarboxylate transporter subunit DctP	1.19531
AKAUv1_1080492	CDS	-	putative DNA-binding protein with PD1-like DNA-binding motif	0
AKAUv1_1080493	CDS	-	TRAP transporter, DctM subunit	1.19531
AKAUv1_1080494	CDS	-	conserved protein of unknown function	0
AKAUv1_1080495	CDS	mhpD	2-keto-4-pentenoate hydratase	0
AKAUv1_1080496	CDS	mhpF	acetaldehyde-CoA dehydrogenase II, NAD-binding	0
AKAUv1_1080497	CDS	mhpE	4-hyroxy-2-oxovalerate/4-hydroxy-2-oxopentanoic acid aldolase, class I	4.78125
AKAUv1_1080498	CDS	-	LysR family transcriptional regulator	8.36718
AKAUv1_1080499	CDS	-	conserved protein of unknown function	7.17187
AKAUv1_1080500	CDS	-	Serine/threonine protein kinase	7.17187
AKAUv1_1090001	CDS	-	putative antioxidant protein	39.4453
AKAUv1_1090002	CDS	-	conserved protein of unknown function	115.945
AKAUv1_1090003	CDS	-	putative membrane protein	40.6406
AKAUv1_1090004	CDS	-	conserved protein of unknown function	25.1015
AKAUv1_1090005	CDS	-	conserved exported protein of unknown function	7.17187
AKAUv1_1090006	CDS	nrdR	Transcriptional repressor NrdR	8.36718
AKAUv1_1090007	CDS	glyA	serine hydroxymethyltransferase	28.6875
AKAUv1_1090008	CDS	-	conserved protein of unknown function	16.7344
AKAUv1_1090009	CDS	ydfG	L-allo-threonine dehydrogenase, NAD(P)-binding	8.36718
AKAUv1_1090010	CDS	ybgC	acyl-CoA thioesterase	22.7109
AKAUv1_1090011	CDS	tolQ	membrane spanning protein in TolA-TolQ-TolR complex	15.5391
AKAUv1_1090012	CDS	tolR	Protein TolR	8.36718
AKAUv1_1090013	CDS	-	Protein TolA	22.7109
AKAUv1_1090014	CDS	tolB	tolerance to colicins E2, E, A, and K, required for OM integrity	64.5468
AKAUv1_1090015	CDS	pal	Outer membrane protein P6	82.4765
AKAUv1_1090016	CDS	-	Tol-pal system protein YbgF	111.164
AKAUv1_1090017	CDS	-	Glycosyl transferase, group 1	2.39062
AKAUv1_1090018	CDS	-	Group 1 glycosyl transferase	2.39062
AKAUv1_1090019	CDS	-	Membrane protein involved in the export of O-antigen and teichoic acid	4.78125
AKAUv1_1090020	CDS	-	Group 1 glycosyl transferase	5.97656
AKAUv1_1090021	CDS	-	Acyltransferase 3	4.78125
AKAUv1_1090022	CDS	-	Acyltransferase 3	2.39062
AKAUv1_1090023	CDS	-	conserved membrane protein of unknown function	2.39062
AKAUv1_1090024	CDS	-	Group 1 glycosyl transferase (modular protein)	3.58593
AKAUv1_1090025	CDS	-	FAD dependent oxidoreductase	1.19531
AKAUv1_1090026	CDS	-	Acetyltransferase	0
AKAUv1_1090027	CDS	-	conserved protein of unknown function	3.58593
AKAUv1_1100001	CDS	-	Short chain dehydrogenase	0
AKAUv1_1100002	CDS	-	TetR family transcriptional regulator	3.58593
AKAUv1_1100003	CDS	-	Alkaline phosphatase	4.78125
AKAUv1_1100004	CDS	-	conserved protein of unknown function	1.19531
AKAUv1_1100005	CDS	-	conserved protein of unknown function	1.19531
AKAUv1_1100006	CDS	-	conserved exported protein of unknown function	4.78125
AKAUv1_1100007	CDS	-	conserved protein of unknown function	5.97656
AKAUv1_1100008	CDS	-	protein of unknown function	0
AKAUv1_1100009	CDS	-	conserved protein of unknown function	3.58593
AKAUv1_110001	CDS	-	protein of unknown function	1.19531
AKAUv1_1100010	CDS	-	conserved protein of unknown function	0
AKAUv1_1100011	CDS	-	conserved protein of unknown function	5.97656
AKAUv1_1100012	CDS	-	conserved protein of unknown function	2.39062
AKAUv1_1100013	CDS	-	conserved protein of unknown function	9.56249
AKAUv1_1100014	CDS	-	conserved exported protein of unknown function	9.56249
AKAUv1_1100015	CDS	-	protein of unknown function	3.58593
AKAUv1_1100016	CDS	-	Integrase family protein	13.1484
AKAUv1_1100017	CDS	-	protein of unknown function	4.78125
AKAUv1_1100018	CDS	-	protein of unknown function	5.97656
AKAUv1_1100019	CDS	-	conserved protein of unknown function	1.19531
AKAUv1_110002	CDS	-	Flavin-dependent oxidoreductase, methylene-tetrahydromethanopterin reductase	1.19531
AKAUv1_110003	CDS	-	conserved protein of unknown function	3.58593
AKAUv1_110004	CDS	-	Extracellular solute-binding protein family 3	0
AKAUv1_110005	CDS	ssuB	alkanesulfonate transporter subunit ; ATP-binding component of ABC superfamily	0
AKAUv1_110006	CDS	ssuC	alkanesulfonate transporter subunit ; membrane component of ABC superfamily	1.19531
AKAUv1_110007	CDS	-	conserved protein of unknown function	1.19531
AKAUv1_110008	CDS	-	conserved protein of unknown function	0
AKAUv1_110009	CDS	-	putative acyl-CoA dehydrogenase	1.19531
AKAUv1_110010	CDS	-	conserved protein of unknown function	2.39062
AKAUv1_110011	CDS	-	conserved protein of unknown function	2.39062
AKAUv1_110012	CDS	-	Ferredoxin ASFB iron-sulfur protein	1.19531
AKAUv1_110013	CDS	-	Glucose-inhibited division protein A	2.39062
AKAUv1_110014	CDS	tauC	taurine transporter subunit ; membrane component of ABC superfamily	0
AKAUv1_110015	CDS	tauB	taurine transporter subunit ; ATP-binding component of ABC superfamily	0
AKAUv1_110016	CDS	tauA	taurine transporter subunit ; periplasmic-binding component of ABC superfamily	0
AKAUv1_110017	CDS	-	Endoribonuclease L-PSP superfamily protein	0
AKAUv1_110018	CDS	-	GntR family transcriptional regulator	1.19531
AKAUv1_110019	CDS	-	conserved protein of unknown function	10.7578
AKAUv1_110020	CDS	-	conserved protein of unknown function	13.1484
AKAUv1_110021	CDS	-	conserved protein of unknown function	8.36718
AKAUv1_110022	CDS	-	conserved protein of unknown function	17.9297
AKAUv1_110023	CDS	-	protein of unknown function	7.17187
AKAUv1_110024	CDS	-	Transglutaminase-like enzyme, predicted cysteine protease	10.7578
AKAUv1_110025	CDS	-	Transglutaminase	2.39062
AKAUv1_110026	CDS	-	conserved protein of unknown function	0
AKAUv1_110027	CDS	-	protein of unknown function	0
AKAUv1_110028	CDS	-	protein of unknown function	17.9297
AKAUv1_110029	CDS	-	conserved protein of unknown function	1.19531
AKAUv1_110030	CDS	-	Carbonic anhydrase	0
AKAUv1_110031	CDS	-	Short-chain dehydrogenase/reductase SDR	0
AKAUv1_110032	CDS	-	NmrA family protein	0
AKAUv1_110033	CDS	-	NmrA family protein	0
AKAUv1_110034	CDS	-	LysR family transcriptional regulator	16.7344
AKAUv1_110035	CDS	-	conserved exported protein of unknown function	5.97656
AKAUv1_110036	CDS	-	CAAX amino terminal protease family	7.17187
AKAUv1_110037	CDS	-	protein of unknown function	1.19531
AKAUv1_110038	CDS	-	conserved protein of unknown function	174.515
AKAUv1_110039	CDS	-	conserved protein of unknown function	94.4296
AKAUv1_110040	CDS	-	conserved protein of unknown function	160.172
AKAUv1_110041	CDS	-	conserved protein of unknown function	40.6406
AKAUv1_110042	CDS	-	Serine protease, subtilase family protein	138.656
AKAUv1_110043	CDS	-	protein of unknown function	8.36718
AKAUv1_110044	CDS	-	conserved exported protein of unknown function	2.39062
AKAUv1_110045	CDS	-	protein of unknown function	1.19531
AKAUv1_110046	CDS	-	protein of unknown function	0
AKAUv1_110047	CDS	-	conserved protein of unknown function	19.125
AKAUv1_110048	CDS	-	conserved protein of unknown function	7.17187
AKAUv1_110049	CDS	-	protein of unknown function	5.97656
AKAUv1_110050	CDS	-	conserved protein of unknown function	14.3437
AKAUv1_110051	CDS	-	conserved protein of unknown function	1.19531
AKAUv1_110052	CDS	-	conserved protein of unknown function	3.58593
AKAUv1_110053	CDS	-	protein of unknown function	13.1484
AKAUv1_110054	CDS	-	conserved protein of unknown function	26.2969
AKAUv1_110055	CDS	-	conserved membrane protein of unknown function	64.5468
AKAUv1_110056	CDS	-	conserved protein of unknown function	2.39062
AKAUv1_110057	CDS	-	protein of unknown function	3.58593
AKAUv1_110058	CDS	-	conserved protein of unknown function	223.523
AKAUv1_110059	CDS	-	conserved protein of unknown function	65.7421
AKAUv1_110060	CDS	-	conserved protein of unknown function	10.7578
AKAUv1_110061	CDS	-	Oxidoreductase, oxygen dependent, FAD-dependent protein	20.3203
AKAUv1_110062	CDS	-	protein of unknown function	9.56249
AKAUv1_110063	CDS	-	LysR family transcriptional regulator	8.36718
AKAUv1_110064	CDS	-	putative TIM-barrel fold metal-dependent hydrolase	2.39062
AKAUv1_110065	CDS	dctA	C4-dicarboxylic acid, orotate and citrate transporter	1.19531
AKAUv1_110066	CDS	-	conserved protein of unknown function	5.97656
AKAUv1_110067	CDS	-	conserved exported protein of unknown function	2.39062
AKAUv1_110068	CDS	-	GntR family transcriptional regulator	1.19531
AKAUv1_110069	CDS	-	conserved protein of unknown function	3.58593
AKAUv1_110070	CDS	dctA	C4-dicarboxylate transport protein	7.17187
AKAUv1_110071	CDS	-	Pyridine nucleotide-disulfide oxidoreductase dimerization subunit	3.58593
AKAUv1_110072	CDS	-	Alkylhydroperoxidase	0
AKAUv1_110073	CDS	-	DNA-binding domain-containing protein, AraC-type	2.39062
AKAUv1_110074	CDS	-	conserved protein of unknown function	2.39062
AKAUv1_110075	CDS	-	Histidine kinase	26.2969
AKAUv1_110076	CDS	-	Cytochrome d ubiquinol oxidase subunit II	5.97656
AKAUv1_110077	CDS	-	conserved protein of unknown function	2.39062
AKAUv1_110078	CDS	-	conserved protein of unknown function	2.39062
AKAUv1_110079	CDS	-	conserved protein of unknown function	2.39062
AKAUv1_110080	CDS	-	conserved protein of unknown function	0
AKAUv1_110081	CDS	-	conserved exported protein of unknown function	0
AKAUv1_110082	CDS	-	protein of unknown function	0
AKAUv1_110083	CDS	-	protein of unknown function	0
AKAUv1_110084	CDS	-	conserved protein of unknown function	15.5391
AKAUv1_110085	CDS	-	conserved protein of unknown function	10.7578
AKAUv1_110086	CDS	-	protein of unknown function	0
AKAUv1_110087	CDS	ydbC	putative aldo/keto reductase, NAD(P)-binding	2.39062
AKAUv1_110088	CDS	ycaN	Uncharacterized HTH-type transcriptional regulator YcaN	2.39062
AKAUv1_110089	CDS	-	protein of unknown function	2.39062
AKAUv1_110090	CDS	-	Integrase family protein	5.97656
AKAUv1_110091	CDS	-	conserved protein of unknown function	5.97656
AKAUv1_110092	CDS	-	conserved protein of unknown function	3.58593
AKAUv1_110093	CDS	-	conserved protein of unknown function	0
AKAUv1_110094	CDS	-	conserved protein of unknown function	1.19531
AKAUv1_110095	CDS	-	conserved protein of unknown function	0
AKAUv1_110096	CDS	-	conserved protein of unknown function	0
AKAUv1_110097	CDS	-	protein of unknown function	0
AKAUv1_110098	CDS	-	Virulence-associated E family protein	2.39062
AKAUv1_110099	CDS	-	conserved protein of unknown function	0
AKAUv1_110100	CDS	-	protein of unknown function	0
AKAUv1_110101	CDS	-	protein of unknown function	0
AKAUv1_110102	CDS	-	protein of unknown function	0
AKAUv1_110103	CDS	-	conserved protein of unknown function	0
AKAUv1_110104	CDS	-	conserved protein of unknown function	0
AKAUv1_110105	CDS	-	conserved protein of unknown function	1.19531
AKAUv1_110106	CDS	-	Lytic transglycosylase	2.39062
AKAUv1_110107	CDS	-	conserved protein of unknown function	1.19531
AKAUv1_110108	CDS	-	conserved protein of unknown function	2.39062
AKAUv1_110109	CDS	-	conserved protein of unknown function	2.39062
AKAUv1_110110	CDS	-	conserved protein of unknown function	3.58593
AKAUv1_110111	CDS	-	conserved protein of unknown function	3.58593
AKAUv1_110112	CDS	-	protein of unknown function	3.58593
AKAUv1_110113	CDS	-	conserved protein of unknown function	9.56249
AKAUv1_110114	CDS	-	protein of unknown function	31.0781
AKAUv1_110115	CDS	DHBK	putative 3,4-dihydroxy-2-butanone kinase	98.0156
AKAUv1_110116	CDS	ssuA	alkanesulfonate transporter subunit ; periplasmic-binding component of ABC superfamily	11.9531
AKAUv1_110117	CDS	-	protein of unknown function	0
AKAUv1_110118	CDS	-	ABC-type nitrate/sulfonate/bicarbonate transport system, periplasmic component	3.58593
AKAUv1_110119	CDS	-	Binding-protein-dependent transporters inner membrane component	2.39062
AKAUv1_110120	CDS	-	conserved protein of unknown function	0
AKAUv1_110121	CDS	-	NMT1/THI5 like domain-containing protein	1.19531
AKAUv1_110122	CDS	-	protein of unknown function	0
AKAUv1_110123	CDS	-	Multi-sensor signal transduction histidine kinase	0
AKAUv1_110124	CDS	-	conserved protein of unknown function	0
AKAUv1_110125	CDS	cpo	Non-heme chloroperoxidase	0
AKAUv1_110126	CDS	-	conserved protein of unknown function	0
AKAUv1_110127	CDS	-	Acyl-CoA dehydrogenase	0
AKAUv1_110128	CDS	-	Aliphatic sulfonates family ABC transporter periplasmic ligand-binding protein	0
AKAUv1_110129	CDS	-	LysR family transcriptional regulator	3.58593
AKAUv1_110130	CDS	-	Rhodanese	5.97656
AKAUv1_110131	CDS	-	Cysteine dioxygenase type I	1.19531
AKAUv1_110132	CDS	-	conserved protein of unknown function	3.58593
AKAUv1_110133	CDS	-	putative sulfonate monooxygenase	3.58593
AKAUv1_110134	CDS	-	PBS lyase	1.19531
AKAUv1_110135	CDS	-	putative transport protein (ABC superfamily, ATP_bind)	0
AKAUv1_110136	CDS	-	Binding-protein-dependent transport systems inner membrane component	0
AKAUv1_110137	CDS	-	Nitrate ABC transporter periplasmic nitrate-binding protein	2.39062
AKAUv1_110138	CDS	-	Ferredoxin	2.39062
AKAUv1_110139	CDS	-	putative oxidoreductase	3.58593
AKAUv1_110140	CDS	-	GntR family transcriptional regulator	3.58593
AKAUv1_110141	CDS	-	Acriflavin resistance protein	1.19531
AKAUv1_110142	CDS	-	protein of unknown function	0
AKAUv1_110143	CDS	-	conserved protein of unknown function	4.78125
AKAUv1_110144	CDS	-	protein of unknown function	2.39062
AKAUv1_110145	CDS	kdgD	5-dehydro-4-deoxyglucarate dehydratase (5-keto-4-deoxy- glucarate dehydratase)	5.97656
AKAUv1_110146	CDS	gudD	(D)-glucarate dehydratase 1	3.58593
AKAUv1_110147	CDS	-	6-phosphogluconolactonase	2.39062
AKAUv1_110148	CDS	glxR	tartronate semialdehyde reductase, NADH-dependent	4.78125
AKAUv1_110149	CDS	garL	alpha-dehydro-beta-deoxy-D-glucarate aldolase	4.78125
AKAUv1_110150	CDS	-	2-ketoglutarate semialdehyde dehydrogenase	2.39062
AKAUv1_110151	CDS	-	GntR family transcriptional regulator	1.19531
AKAUv1_110152	CDS	-	Porin Gram-negative type	1.19531
AKAUv1_110153	CDS	fliC	Flagellin	2.39062
AKAUv1_110154	CDS	-	Diguanylate cyclase	10.7578
AKAUv1_110155	CDS	-	putative transcriptional regulator (GntR family)	8.36718
AKAUv1_110156	CDS	-	conserved hypothetical protein	1.19531
AKAUv1_110157	CDS	-	Alpha/beta hydrolase fold protein	1.19531
AKAUv1_110158	CDS	-	Flavin reductase domain-containing protein FMN-binding protein	3.58593
AKAUv1_110159	CDS	-	putative monooxygenase	4.78125
AKAUv1_110160	CDS	-	putative aldehyde dehydrogenase	7.17187
AKAUv1_110161	CDS	-	NIPSNAP family containing protein	1.19531
AKAUv1_110162	CDS	-	Spermidine/putrescine-binding periplasmic protein	4.78125
AKAUv1_110163	CDS	-	ABC-type spermidine/putrescine transport system, permease component I	2.39062
AKAUv1_110164	CDS	-	Binding-protein-dependent transport systems inner membrane component	2.39062
AKAUv1_110165	CDS	potA	Spermidine/putrescine import ATP-binding protein PotA	4.78125
AKAUv1_110166	CDS	-	GntR family transcriptional regulator	0
AKAUv1_110167	CDS	-	conserved protein of unknown function	3.58593
AKAUv1_110168	CDS	-	Branched chain amino acid ABC transporter substrate-binding protein	43.0312
AKAUv1_110169	CDS	-	Inner-membrane translocator	4.78125
AKAUv1_110170	CDS	-	ABC transporter	3.58593
AKAUv1_110171	CDS	livF	leucine/isoleucine/valine transporter subunit ; ATP-binding component of ABC superfamily	1.19531
AKAUv1_110172	CDS	atoE	short chain fatty acid transporter	5.97656
AKAUv1_110173	CDS	aphA	Acetylpolyamine aminohydrolase	4.78125
AKAUv1_110174	CDS	-	protein of unknown function	13.1484
AKAUv1_110175	CDS	-	conserved exported protein of unknown function	10.7578
AKAUv1_110176	CDS	pps	CDP-diacylglycerol--serine O-phosphatidyltransferase	13.1484
AKAUv1_110177	CDS	-	Acriflavin resistance protein	3.58593
AKAUv1_110178	CDS	-	RND family efflux transporter MFP subunit	0
AKAUv1_110179	CDS	-	Efflux transporter, outer membrane factor lipoprotein, NodT family	2.39062
AKAUv1_110180	CDS	cusR	DNA-binding response regulator in two-component regulatory system with CusS	14.3437
AKAUv1_110181	CDS	-	Heavy metal sensor signal transduction histidine kinase	41.8359
AKAUv1_110182	CDS	-	conserved protein of unknown function	39.4453
AKAUv1_110183	CDS	-	conserved exported protein of unknown function	9.56249
AKAUv1_110184	CDS	-	YVTN family beta-propeller repeat protein	28.6875
AKAUv1_110185	CDS	-	TonB-dependent receptor	13.1484
AKAUv1_110186	CDS	-	Signal transduction histidine kinase, glucose-6-phosphate specific	21.5156
AKAUv1_110187	CDS	-	LuxR family two component transcriptional regulator	20.3203
AKAUv1_110188	CDS	pqqE	coenzyme PQQ synthesis protein E (Coenzyme PQQ synthesis protein III)	25.1015
AKAUv1_110189	CDS	pqqD	coenzyme PQQ synthesis protein D (Coenzyme PQQ synthesis protein II)	7.17187
AKAUv1_110190	CDS	pqqC	coenzyme PQQ synthesis protein C (Coenzyme PQQ synthesis protein I)	20.3203
AKAUv1_110191	CDS	pqqB	coenzyme PQQ synthesis protein B (Coenzyme PQQ synthesis protein V)	37.0547
AKAUv1_110192	CDS	-	Cytochrome B561	21.5156
AKAUv1_110193	CDS	-	Formylmethanofuran dehydrogenase subunit C	28.6875
AKAUv1_110194	CDS	ffsA	Formylmethanofuran--tetrahydromethanopterin formyltransferase	16.7344
AKAUv1_110195	CDS	-	Formylmethanofuran dehydrogenase subunit A	32.2734
AKAUv1_110196	CDS	-	Formylmethanofuran dehydrogenase subunit B	15.5391
AKAUv1_110197	CDS	-	Histidine biosynthesis protein	25.1015
AKAUv1_110198	CDS	-	conserved protein of unknown function	28.6875
AKAUv1_110199	CDS	-	H4MPT-linked C1 transfer pathway protein	20.3203
AKAUv1_110200	CDS	-	putative kinase, aspartokinase/uridylate kinase	28.6875
AKAUv1_110201	CDS	-	conserved protein of unknown function	28.6875
AKAUv1_110202	CDS	-	conserved protein of unknown function	8.36718
AKAUv1_110203	CDS	-	protein of unknown function	71.7187
AKAUv1_110204	CDS	-	protein of unknown function	1127.18
AKAUv1_110205	CDS	cbbL	Ribulose bisphosphate carboxylase large chain	13.1484
AKAUv1_110206	CDS	cbbS	Ribulose bisphosphate carboxylase small chain	4.78125
AKAUv1_110207	CDS	cfxQ	Protein CfxQ	0
AKAUv1_110208	CDS	fbp	Fructose-1,6-bisphosphatase class 1 3	10.7578
AKAUv1_110209	CDS	prkB	phosphoribulokinase	25.1015
AKAUv1_110210	CDS	-	protein of unknown function	26.2969
AKAUv1_110211	CDS	-	Dihydropteroate synthase DHPS	46.6172
AKAUv1_110212	CDS	-	Flavoprotein	28.6875
AKAUv1_110213	CDS	-	Fis family GAF modulated sigma54 specific transcriptional regulator	115.945
AKAUv1_110214	CDS	-	FolB domain protein	25.1015
AKAUv1_110215	CDS	-	conserved exported protein of unknown function	19.125
AKAUv1_110216	CDS	-	protein of unknown function	11.9531
AKAUv1_110217	CDS	fae	Formaldehyde-activating enzyme	118.336
AKAUv1_110218	CDS	-	Triphosphoribosyl-dephospho-CoA protein	14.3437
AKAUv1_110219	CDS	-	Alpha-L-glutamate ligase	41.8359
AKAUv1_110220	CDS	mch	Methenyltetrahydromethanopterin cyclohydrolase	41.8359
AKAUv1_110221	CDS	-	conserved exported protein of unknown function	27.4922
AKAUv1_110222	CDS	mtdB	NAD(P)-dependent methylenetetrahydromethanopterin dehydrogenase	22.7109
AKAUv1_110223	CDS	-	Beta-ribofuranosylaminobenzene 5'-phosphate synthase	23.9062
AKAUv1_110224	CDS	-	Pterin-4a-carbinolamine dehydratase	8.36718
AKAUv1_110225	CDS	-	protein of unknown function	13.1484
AKAUv1_110226	CDS	xoxF	putative dehydrogenase XoxF	276.117
AKAUv1_110227	CDS	-	putative methanol dehydrogenase-like protein, cytochrome cL (XoxG)	62.1562
AKAUv1_110228	CDS	-	Extracellular solute-binding protein	53.789
AKAUv1_110229	CDS	-	conserved exported protein of unknown function	41.8359
AKAUv1_110230	CDS	cfxR	HTH-type transcriptional regulator CfxR	32.2734
AKAUv1_110231	CDS	-	conserved protein of unknown function	88.4531
AKAUv1_110232	CDS	-	conserved protein of unknown function	156.586
AKAUv1_110233	CDS	ybdD	conserved hypothetical protein	8.36718
AKAUv1_110234	CDS	cstA	carbon starvation protein	14.3437
AKAUv1_110235	CDS	-	Integral membrane sensor signal transduction histidine kinase	13.1484
AKAUv1_110236	CDS	-	Two component LuxR family transcriptional regulator	4.78125
AKAUv1_110237	CDS	phnA	conserved hypothetical protein	2.39062
AKAUv1_110238	CDS	-	conserved protein of unknown function	29.8828
AKAUv1_110239	CDS	-	conserved protein of unknown function	9.56249
AKAUv1_110240	CDS	-	conserved protein of unknown function	3.58593
AKAUv1_110241	CDS	-	conserved membrane protein of unknown function	4.78125
AKAUv1_110242	CDS	-	Short-chain dehydrogenase/reductase SDR	3.58593
AKAUv1_110243	CDS	-	Alcohol dehydrogenase	1.19531
AKAUv1_110244	CDS	-	putative enzyme	0
AKAUv1_110245	CDS	-	conserved protein of unknown function	3.58593
AKAUv1_110246	CDS	-	2-haloalkanoic acid dehalogenase	10.7578
AKAUv1_110247	CDS	-	Toluene tolerance family protein	17.9297
AKAUv1_110248	CDS	etfB	electron transfer flavoprotein beta-subunit	5.97656
AKAUv1_110249	CDS	etfA	electron transfer flavoprotein alpha-subunit	2.39062
AKAUv1_110250	CDS	-	putative HpcH/HpaI aldolase/citrate lyase	5.97656
AKAUv1_110251	CDS	-	LysR family transcriptional regulator	11.9531
AKAUv1_110252	CDS	-	Major facilitator transporter	3.58593
AKAUv1_110253	CDS	-	L-carnitine dehydratase/bile acid-inducible protein F	2.39062
AKAUv1_110254	CDS	-	Acyl-CoA dehydrogenase domain-containing protein	1.19531
AKAUv1_110255	CDS	-	conserved protein of unknown function	3.58593
AKAUv1_110256	CDS	-	Ap4A phosphorylase II	11.9531
AKAUv1_110257	CDS	-	conserved protein of unknown function	10.7578
AKAUv1_110258	CDS	-	conserved exported protein of unknown function	5.97656
AKAUv1_110259	CDS	-	conserved protein of unknown function	20.3203
AKAUv1_110260	CDS	-	conserved membrane protein of unknown function	13.1484
AKAUv1_110261	CDS	-	conserved membrane protein of unknown function	15.5391
AKAUv1_110262	CDS	-	putative DNA repair exonuclease	11.9531
AKAUv1_110263	CDS	-	conserved protein of unknown function	38.25
AKAUv1_110264	CDS	-	protein of unknown function	52.5937
AKAUv1_110265	CDS	-	Inosine/uridine-preferring nucleoside hydrolase	51.3984
AKAUv1_110266	CDS	-	Alcohol dehydrogenase GroES domain-containing protein	81.2812
AKAUv1_110267	CDS	-	protein of unknown function	5.97656
AKAUv1_1110001	CDS	-	conserved protein of unknown function	0
AKAUv1_1110002	CDS	-	conserved exported protein of unknown function	10.7578
AKAUv1_1120001	CDS	-	conserved protein of unknown function	0
AKAUv1_1120002	CDS	-	conserved protein of unknown function	1.19531
AKAUv1_1120003	CDS	-	conserved protein of unknown function	0
AKAUv1_1120004	CDS	-	putative endonuclease	1.19531
AKAUv1_1120005	CDS	-	conserved protein of unknown function	1.19531
AKAUv1_1120006	CDS	-	putative ATPase involved in DNA repair	1.19531
AKAUv1_1120007	CDS	-	conserved protein of unknown function	0
AKAUv1_1120008	CDS	-	DNA repair exonuclease-like protein	0
AKAUv1_1120009	CDS	-	protein of unknown function	0
AKAUv1_1120010	CDS	-	conserved protein of unknown function	1.19531
AKAUv1_1120011	CDS	-	protein of unknown function	0
AKAUv1_1120012	CDS	-	protein of unknown function	7.17187
AKAUv1_1120013	CDS	-	protein of unknown function	7.17187
AKAUv1_1120014	CDS	-	conserved protein of unknown function	1.19531
AKAUv1_1120015	CDS	-	conserved protein of unknown function	1.19531
AKAUv1_1120016	CDS	-	conserved protein of unknown function	0
AKAUv1_1120017	CDS	-	conserved protein of unknown function	0
AKAUv1_1120018	CDS	-	conserved protein of unknown function	3.58593
AKAUv1_1120019	CDS	-	conserved protein of unknown function	1.19531
AKAUv1_1120020	CDS	-	UvrD/REP helicase	3.58593
AKAUv1_1120021	CDS	-	conserved protein of unknown function	3.58593
AKAUv1_1120022	CDS	-	conserved membrane protein of unknown function	1.19531
AKAUv1_1120023	CDS	-	conserved protein of unknown function	2.39062
AKAUv1_1120024	CDS	-	conserved protein of unknown function	3.58593
AKAUv1_1120025	CDS	-	conserved protein of unknown function	0
AKAUv1_1120026	CDS	-	conserved protein of unknown function	2.39062
AKAUv1_1120027	CDS	-	conserved membrane protein of unknown function	2.39062
AKAUv1_1120028	CDS	-	Type IV secretion system family protein	0
AKAUv1_1120029	CDS	-	Type IV secretory pathway VirB4 components-like protein	3.58593
AKAUv1_1120030	CDS	-	conserved protein of unknown function	0
AKAUv1_1120031	CDS	-	Type IV secretion system protein	0
AKAUv1_1120032	CDS	-	Type II secretion system protein E	0
AKAUv1_1120033	CDS	-	conserved protein of unknown function	1.19531
AKAUv1_1120034	CDS	-	conserved protein of unknown function	1.19531
AKAUv1_1120035	CDS	-	ATPase	1.19531
AKAUv1_1120036	CDS	-	conserved protein of unknown function	0
AKAUv1_1120037	CDS	-	conserved protein of unknown function	1.19531
AKAUv1_1130001	CDS	-	conserved protein of unknown function	5.97656
AKAUv1_1130002	CDS	-	conserved protein of unknown function	4.78125
AKAUv1_1130003	CDS	-	Histone family protein DNA-binding protein	35.8593
AKAUv1_1130004	CDS	-	protein of unknown function	10.7578
AKAUv1_1130005	CDS	-	conserved protein of unknown function	2.39062
AKAUv1_1130006	CDS	-	conserved protein of unknown function	9.56249
AKAUv1_1130007	CDS	-	conserved protein of unknown function	15.5391
AKAUv1_1130008	CDS	-	conserved protein of unknown function	14.3437
AKAUv1_1130009	CDS	-	conserved protein of unknown function	5.97656
AKAUv1_1130010	CDS	-	conserved protein of unknown function	1.19531
AKAUv1_1130011	CDS	-	conserved protein of unknown function	1.19531
AKAUv1_1140001	CDS	-	Outer membrane autotransporter	2.39062
AKAUv1_1140002	CDS	-	AraC family transcriptional regulator	16.7344
AKAUv1_1140003	CDS	-	putative NADPH-quinone reductase (Modulator of drug activity B)	4.78125
AKAUv1_1140004	CDS	-	Enoyl-CoA hydratase/isomerase	1.19531
AKAUv1_1140005	CDS	-	conserved protein of unknown function	1.19531
AKAUv1_1140006	CDS	alkJ	Alcohol dehydrogenase [acceptor]	1.19531
AKAUv1_1140007	CDS	BDS	Alkyl/aryl-sulfatase BDS1	3.58593
AKAUv1_1140008	CDS	-	Glyoxalase/bleomycin resistance protein/dioxygenase	15.5391
AKAUv1_1140009	CDS	-	TetR family transcriptional regulator	7.17187
AKAUv1_1140010	CDS	-	conserved protein of unknown function	5.97656
AKAUv1_1140011	CDS	-	LysR family transcriptional regulator	77.6953
AKAUv1_1140012	CDS	ohr	Organic hydroperoxide resistance protein	9.56249
AKAUv1_1140013	CDS	-	Major facilitator superfamily protein	11.9531
AKAUv1_1140014	CDS	-	Shikimate 5-dehydrogenase	7.17187
AKAUv1_1140015	CDS	-	Arabinose efflux permease family protein	38.25
AKAUv1_1140016	CDS	-	conserved protein of unknown function	0
AKAUv1_1140017	CDS	-	GntR family transcriptional regulator	2.39062
AKAUv1_1140018	CDS	-	Alkylhydroperoxidase	1.19531
AKAUv1_1140019	CDS	sugE	multidrug efflux system protein	1.19531
AKAUv1_1140020	CDS	-	conserved hypothetical protein	4.78125
AKAUv1_1140021	CDS	-	LysR family transcriptional regulator	0
AKAUv1_1140022	CDS	-	Extracellular solute-binding protein	17.9297
AKAUv1_1140023	CDS	fbpC	Fe(3+) ions import ATP-binding protein FbpC	16.7344
AKAUv1_1140024	CDS	-	ABC-type spermidine/putrescine transport system, permease component I	15.5391
AKAUv1_1140025	CDS	-	Binding-protein-dependent transport system inner membrane protein	19.125
AKAUv1_1140026	CDS	ooxB	Opine oxidase subunit B	19.125
AKAUv1_1140027	CDS	-	conserved protein of unknown function	2.39062
AKAUv1_1140028	CDS	ooxA	Opine oxidase subunit A	21.5156
AKAUv1_1140029	CDS	-	FAD dependent oxidoreductase	21.5156
AKAUv1_1140030	CDS	-	RutC family protein HD_0322	8.36718
AKAUv1_1140031	CDS	-	PAS/PAC sensor-containing diguanylate cyclase	32.2734
AKAUv1_1140032	CDS	-	protein of unknown function	3.58593
AKAUv1_1140033	CDS	-	conserved protein of unknown function	23.9062
AKAUv1_1140034	CDS	-	conserved protein of unknown function	16.7344
AKAUv1_1140035	CDS	-	conserved exported protein of unknown function	19.125
AKAUv1_1140036	CDS	-	Acyltransferase 3	3.58593
AKAUv1_1140037	CDS	-	conserved exported protein of unknown function	8.36718
AKAUv1_1140038	CDS	-	Oxidoreductase molybdopterin binding protein	4.78125
AKAUv1_1140039	CDS	-	Thiosulfate reductase cytochrome B subunit (Membrane anchoring protein)	4.78125
AKAUv1_1140040	CDS	-	protein of unknown function	1.19531
AKAUv1_1140041	CDS	-	TonB-dependent siderophore receptor	9.56249
AKAUv1_1140042	CDS	-	DSBA oxidoreductase	13.1484
AKAUv1_1140043	CDS	-	Translation elongation factor-like GTPase	149.414
AKAUv1_1140044	CDS	-	conserved protein of unknown function	10.7578
AKAUv1_1140045	CDS	-	conserved protein of unknown function	4.78125
AKAUv1_1140046	CDS	-	conserved protein of unknown function	13.1484
AKAUv1_1150001	CDS	-	Major facilitator transporter	2.39062
AKAUv1_1150002	CDS	hipO	Hippurate hydrolase	4.78125
AKAUv1_1150003	CDS	-	LysR family transcriptional regulator	2.39062
AKAUv1_1150004	CDS	-	putative Aldehyde dehydrogenase (NAD(+))	4.78125
AKAUv1_1150005	CDS	-	conserved protein of unknown function	0
AKAUv1_1150006	CDS	-	conserved exported protein of unknown function	1.19531
AKAUv1_1160001	CDS	-	Cyclic nucleotide-regulated small mechanosensitive ion channel	15.5391
AKAUv1_1160002	CDS	-	Copper resistance protein CopC	0
AKAUv1_1160003	CDS	-	conserved exported protein of unknown function	1.19531
AKAUv1_1160004	CDS	-	conserved exported protein of unknown function	8.36718
AKAUv1_1160005	CDS	ybaA	conserved hypothetical protein	8.36718
AKAUv1_1160006	CDS	-	Metallophosphoesterase	10.7578
AKAUv1_1160007	CDS	-	protein of unknown function	11.9531
AKAUv1_1160008	CDS	-	conserved exported protein of unknown function	2.39062
AKAUv1_1160009	CDS	-	GntR family transcriptional regulator	33.4687
AKAUv1_1160010	CDS	-	Major facilitator transporter	89.6484
AKAUv1_1160011	CDS	-	conserved protein of unknown function	13.1484
AKAUv1_1160012	CDS	-	GntR family transcriptional regulator	5.97656
AKAUv1_1160013	CDS	oxc	putative oxalyl-CoA decarboxylase	35.8593
AKAUv1_1160014	CDS	frc	formyl-CoA transferase, NAD(P)-binding	40.6406
AKAUv1_1160015	CDS	-	putative PAS/PAC sensor protein	5.97656
AKAUv1_1160016	CDS	-	conserved protein of unknown function	8.36718
AKAUv1_1160017	CDS	-	conserved protein of unknown function	2.39062
AKAUv1_1160018	CDS	-	conserved protein of unknown function	0
AKAUv1_1160019	CDS	frc	formyl-CoA transferase, NAD(P)-binding	28.6875
AKAUv1_1160020	CDS	-	2-keto-4-pentenoate hydratase/2-oxohepta-3-ene-1,7-dioic acid hydratase	16.7344
AKAUv1_1160021	CDS	-	putative 2-dehydropantoate 2-reductase	37.0547
AKAUv1_1160022	CDS	-	conserved protein of unknown function	2.39062
AKAUv1_1160023	CDS	-	Porin	15.5391
AKAUv1_1160024	CDS	yvaG	Uncharacterized oxidoreductase YvaG	62.1562
AKAUv1_1160025	CDS	-	conserved protein of unknown function	22.7109
AKAUv1_1160026	CDS	-	conserved protein of unknown function	2.39062
AKAUv1_1160027	CDS	-	conserved exported protein of unknown function	1.19531
AKAUv1_1160028	CDS	-	Porin	3.58593
AKAUv1_1160029	CDS	-	conserved exported protein of unknown function	5.97656
AKAUv1_1160030	CDS	-	Taurine dioxygenase	5.97656
AKAUv1_1160031	CDS	-	Nitrate/sulfonate/bicarbonate ABC transporter periplasmic ligand-binding protein	0
AKAUv1_1160032	CDS	-	ABC transporter	1.19531
AKAUv1_1160033	CDS	-	ABC-type nitrate/sulfonate/bicarbonate transport system, permease component	3.58593
AKAUv1_1160034	CDS	-	Cupin domain-containing protein	25.1015
AKAUv1_1160035	CDS	-	GAF sensor-containing diguanylate cyclase/phosphodiesterase	43.0312
AKAUv1_1160036	CDS	-	Alkylhydroperoxidase AhpD	21.5156
AKAUv1_1160037	CDS	-	exported protein of unknown function	5.97656
AKAUv1_1170001	CDS	-	Cytochrome c biogenesis protein CcsA (fragment)	29.8828
AKAUv1_1170002	CDS	yedY	exported heme-molybdoenzyme molybdopterin-containing subunit YedY; TAT export	2.39062
AKAUv1_1170003	CDS	yedZ	Sulfoxide reductase heme-binding subunit YedZ	9.56249
AKAUv1_1170004	CDS	-	protein of unknown function	8.36718
AKAUv1_1170005	CDS	lysA	diaminopimelate decarboxylase	26.2969
AKAUv1_1170006	CDS	-	putative lipoprotein	5.97656
AKAUv1_1170007	CDS	cyaY	frataxin, iron-binding and oxidizing protein	1.19531
AKAUv1_1170008	CDS	mrcA	Penicillin-binding protein 1A [Includes: Penicillin-insensitive transglycosylase ; Penicillin-sensitive transpeptidase]	21.5156
AKAUv1_1170009	CDS	-	conserved protein of unknown function	0
AKAUv1_1170010	CDS	-	Tfp pilus assembly protein PilN	1.19531
AKAUv1_1170011	CDS	-	conserved protein of unknown function	2.39062
AKAUv1_1170012	CDS	-	Type IV pilus secretin PilQ	4.78125
AKAUv1_1170013	CDS	aroK	shikimate kinase I	25.1015
AKAUv1_1170014	CDS	aroB	3-dehydroquinate synthase	52.5937
AKAUv1_1170015	CDS	-	Deoxyguanosinetriphosphate triphosphohydrolase-like protein	51.3984
AKAUv1_1170016	CDS	-	conserved protein of unknown function	126.703
AKAUv1_1170017	CDS	-	Outer membrane protein W	175.711
AKAUv1_1170018	CDS	-	conserved protein of unknown function	44.2265
AKAUv1_1170019	CDS	gltB	glutamate synthase, large subunit	101.601
AKAUv1_1170020	CDS	gltD	Glutamate synthase [NADPH] small chain	53.789
AKAUv1_1170021	CDS	-	conserved exported protein of unknown function	3.58593
AKAUv1_1180001	CDS	-	NAD-dependent epimerase/dehydratase (fragment)	0
AKAUv1_1180002	CDS	-	protein of unknown function	0
AKAUv1_1180003	CDS	-	ATP-dependent DNA helicase RecQ	0
AKAUv1_1190001	CDS	exbD	Biopolymer transport protein exbD1	1.19531
AKAUv1_1200001	CDS	-	conserved protein of unknown function	1.19531
AKAUv1_1200002	CDS	-	protein of unknown function	1.19531
AKAUv1_1200003	CDS	-	putative DNA methylase	56.1796
AKAUv1_1200004	CDS	yeeB	putative ATP-dependent helicase YeeB	29.8828
AKAUv1_1200005	CDS	-	conserved protein of unknown function	10.7578
AKAUv1_1200006	CDS	-	Lipoprotein	3.58593
AKAUv1_1200007	CDS	-	conserved exported protein of unknown function	4.78125
AKAUv1_1200008	CDS	-	protein of unknown function	4.78125
AKAUv1_1200009	CDS	-	protein of unknown function	0
AKAUv1_120001	CDS	-	protein of unknown function	1.19531
AKAUv1_1200010	CDS	-	conserved protein of unknown function	2.39062
AKAUv1_1200011	CDS	-	conserved protein of unknown function	0
AKAUv1_1200012	CDS	-	conserved protein of unknown function	1.19531
AKAUv1_1200013	CDS	-	conserved protein of unknown function	1.19531
AKAUv1_1200014	CDS	-	protein of unknown function	3.58593
AKAUv1_1200015	CDS	-	protein of unknown function	2.39062
AKAUv1_1200016	CDS	-	conserved protein of unknown function	4.78125
AKAUv1_1200017	CDS	-	conserved protein of unknown function	5.97656
AKAUv1_1200018	CDS	-	ATPase AAA	1.19531
AKAUv1_1200019	CDS	-	conserved protein of unknown function	7.17187
AKAUv1_120002	CDS	flhF	Flagellar biosynthesis regulator FlhF	37.0547
AKAUv1_1200020	CDS	-	conserved protein of unknown function	1.19531
AKAUv1_1200021	CDS	-	ADP-ribosylglycohydrolase	2.39062
AKAUv1_1200022	CDS	-	conserved protein of unknown function	3.58593
AKAUv1_1200023	CDS	-	conserved protein of unknown function	1.19531
AKAUv1_1200024	CDS	-	Metallophosphoesterase	5.97656
AKAUv1_1200025	CDS	-	conserved protein of unknown function	11.9531
AKAUv1_1200026	CDS	-	conserved protein of unknown function	0
AKAUv1_1200027	CDS	-	conserved protein of unknown function	0
AKAUv1_1200028	CDS	-	conserved protein of unknown function	1.19531
AKAUv1_1200029	CDS	-	exported protein of unknown function	2.39062
AKAUv1_120003	CDS	-	Flagellar biosynthesis protein FlhG	40.6406
AKAUv1_1200030	CDS	-	conserved protein of unknown function	5.97656
AKAUv1_1200031	CDS	-	Silent information regulator protein Sir2	3.58593
AKAUv1_1200032	CDS	-	DNA helicase/exodeoxyribonuclease V, gamma subunit	5.97656
AKAUv1_1200033	CDS	-	DNA helicase/exodeoxyribonuclease V, beta subunit	5.97656
AKAUv1_1200034	CDS	-	DNA helicase/exodeoxyribonuclease V, alpha subunit	0
AKAUv1_120004	CDS	fliA	RNA polymerase, sigma 28 (sigma F) factor	38.25
AKAUv1_120005	CDS	-	conserved protein of unknown function	5.97656
AKAUv1_120006	CDS	-	protein of unknown function	7.17187
AKAUv1_120007	CDS	-	exported protein of unknown function	11.9531
AKAUv1_120008	CDS	-	FlgN family protein	46.6172
AKAUv1_120009	CDS	-	Anti-sigma28 factor FlgM	51.3984
AKAUv1_120010	CDS	-	Flagella basal body P-ring formation protein FlgA	20.3203
AKAUv1_120011	CDS	flgB	flagellar component of cell-proximal portion of basal-body rod	16.7344
AKAUv1_120012	CDS	flgC	flagellar component of cell-proximal portion of basal-body rod	13.1484
AKAUv1_120013	CDS	flgD	Flagellar basal body rod modification protein	15.5391
AKAUv1_120014	CDS	-	Flagellar hook-basal body protein	45.4218
AKAUv1_120015	CDS	flgF	flagellar component of cell-proximal portion of basal-body rod	13.1484
AKAUv1_120016	CDS	flgG	flagellar component of cell-distal portion of basal-body rod	16.7344
AKAUv1_120017	CDS	flgH	flagellar protein of basal-body outer-membrane L ring	17.9297
AKAUv1_120018	CDS	flgI	flagellar basal body P-ring protein	39.4453
AKAUv1_120019	CDS	flgJ	muramidase	33.4687
AKAUv1_120020	CDS	-	protein of unknown function	28.6875
AKAUv1_120021	CDS	ycgR	Flagellar brake protein YcgR 1	64.5468
AKAUv1_120022	CDS	-	protein of unknown function	10.7578
AKAUv1_120023	CDS	-	exported protein of unknown function	0
AKAUv1_120024	CDS	flgK	Flagellar hook-associated protein FlgK	22.7109
AKAUv1_120025	CDS	flgL	Flagellar hook-associated protein FlgL	63.3515
AKAUv1_120026	CDS	-	conserved protein of unknown function	27.4922
AKAUv1_120027	CDS	-	conserved protein of unknown function	5.97656
AKAUv1_120028	CDS	fliR	flagellar export pore protein	11.9531
AKAUv1_120029	CDS	fliQ	flagellar biosynthesis protein	3.58593
AKAUv1_120030	CDS	fliP	flagellar biosynthesis protein	5.97656
AKAUv1_120031	CDS	-	Flagellar biosynthesis protein FliO	8.36718
AKAUv1_120032	CDS	fliN	flagellar motor switching and energizing component	10.7578
AKAUv1_120033	CDS	fliM	flagellar motor switching and energizing component	43.0312
AKAUv1_120034	CDS	fliL	Flagellar basal body-associated protein FliL	15.5391
AKAUv1_120035	CDS	-	protein of unknown function	4.78125
AKAUv1_120036	CDS	-	Flagellar hook-length control protein	27.4922
AKAUv1_120037	CDS	-	protein of unknown function	3.58593
AKAUv1_120038	CDS	-	Flagellar export protein FliJ	9.56249
AKAUv1_120039	CDS	fliI	flagellum-specific ATP synthase	41.8359
AKAUv1_120040	CDS	fliH	Flagellar assembly protein H	32.2734
AKAUv1_120041	CDS	fliG	flagellar motor switching and energizing component	46.6172
AKAUv1_120042	CDS	fliF	flagellar basal-body MS-ring and collar protein	45.4218
AKAUv1_120043	CDS	fliE	flagellar basal-body component	7.17187
AKAUv1_120044	CDS	-	protein of unknown function	3.58593
AKAUv1_120045	CDS	fliS	Flagellar protein FliS	20.3203
AKAUv1_120046	CDS	-	putative flagellar protein FliT	14.3437
AKAUv1_120047	CDS	-	conserved protein of unknown function	16.7344
AKAUv1_120048	CDS	-	conserved protein of unknown function	16.7344
AKAUv1_120049	CDS	calB	putative coniferyl aldehyde dehydrogenase	49.0078
AKAUv1_120050	CDS	aidB	isovaleryl CoA dehydrogenase	81.2812
AKAUv1_120051	CDS	alkJ	Alcohol dehydrogenase [acceptor]	5.97656
AKAUv1_120052	CDS	-	OmpA/MotB domain-containing protein	7.17187
AKAUv1_120053	CDS	ywbI	Uncharacterized HTH-type transcriptional regulator YwbI	1.19531
AKAUv1_120054	CDS	-	putative effector of murein hydrolase LrgA	2.39062
AKAUv1_120055	CDS	-	conserved hypothetical protein; putative membrane protein	5.97656
AKAUv1_120056	CDS	-	Glycosyl transferase family protein	19.125
AKAUv1_120057	CDS	sahH	S-adenosyl-L-homocysteine hydrolase	38.25
AKAUv1_120058	CDS	yvlD	Uncharacterized membrane protein YvlD	4.78125
AKAUv1_120059	CDS	metF	5,10-methylenetetrahydrofolate reductase	20.3203
AKAUv1_120060	CDS	-	conserved protein of unknown function	17.9297
AKAUv1_120061	CDS	-	protein of unknown function	9.56249
AKAUv1_120062	CDS	dppA	dipeptide transporter ; periplasmic-binding component of ABC superfamily	29.8828
AKAUv1_120063	CDS	dppA	dipeptide transporter ; periplasmic-binding component of ABC superfamily	95.6249
AKAUv1_120064	CDS	dppB	dipeptide transporter; membrane component of ABC superfamily	13.1484
AKAUv1_120065	CDS	dppC	dipeptide transporter ; membrane component of ABC superfamily	11.9531
AKAUv1_120066	CDS	dppD	dipeptide transporter ; ATP-binding component of ABC superfamily	27.4922
AKAUv1_120067	CDS	dppF	dipeptide transporter ; ATP-binding component of ABC superfamily	34.664
AKAUv1_120068	CDS	-	GumN family protein	8.36718
AKAUv1_120069	CDS	-	TPR repeat-containing protein	1.19531
AKAUv1_120070	CDS	-	conserved membrane protein of unknown function	8.36718
AKAUv1_120071	CDS	-	conserved membrane protein of unknown function	3.58593
AKAUv1_120072	CDS	ybgL	putative lactam utilization protein, UPF0271 family	23.9062
AKAUv1_120073	CDS	ybgK	putative hydrolase subunit	15.5391
AKAUv1_120074	CDS	ybgJ	putative hydrolase subunit	13.1484
AKAUv1_120075	CDS	-	putative transcription regulator, contains HTH domain (MarR family)	23.9062
AKAUv1_120076	CDS	-	exported protein of unknown function	2.39062
AKAUv1_1210001	CDS	-	conserved exported protein of unknown function	22.7109
AKAUv1_1210002	CDS	-	conserved protein of unknown function	22.7109
AKAUv1_1210003	CDS	pps	phosphoenolpyruvate synthase	76.4999
AKAUv1_1210004	CDS	ydiA	conserved hypothetical protein	31.0781
AKAUv1_1210005	CDS	-	tRNA/rRNA methyltransferase SpoU	7.17187
AKAUv1_1210006	CDS	rnhB	Ribonuclease HII	32.2734
AKAUv1_1210007	CDS	lpxB	tetraacyldisaccharide-1-P synthase	20.3203
AKAUv1_1210008	CDS	lpxA	UDP-N-acetylglucosamine acetyltransferase	27.4922
AKAUv1_1210009	CDS	fabZ	(3R)-hydroxymyristol acyl carrier protein dehydratase	10.7578
AKAUv1_1210010	CDS	lpxD	UDP-3-O-(3-hydroxymyristoyl)-glucosamine N-acyltransferase	38.25
AKAUv1_1210011	CDS	-	Outer membrane chaperone Skp	9.56249
AKAUv1_1210012	CDS	bamA	Outer membrane protein assembly factor BamA	120.726
AKAUv1_1210013	CDS	yaeL	zinc metallopeptidase	31.0781
AKAUv1_1210014	CDS	dxr	1-deoxy-D-xylulose 5-phosphate reductoisomerase	23.9062
AKAUv1_1210015	CDS	cdsA	Phosphatidate cytidylyltransferase	19.125
AKAUv1_1210016	CDS	ispU	undecaprenyl pyrophosphate synthase	17.9297
AKAUv1_1210017	CDS	frr	ribosome recycling factor	43.0312
AKAUv1_1210018	CDS	pyrH	uridylate kinase	31.0781
AKAUv1_1210019	CDS	-	protein of unknown function	14.3437
AKAUv1_1210020	CDS	tsf	protein chain elongation factor EF-Ts	47.8125
AKAUv1_1210021	CDS	rpsB	30S ribosomal subunit protein S2	118.336
AKAUv1_1210022	CDS	map	methionine aminopeptidase	62.1562
AKAUv1_1210023	CDS	glnD	[Protein-PII] uridylyltransferase	136.266
AKAUv1_1220001	CDS	-	protein of unknown function	22.7109
AKAUv1_1220002	CDS	-	conserved protein of unknown function	28.6875
AKAUv1_1220003	CDS	-	conserved protein of unknown function	9.56249
AKAUv1_1220004	CDS	-	conserved protein of unknown function	5.97656
AKAUv1_1230001	CDS	-	protein of unknown function	1.19531
AKAUv1_1230002	CDS	ydhJ	undecaprenyl pyrophosphate phosphatase	3.58593
AKAUv1_1230003	CDS	-	conserved protein of unknown function	1.19531
AKAUv1_1230004	CDS	-	putative membrane protein	3.58593
AKAUv1_1230005	CDS	fusA	Fusaric acid resistance protein FusA	1.19531
AKAUv1_1230006	CDS	-	Transcriptional regulator	21.5156
AKAUv1_1230007	CDS	-	conserved exported protein of unknown function	11.9531
AKAUv1_1230008	CDS	-	putative phosphohydrolase	28.6875
AKAUv1_1230009	CDS	-	FAD/FMN-dependent dehydrogenase	7.17187
AKAUv1_1230010	CDS	-	putative membrane protein	7.17187
AKAUv1_1230011	CDS	wrbA	tryptophan repressor binding protein	9.56249
AKAUv1_1230012	CDS	-	conserved membrane protein of unknown function	72.914
AKAUv1_1230013	CDS	-	conserved protein of unknown function	45.4218
AKAUv1_1230014	CDS	-	putative hydrolase or acyltransferase of alpha/beta superfamily	19.125
AKAUv1_1230015	CDS	-	O-acetylhomoserine (thiol)-lyase	9.56249
AKAUv1_1230016	CDS	-	CBS domain-containing protein	54.9843
AKAUv1_1230017	CDS	-	Phospholipid/glycerol acyltransferase	11.9531
AKAUv1_1230018	CDS	aroC	chorismate synthase	28.6875
AKAUv1_1230019	CDS	-	TPR repeat-containing protein	15.5391
AKAUv1_1230020	CDS	etfD	electron transfer flavoprotein-ubiquinone oxidoreductase (ETF-QO) (ETF-ubiquinone oxidoreductase) (ETF dehydrogenase) (Electron-transferring-flavoprotein dehydrogenase)	25.1015
AKAUv1_1230021	CDS	-	Short chain dehydrogenase	26.2969
AKAUv1_1230022	CDS	-	putative thioesterase	14.3437
AKAUv1_1230023	CDS	-	LuxR family transcriptional regulator	2.39062
AKAUv1_1230024	CDS	atoD	acetyl-CoA:acetoacetyl-CoA transferase, alpha subunit	35.8593
AKAUv1_1230025	CDS	atoA	acetyl-CoA:acetoacetyl-CoA transferase, beta subunit	51.3984
AKAUv1_1230026	CDS	-	protein of unknown function	2.39062
AKAUv1_1230027	CDS	-	Alpha/beta hydrolase fold protein	25.1015
AKAUv1_1230028	CDS	-	RutC family protein HD_0322	13.1484
AKAUv1_1230029	CDS	relA	GTP pyrophosphokinase	80.0859
AKAUv1_1230030	CDS	thrS	threonyl-tRNA synthetase	192.445
AKAUv1_1230031	CDS	infC	protein chain initiation factor IF-3	337.078
AKAUv1_1230032	CDS	rpmI	50S ribosomal subunit protein L35	121.922
AKAUv1_1230033	CDS	rplT	50S ribosomal subunit protein L20	101.601
AKAUv1_1230034	CDS	pheS	phenylalanine tRNA synthetase, alpha subunit	23.9062
AKAUv1_1230035	CDS	pheT	phenylalanine tRNA synthetase, beta subunit	100.406
AKAUv1_1230036	CDS	ihfA	Integration host factor subunit alpha	84.8671
AKAUv1_1230037	CDS	-	putative transcriptional regulator	53.789
AKAUv1_1230038	CDS	-	conserved protein of unknown function	13.1484
AKAUv1_1230039	CDS	-	protein of unknown function	45.4218
AKAUv1_1230040	CDS	-	Excinuclease ABC subunit A	44.2265
AKAUv1_1230041	CDS	-	protein of unknown function	4.78125
AKAUv1_1230042	CDS	-	Tellurite resistance protein-like permease	2.39062
AKAUv1_1230043	CDS	yfcG	Disulfide-bond oxidoreductase YfcG	13.1484
AKAUv1_1230044	CDS	plcN	Non-hemolytic phospholipase C	8.36718
AKAUv1_1230045	CDS	-	exported protein of unknown function	0
AKAUv1_1230046	CDS	-	Alpha/beta hydrolase fold protein	3.58593
AKAUv1_1230047	CDS	bclA	Benzoate--CoA ligase	2.39062
AKAUv1_1230048	CDS	-	conserved protein of unknown function	7.17187
AKAUv1_1230049	CDS	aroK	Shikimate kinase	8.36718
AKAUv1_1230050	CDS	boxC	Benzoyl-CoA-dihydrodiol lyase	17.9297
AKAUv1_1230051	CDS	boxB	Benzoyl-CoA oxygenase component B	11.9531
AKAUv1_1230052	CDS	boxA	Benzoyl-CoA oxygenase component A	10.7578
AKAUv1_1230053	CDS	-	Transcriptional regulator	3.58593
AKAUv1_1230054	CDS	-	exported protein of unknown function	0
AKAUv1_1230055	CDS	-	Allantoate amidohydrolase	41.8359
AKAUv1_1230056	CDS	-	Dihydropyrimidine dehydrogenase subunit A	20.3203
AKAUv1_1230057	CDS	preA	NAD-dependent dihydropyrimidine dehydrogenase subunit PreA	34.664
AKAUv1_1230058	CDS	-	NCS1 nucleoside transporter-like protein	34.664
AKAUv1_1230059	CDS	dht	D-hydantoinase/dihydropyrimidinase	59.7656
AKAUv1_1230060	CDS	fliY	cystine transporter subunit ; periplasmic-binding component of ABC superfamily	14.3437
AKAUv1_1230061	CDS	yecS	putative transporter subunit: permease component of ABC superfamily transporter	10.7578
AKAUv1_1230062	CDS	yecC	putative transporter subunit: ATP-binding component of ABC superfamily transporter	8.36718
AKAUv1_1230063	CDS	-	conserved exported protein of unknown function	14.3437
AKAUv1_1230064	CDS	-	conserved protein of unknown function	8.36718
AKAUv1_1230065	CDS	-	Hemagglutinin-like protein (fragment)	2.39062
AKAUv1_1230066	CDS	-	Hemagglutinin-like protein (fragment)	2.39062
AKAUv1_1230067	CDS	-	conserved exported protein of unknown function	4.78125
AKAUv1_1230068	CDS	-	conserved exported protein of unknown function	2.39062
AKAUv1_1230069	CDS	-	protein of unknown function	2.39062
AKAUv1_1230070	CDS	-	putative lipoprotein	26.2969
AKAUv1_1230071	CDS	-	conserved exported protein of unknown function	1.19531
AKAUv1_1230072	CDS	-	conserved membrane protein of unknown function	4.78125
AKAUv1_1230073	CDS	lutP	L-lactate permease	7.17187
AKAUv1_1230074	CDS	-	conserved exported protein of unknown function	5.97656
AKAUv1_1230075	CDS	osmB	lipoprotein	4.78125
AKAUv1_1230076	CDS	-	protein of unknown function	1.19531
AKAUv1_1230077	CDS	thiC	thiamin (pyrimidine moiety) biosynthesis protein	31.0781
AKAUv1_1230078	CDS	-	conserved exported protein of unknown function	0
AKAUv1_1230079	CDS	-	conserved membrane protein of unknown function	7.17187
AKAUv1_1230080	CDS	fadH	2,4-dienoyl-CoA reductase, NADH and FMN-linked	1.19531
AKAUv1_1230081	CDS	-	putative lipoprotein	8.36718
AKAUv1_1230082	CDS	-	putative small secreted protein	5.97656
AKAUv1_1230083	CDS	-	protein of unknown function	3.58593
AKAUv1_1230084	CDS	-	Integral membrane sensor signal transduction histidine kinase	9.56249
AKAUv1_1230085	CDS	ytjA	hypothetical protein	4.78125
AKAUv1_1230086	CDS	ytjA	hypothetical protein	0
AKAUv1_1230087	CDS	-	putative bacterioferritin (cytochrome b1)	0
AKAUv1_1230088	CDS	-	Response regulator containing a CheY-like receiver domain and an HTH DNA-binding domain	1.19531
AKAUv1_1230089	CDS	-	Response regulator receiver protein	0
AKAUv1_1230090	CDS	ygaY	Uncharacterized transporter YgaY	3.58593
AKAUv1_1230091	CDS	cpdA	3',5'-cyclic adenosine monophosphate phosphodiesterase CpdA	1.19531
AKAUv1_1230092	CDS	-	conserved protein of unknown function	66.9374
AKAUv1_1230093	CDS	-	conserved protein of unknown function	1.19531
AKAUv1_1230094	CDS	potA	Spermidine/putrescine import ATP-binding protein PotA	1.19531
AKAUv1_1230095	CDS	-	Binding-protein-dependent transport systems inner membrane component	1.19531
AKAUv1_1230096	CDS	-	Binding-protein-dependent transport systems inner membrane component	1.19531
AKAUv1_1230097	CDS	-	Extracellular solute-binding protein	1.19531
AKAUv1_1230098	CDS	-	Transcriptional regulator	3.58593
AKAUv1_1230099	CDS	-	conserved protein of unknown function	132.68
AKAUv1_1230100	CDS	-	Prevent-host-death family protein	35.8593
AKAUv1_1230101	CDS	relE	toxin of the RelE-RelB toxin-antitoxin system; Qin prophage	27.4922
AKAUv1_1230102	CDS	-	Glutathione S-transferase domain-containing protein	20.3203
AKAUv1_1230103	CDS	-	conserved protein of unknown function	2.39062
AKAUv1_1230104	CDS	-	conserved protein of unknown function	5.97656
AKAUv1_1230105	CDS	-	Mercuric reductase	40.6406
AKAUv1_1230106	CDS	-	Cupin domain-containing protein	14.3437
AKAUv1_1230107	CDS	-	putative integral membrane protein	7.17187
AKAUv1_1230108	CDS	-	conserved membrane protein of unknown function	4.78125
AKAUv1_1230109	CDS	-	conserved protein of unknown function	2.39062
AKAUv1_1230110	CDS	ousA	Osmoprotectant uptake system A	4.78125
AKAUv1_1230111	CDS	yggX	protein that protects iron-sulfur proteins against oxidative damage	13.1484
AKAUv1_1230112	CDS	argA	Amino-acid acetyltransferase	80.0859
AKAUv1_1230113	CDS	-	ATP-dependent helicase (fragment)	23.9062
AKAUv1_1240001	CDS	-	ParB-like partition protein	0
AKAUv1_1240002	CDS	-	protein of unknown function	0
AKAUv1_1240003	CDS	-	putative lipoprotein	3.58593
AKAUv1_1240004	CDS	-	conserved protein of unknown function	0
AKAUv1_1240005	CDS	-	Helicase	2.39062
AKAUv1_1240006	CDS	-	conserved protein of unknown function	0
AKAUv1_1240007	CDS	-	conserved protein of unknown function	0
AKAUv1_1240008	CDS	-	conserved exported protein of unknown function	0
AKAUv1_1240009	CDS	-	conserved protein of unknown function	2.39062
AKAUv1_1240010	CDS	-	conserved protein of unknown function	0
AKAUv1_1240011	CDS	-	conserved protein of unknown function	1.19531
AKAUv1_1240012	CDS	-	conserved protein of unknown function	0
AKAUv1_1240013	CDS	-	conserved protein of unknown function	0
AKAUv1_1240014	CDS	-	protein of unknown function	1.19531
AKAUv1_1240015	CDS	-	conserved protein of unknown function	1.19531
AKAUv1_1240016	CDS	-	conserved protein of unknown function	5.97656
AKAUv1_1240017	CDS	-	conserved protein of unknown function	2.39062
AKAUv1_1240018	CDS	-	Tyrosine recombinase	4.78125
AKAUv1_1240019	CDS	-	conserved protein of unknown function	1.19531
AKAUv1_1240020	CDS	-	conserved protein of unknown function	1.19531
AKAUv1_1240021	CDS	-	protein of unknown function	1.19531
AKAUv1_1240022	CDS	-	protein of unknown function	0
AKAUv1_1250001	CDS	-	Permease component of ribose/xylose/arabinose/galactoside ABC-type transporters	5.97656
AKAUv1_1250002	CDS	-	ABC transporter	9.56249
AKAUv1_1250003	CDS	-	ABC-type sugar transport system, periplasmic component	15.5391
AKAUv1_1250004	CDS	-	Monosaccharide-transporting ATPase	7.17187
AKAUv1_1250005	CDS	-	Ribokinase	7.17187
AKAUv1_1250006	CDS	FUOM	Fucose mutarotase	4.78125
AKAUv1_1250007	CDS	-	Aldehyde dehydrogenase	14.3437
AKAUv1_1250008	CDS	DERA	putative deoxyribose-phosphate aldolase	4.78125
AKAUv1_1250009	CDS	dapB	dihydrodipicolinate reductase	9.56249
AKAUv1_1250010	CDS	-	Fumarylacetoacetate (FAA) hydrolase family protein	1.19531
AKAUv1_1250011	CDS	-	IclR family transcriptional regulator	3.58593
AKAUv1_1250012	CDS	-	Transcriptional regulator	16.7344
AKAUv1_1250013	CDS	-	L-carnitine dehydratase/bile acid-inducible protein	1.19531
AKAUv1_1250014	CDS	ttuB	putative tartrate transporter	1.19531
AKAUv1_1250015	CDS	-	D-isomer specific 2-hydroxyacid dehydrogenase NAD-binding protein	2.39062
AKAUv1_1250016	CDS	-	L-carnitine dehydratase/bile acid-inducible protein	2.39062
AKAUv1_1250017	CDS	-	5-oxoprolinase	1.19531
AKAUv1_1250018	CDS	-	5-oxoprolinase	1.19531
AKAUv1_1250019	CDS	-	protein of unknown function	0
AKAUv1_1250020	CDS	-	LysR family transcriptional regulator	7.17187
AKAUv1_1250021	CDS	-	Beta-lactamase	1.19531
AKAUv1_1250022	CDS	-	putative hydroxymethylglutaryl-CoA lyase	2.39062
AKAUv1_1250023	CDS	-	putative transport protein (MFS superfamily)	3.58593
AKAUv1_1250024	CDS	yngF	putative enoyl-CoA hydratase/isomerase YngF	2.39062
AKAUv1_1250025	CDS	-	Heat shock protein Hsp20	0
AKAUv1_1250026	CDS	-	Molecular chaperone (Small heat shock protein)	2.39062
AKAUv1_1250027	CDS	-	conserved protein of unknown function	19.125
AKAUv1_1250028	CDS	-	conserved protein of unknown function	17.9297
AKAUv1_1250029	CDS	-	conserved protein of unknown function	0
AKAUv1_1250030	CDS	-	conserved protein of unknown function	1.19531
AKAUv1_1250031	CDS	-	conserved protein of unknown function	27.4922
AKAUv1_1250032	CDS	-	XRE family transcriptional regulator	4.78125
AKAUv1_1250033	CDS	-	N-acetyltransferase GCN5	3.58593
AKAUv1_1250034	CDS	-	protein of unknown function	3.58593
AKAUv1_1250035	CDS	-	conserved protein of unknown function	1.19531
AKAUv1_1250036	CDS	-	conserved protein of unknown function	1.19531
AKAUv1_1250037	CDS	-	conserved protein of unknown function	1.19531
AKAUv1_1250038	CDS	-	Uncharacterized transporter R00093	2.39062
AKAUv1_1250039	CDS	-	conserved protein of unknown function	1.19531
AKAUv1_1250040	CDS	-	conserved membrane protein of unknown function	2.39062
AKAUv1_1250041	CDS	-	Glycine cleavage T protein (Aminomethyl transferase)	1.19531
AKAUv1_1250042	CDS	-	Amino acid permease	2.39062
AKAUv1_1250043	CDS	-	conserved protein of unknown function	7.17187
AKAUv1_1250044	CDS	-	putative PAS/PAC sensor protein	11.9531
AKAUv1_1250045	CDS	-	Signal transduction histidine kinase, nitrate/nitrite-specific	16.7344
AKAUv1_1250046	CDS	-	Porin	2.39062
AKAUv1_1250047	CDS	-	conserved protein of unknown function	2.39062
AKAUv1_1250048	CDS	-	Amino acid permease	2.39062
AKAUv1_1250049	CDS	-	conserved protein of unknown function	2.39062
AKAUv1_1250050	CDS	-	Ferredoxin	0
AKAUv1_1250051	CDS	-	protein of unknown function	0
AKAUv1_1250052	CDS	-	Glycine cleavage T protein (Aminomethyl transferase)	2.39062
AKAUv1_1250053	CDS	tmd	Trimethylamine dehydrogenase	1.19531
AKAUv1_1250054	CDS	-	conserved membrane protein of unknown function	0
AKAUv1_1250055	CDS	-	conserved protein of unknown function	1.19531
AKAUv1_1250056	CDS	etfB	Electron transfer flavoprotein subunit beta	0
AKAUv1_1250057	CDS	etfA	Electron transfer flavoprotein subunit alpha	1.19531
AKAUv1_1250058	CDS	narL	DNA-binding response regulator in two-component regulatory system with NarX (or NarQ)	9.56249
AKAUv1_1250059	CDS	-	Transcriptional activator of acetoin/glycerol metabolism	3.58593
AKAUv1_1250060	CDS	-	Phosphoglycolate phosphatase	0
AKAUv1_1250061	CDS	prkB	phosphoribulokinase	0
AKAUv1_1250062	CDS	fbp	Fructose-1,6-bisphosphatase class 1 2	0
AKAUv1_1250063	CDS	cfxR	HTH-type transcriptional regulator CfxR	0
AKAUv1_1250064	CDS	-	Beta-ribofuranosylaminobenzene 5'-phosphate synthase	2.39062
AKAUv1_1250065	CDS	mtdB	NAD(P)-dependent methylenetetrahydromethanopterin dehydrogenase	0
AKAUv1_1250066	CDS	-	conserved protein of unknown function	1.19531
AKAUv1_1250067	CDS	mch	Methenyltetrahydromethanopterin cyclohydrolase	1.19531
AKAUv1_1250068	CDS	-	Alpha-L-glutamate ligase	2.39062
AKAUv1_1250069	CDS	-	Triphosphoribosyl-dephospho-CoA protein	1.19531
AKAUv1_1250070	CDS	-	Dihydroneopterin aldolase	1.19531
AKAUv1_1250071	CDS	-	Flavoprotein	1.19531
AKAUv1_1250072	CDS	-	Dihydropteroate synthase DHPS	3.58593
AKAUv1_1250073	CDS	-	conserved protein of unknown function	0
AKAUv1_1250074	CDS	-	conserved protein of unknown function	0
AKAUv1_1250075	CDS	-	Tetrahydromethanopterin biosynthesis protein kinase	0
AKAUv1_1250076	CDS	-	H4MPT-linked C1 transfer pathway protein	3.58593
AKAUv1_1250077	CDS	-	conserved protein of unknown function	0
AKAUv1_1250078	CDS	-	protein of unknown function	1.19531
AKAUv1_1250079	CDS	-	Formylmethanofuran dehydrogenase subunit B	0
AKAUv1_1250080	CDS	-	Formylmethanofuran dehydrogenase subunit A	0
AKAUv1_1250081	CDS	ffsA	Formylmethanofuran--tetrahydromethanopterin formyltransferase	1.19531
AKAUv1_1250082	CDS	-	Formylmethanofuran dehydrogenase subunit C	0
AKAUv1_1250083	CDS	rbcR	RuBisCO operon transcriptional regulator	0
AKAUv1_1250084	CDS	glyA	serine hydroxymethyltransferase	2.39062
AKAUv1_1250085	CDS	sgaA	Serine--glyoxylate aminotransferase	0
AKAUv1_1250086	CDS	hprA	Glycerate dehydrogenase	1.19531
AKAUv1_1250087	CDS	sucC	succinyl-CoA synthetase, beta subunit	0
AKAUv1_1250088	CDS	sucD	succinyl-CoA synthetase, NAD(P)-binding, alpha subunit	2.39062
AKAUv1_1250089	CDS	ppc	Phosphoenolpyruvate carboxylase	4.78125
AKAUv1_1250090	CDS	mcl	Malyl-CoA lyase	1.19531
AKAUv1_1250091	CDS	-	Pyridoxal-dependent decarboxylase	3.58593
AKAUv1_1250092	CDS	folD	bifunctional 5,10-methylene-tetrahydrofolate dehydrogenase and 5,10-methylene-tetrahydrofolate cyclohydrolase	2.39062
AKAUv1_1250093	CDS	-	putative Glutamate synthase, large subunit region 2 FMN-binding (GlxD)	1.19531
AKAUv1_1250094	CDS	-	putative Glutamate synthase, large subunit region 3 (GlxC)	1.19531
AKAUv1_1250095	CDS	-	putative Glutamate synthase, large subunit region 1, Glutamine amidotransferase (GlxB)	0
AKAUv1_1250096	CDS	glnT	glutamine synthetase III	0
AKAUv1_1250097	CDS	-	conserved protein of unknown function	1.19531
AKAUv1_1250098	CDS	soxA	sarcosine oxidase (alpha subunit) oxidoreductase protein	4.78125
AKAUv1_1250099	CDS	-	Sarcosine oxidase delta subunit	1.19531
AKAUv1_1250100	CDS	soxB	sarcosine oxidase beta subunit	3.58593
AKAUv1_1250101	CDS	purU	formyltetrahydrofolate deformylase	1.19531
AKAUv1_1250102	CDS	-	protein of unknown function	1.19531
AKAUv1_1250103	CDS	-	XRE family transcriptional regulator	13.1484
AKAUv1_1250104	CDS	narL	DNA-binding response regulator in two-component regulatory system with NarX (or NarQ)	9.56249
AKAUv1_1250105	CDS	-	conserved protein of unknown function	1.19531
AKAUv1_1250106	CDS	-	conserved protein of unknown function	0
AKAUv1_1250107	CDS	-	protein of unknown function	0
AKAUv1_1250108	CDS	-	conserved protein of unknown function	0
AKAUv1_1250109	CDS	-	protein of unknown function	0
AKAUv1_1250110	CDS	-	conserved protein of unknown function	1.19531
AKAUv1_1250111	CDS	-	protein of unknown function	0
AKAUv1_1250112	CDS	-	conserved protein of unknown function	0
AKAUv1_1250113	CDS	-	conserved protein of unknown function	1.19531
AKAUv1_1250114	CDS	-	conserved membrane protein of unknown function	2.39062
AKAUv1_1250115	CDS	-	protein of unknown function	0
AKAUv1_1250116	CDS	-	protein of unknown function	279.703
AKAUv1_1250117	CDS	flhD	Flagellar transcriptional regulator FlhD	360.984
AKAUv1_1250118	CDS	flhC	DNA-binding transcriptional dual regulator with FlhD	70.5234
AKAUv1_1250119	CDS	mntH	Divalent metal cation transporter MntH	5.97656
AKAUv1_1250120	CDS	-	protein of unknown function	4.78125
AKAUv1_1260001	CDS	dhfrIII	Dihydrofolate reductase type 3	23.9062
AKAUv1_1260002	CDS	-	Response regulator with CheY-like receiver, AAA-type ATPase, and DNA-binding domains	4.78125
AKAUv1_1260003	CDS	-	conserved exported protein of unknown function	7.17187
AKAUv1_1260004	CDS	-	Peptidase C39 bacteriocin processing	1.19531
AKAUv1_1260005	CDS	-	putative double-glycine peptidase	2.39062
AKAUv1_1260006	CDS	-	conserved exported protein of unknown function	1.19531
AKAUv1_1260007	CDS	-	conserved exported protein of unknown function	1.19531
AKAUv1_1260008	CDS	-	conserved exported protein of unknown function	0
AKAUv1_1260009	CDS	-	conserved exported protein of unknown function	8.36718
AKAUv1_1260010	CDS	-	Sigma-54 dependent transcription regulator	182.883
AKAUv1_1260011	CDS	thyA	Thymidylate synthase	16.7344
AKAUv1_1260012	CDS	-	Methionyl-tRNA formyltransferase (fragment)	2.39062
AKAUv1_1270001	CDS	-	conserved protein of unknown function	9.56249
AKAUv1_1270002	CDS	-	conserved protein of unknown function	8.36718
AKAUv1_1270003	CDS	yliG	putative AdoMet-dependent methyltransferase, UPF0004 family	19.125
AKAUv1_1270004	CDS	-	PfkB domain-containing protein	16.7344
AKAUv1_1270005	CDS	bktB	Beta-ketothiolase BktB	21.5156
AKAUv1_1270006	CDS	-	conserved exported protein of unknown function	10.7578
AKAUv1_1270007	CDS	metC	putative cystathionine beta-lyase	15.5391
AKAUv1_1270008	CDS	-	Phosphoserine phosphatase SerB	17.9297
AKAUv1_1270009	CDS	-	Glycoside hydrolase	1.19531
AKAUv1_1270010	CDS	-	Cytochrome P450	8.36718
AKAUv1_1270011	CDS	-	putative DNA repair protein PSPTO_3465	53.789
AKAUv1_1270012	CDS	-	DNA ligase D	47.8125
AKAUv1_1270013	CDS	-	conserved protein of unknown function	4.78125
AKAUv1_1270014	CDS	-	LysR family transcriptional regulator	13.1484
AKAUv1_1270015	CDS	-	putative Zn-dependent oxidoreductase	11.9531
AKAUv1_1270016	CDS	-	protein of unknown function	13.1484
AKAUv1_1270017	CDS	-	protein of unknown function	11.9531
AKAUv1_1270018	CDS	-	protein of unknown function	1.19531
AKAUv1_1270019	CDS	-	conserved exported protein of unknown function	28.6875
AKAUv1_1270020	CDS	-	conserved membrane protein of unknown function	4.78125
AKAUv1_1270021	CDS	-	ABC transporter-like protein	5.97656
AKAUv1_1270022	CDS	-	AsmA family protein	74.1093
AKAUv1_1270023	CDS	-	conserved protein of unknown function	260.578
AKAUv1_1270024	CDS	-	protein of unknown function	103.992
AKAUv1_1270025	CDS	-	Integral membrane sensor signal transduction histidine kinase	27.4922
AKAUv1_1270026	CDS	-	Response regulator with CheY-like receiver domain and winged-helix DNA-binding domain	27.4922
AKAUv1_1270027	CDS	-	PAS/PAC sensor hybrid histidine kinase	95.6249
AKAUv1_1270028	CDS	mscL	mechanosensitive channel	76.4999
AKAUv1_1270029	CDS	psdht	Phenylserine dehydratase	46.6172
AKAUv1_1270030	CDS	-	Acetylornithine deacetylase ArgE	72.914
AKAUv1_1270031	CDS	-	protein of unknown function	11.9531
AKAUv1_1270032	CDS	-	Peptidase dimerization domain-containing protein	5.97656
AKAUv1_1270033	CDS	mfd	Transcription-repair-coupling factor	56.1796
AKAUv1_1270034	CDS	ispD	4-diphosphocytidyl-2C-methyl-D-erythritol synthase	4.78125
AKAUv1_1270035	CDS	ispF	2C-methyl-D-erythritol 2,4-cyclodiphosphate synthase	3.58593
AKAUv1_1270036	CDS	-	Acyltransferase	9.56249
AKAUv1_1270037	CDS	ahpD	Alkyl hydroperoxide reductase AhpD	5.97656
AKAUv1_1270038	CDS	-	Alkyl hydroperoxide reductase subunit C	10.7578
AKAUv1_1270039	CDS	-	Integral membrane sensor signal transduction histidine kinase	33.4687
AKAUv1_1270040	CDS	ompR	DNA-binding response regulator in two-component regulatory system with EnvZ	37.0547
AKAUv1_1270041	CDS	-	conserved exported protein of unknown function	28.6875
AKAUv1_1270042	CDS	-	conserved exported protein of unknown function	16.7344
AKAUv1_1270043	CDS	-	Phytoene synthase	7.17187
AKAUv1_1270044	CDS	-	protein of unknown function	22.7109
AKAUv1_1270045	CDS	-	putative aldolase class 2 protein CC_1201	4.78125
AKAUv1_1270046	CDS	-	MarR family transcriptional regulator	41.8359
AKAUv1_1270047	CDS	-	Glycerate kinase	22.7109
AKAUv1_1270048	CDS	tig	peptidyl-prolyl cis/trans isomerase (trigger factor)	118.336
AKAUv1_1270049	CDS	clpP	proteolytic subunit of ClpA-ClpP and ClpX-ClpP ATP-dependent serine proteases	70.5234
AKAUv1_1270050	CDS	-	protein of unknown function	20.3203
AKAUv1_1270051	CDS	clpX	ATPase and specificity subunit of ClpX-ClpP ATP-dependent serine protease	176.906
AKAUv1_1270052	CDS	lon	DNA-binding ATP-dependent protease La	418.359
AKAUv1_1270053	CDS	-	protein of unknown function	7.17187
AKAUv1_1270054	CDS	hupB	HU, DNA-binding transcriptional regulator, beta subunit	25.1015
AKAUv1_1270055	CDS	-	PpiC-type peptidyl-prolyl cis-trans isomerase	27.4922
AKAUv1_1270056	CDS	-	protein of unknown function	39.4453
AKAUv1_1270057	CDS	-	conserved exported protein of unknown function	40.6406
AKAUv1_1270058	CDS	tesA	multifunctional acyl-CoA thioesterase I and protease I and lysophospholipase L1	35.8593
AKAUv1_1270059	CDS	ybbA	putative transporter subunit: ATP-binding component of ABC superfamily	23.9062
AKAUv1_1270060	CDS	pgi	Glucose-6-phosphate isomerase	45.4218
AKAUv1_1270061	CDS	-	Carbohydrate kinase	15.5391
AKAUv1_1270062	CDS	-	D-amino-acid dehydrogenase	7.17187
AKAUv1_1270063	CDS	purL	phosphoribosylformyl-glycineamide synthetase	81.2812
AKAUv1_1270064	CDS	-	protein of unknown function	72.914
AKAUv1_1270065	CDS	-	conserved protein of unknown function	5.97656
AKAUv1_1270066	CDS	-	putative parvulin-type peptidyl-prolyl cis-trans isomerase	31.0781
AKAUv1_1270067	CDS	-	BolA family protein	8.36718
AKAUv1_1270068	CDS	-	putative intracellular septation protein A	4.78125
AKAUv1_1270069	CDS	ydiU	conserved hypothetical protein	8.36718
AKAUv1_1270070	CDS	alkK	medium-chain-fatty-acid-CoA ligase	124.312
AKAUv1_1270071	CDS	ehhadh	Peroxisomal bifunctional enzyme [Includes: Enoyl-CoA hydratase/3,2-trans-enoyl-CoA isomerase ; 3-hydroxyacyl-CoA dehydrogenase]	39.4453
AKAUv1_1270072	CDS	pncA	bifunctional protein [Includes: pyrazinamidase (PZAase); nicotinamidase (Nicotine deamidase)]	7.17187
AKAUv1_1270073	CDS	fadA	3-ketoacyl-CoA thiolase	10.7578
AKAUv1_1270074	CDS	-	protein of unknown function	2.39062
AKAUv1_1270075	CDS	-	conserved protein of unknown function	0
AKAUv1_1270076	CDS	-	SH3 type 3 domain-containing protein	4.78125
AKAUv1_1270077	CDS	-	Water stress/hypersensitive response domain-containing protein	3.58593
AKAUv1_1270078	CDS	-	conserved membrane protein of unknown function	1.19531
AKAUv1_1270079	CDS	-	conserved protein of unknown function	4.78125
AKAUv1_1270080	CDS	-	Stress responsive A/B barrel domain family protein	7.17187
AKAUv1_1270081	CDS	-	Thioesterase superfamily protein	2.39062
AKAUv1_1270082	CDS	curA	NADPH-dependent curcumin reductase	11.9531
AKAUv1_1270083	CDS	-	conserved protein of unknown function	11.9531
AKAUv1_1270084	CDS	-	Esterase/lipase	4.78125
AKAUv1_1270085	CDS	-	conserved protein of unknown function	4.78125
AKAUv1_1270086	CDS	-	Folate-binding protein YgfZ	17.9297
AKAUv1_1270087	CDS	yceG	putative conserved membrane associated protein	11.9531
AKAUv1_1270088	CDS	tmk	thymidylate kinase	26.2969
AKAUv1_1270089	CDS	-	DNA polymerase III subunit delta	11.9531
AKAUv1_1270090	CDS	ywnH	putative phosphinothricin acetyltransferase YwnH	4.78125
AKAUv1_1270091	CDS	ycfH	putative metallodependent hydrolase	7.17187
AKAUv1_1270092	CDS	-	Ankyrin	9.56249
AKAUv1_1270093	CDS	-	conserved exported protein of unknown function	41.8359
AKAUv1_1270094	CDS	otsA	trehalose-6-phosphate synthase	47.8125
AKAUv1_1270095	CDS	-	SMC domain-containing protein	15.5391
AKAUv1_1270096	CDS	-	Glycosyltransferase	26.2969
AKAUv1_1270097	CDS	-	putative lipoprotein	396.843
AKAUv1_1270098	CDS	-	putative transmembrane protein	37.0547
AKAUv1_1270099	CDS	-	PsiF repeat protein	21.5156
AKAUv1_1270100	CDS	-	protein of unknown function	7.17187
AKAUv1_1270101	CDS	-	YciI-like protein	45.4218
AKAUv1_1270102	CDS	-	transposase	28.6875
AKAUv1_1270103	CDS	cpsB	mannose-1-phosphate guanyltransferase	5.97656
AKAUv1_1270104	CDS	-	protein of unknown function	0
AKAUv1_1270105	CDS	-	protein of unknown function	0
AKAUv1_1270106	CDS	-	Undecaprenyl-phosphate glucose phosphotransferase	0
AKAUv1_1270107	CDS	udg	UDP-glucose 6-dehydrogenase	2.39062
AKAUv1_1270108	CDS	-	Protein tyrosine phosphatase	0
AKAUv1_1270109	CDS	-	Polysaccharide export protein	0
AKAUv1_1270110	CDS	-	Capsular exopolysaccharide biosynthesis protein	2.39062
AKAUv1_1270111	CDS	-	Glycosyl transferase family protein	0
AKAUv1_1270112	CDS	-	putative glycosyltransferase group 1, RfaG-like protein	1.19531
AKAUv1_1270113	CDS	-	putative transmembrane protein	1.19531
AKAUv1_1270114	CDS	-	Group 1 glycosyl transferase	1.19531
AKAUv1_1270115	CDS	-	Group 1 glycosyl transferase	37.0547
AKAUv1_1270116	CDS	-	protein of unknown function	1.19531
AKAUv1_1270117	CDS	-	XRE family transcriptional regulator	0
AKAUv1_1270118	CDS	-	HipA domain-containing protein	2.39062
AKAUv1_1270119	CDS	gmd	GDP-D-mannose dehydratase, NAD(P)-binding	0
AKAUv1_1270120	CDS	-	GDSL family lipase	2.39062
AKAUv1_1270121	CDS	-	Acyltransferase 3	1.19531
AKAUv1_1270122	CDS	-	conserved protein of unknown function	0
AKAUv1_1270123	CDS	-	Polysaccharide biosynthesis protein	1.19531
AKAUv1_1270124	CDS	-	Group 1 glycosyl transferase	1.19531
AKAUv1_1270125	CDS	-	protein of unknown function	0
AKAUv1_1270126	CDS	-	protein of unknown function	2.39062
AKAUv1_1270127	CDS	-	Acyltransferase 3	9.56249
AKAUv1_1270128	CDS	-	conserved exported protein of unknown function	8.36718
AKAUv1_1270129	CDS	-	protein of unknown function	4.78125
AKAUv1_1270130	CDS	galU	glucose-1-phosphate uridylyltransferase	9.56249
AKAUv1_1270131	CDS	-	Phosphoribosyltransferase	25.1015
AKAUv1_1270132	CDS	pcaU	Pca operon regulatory protein	3.58593
AKAUv1_1270133	CDS	-	conserved protein of unknown function	9.56249
AKAUv1_1270134	CDS	-	4-hydroxyphenylpyruvate dioxygenase	38.25
AKAUv1_1270135	CDS	-	Porin	23.9062
AKAUv1_1280001	CDS	-	UBA/THIF-type NAD/FAD binding protein	13.1484
AKAUv1_1280002	CDS	-	conserved protein of unknown function	0
AKAUv1_1280003	CDS	-	conserved protein of unknown function	1.19531
AKAUv1_1280004	CDS	-	protein of unknown function	3.58593
AKAUv1_1280005	CDS	-	conserved protein of unknown function	23.9062
AKAUv1_1280006	CDS	-	conserved protein of unknown function	31.0781
AKAUv1_1280007	CDS	-	conserved protein of unknown function	26.2969
AKAUv1_1280008	CDS	-	Addiction module antitoxin	11.9531
AKAUv1_1280009	CDS	-	SNF2-like protein	14.3437
AKAUv1_1280010	CDS	-	protein of unknown function	4.78125
AKAUv1_1280011	CDS	-	Helicase domain protein	33.4687
AKAUv1_1280012	CDS	-	conserved protein of unknown function	3.58593
AKAUv1_1280013	CDS	-	Adenine-specific DNA-methyltransferase	23.9062
AKAUv1_1280014	CDS	-	Type III restriction enzyme, res subunit	31.0781
AKAUv1_1280015	CDS	-	protein of unknown function	5.97656
AKAUv1_1290001	CDS	-	2-alkenal reductase	7.17187
AKAUv1_1290002	CDS	-	conserved protein of unknown function	3.58593
AKAUv1_1290003	CDS	-	conserved exported protein of unknown function	0
AKAUv1_1290004	CDS	-	protein of unknown function	1.19531
AKAUv1_1290005	CDS	-	protein of unknown function	39.4453
AKAUv1_1290006	CDS	-	conserved protein of unknown function	38.25
AKAUv1_1290007	CDS	-	Sulfate transporter	33.4687
AKAUv1_1290008	CDS	can	Carbonic anhydrase 2	38.25
AKAUv1_1290009	CDS	-	conserved protein of unknown function	15.5391
AKAUv1_1290010	CDS	-	protein of unknown function	1.19531
AKAUv1_1290011	CDS	-	conserved protein of unknown function	4.78125
AKAUv1_1290012	CDS	-	LysR family transcriptional regulator	1.19531
AKAUv1_1290013	CDS	-	YbaK/prolyl-tRNA synthetase associated region	22.7109
AKAUv1_1290014	CDS	wrbA	putative conserved flavoprotein	45.4218
AKAUv1_1290015	CDS	-	conserved exported protein of unknown function	0
AKAUv1_1290016	CDS	-	conserved membrane protein of unknown function	2.39062
AKAUv1_1290017	CDS	-	conserved exported protein of unknown function	10.7578
AKAUv1_1290018	CDS	-	conserved exported protein of unknown function	10.7578
AKAUv1_1290019	CDS	-	Lytic transglycosylase	11.9531
AKAUv1_1290020	CDS	-	transposase	89.6484
AKAUv1_1290021	CDS	-	conserved protein of unknown function	66.9374
AKAUv1_1290022	CDS	-	conserved exported protein of unknown function	54.9843
AKAUv1_1290023	CDS	-	conserved exported protein of unknown function	32.2734
AKAUv1_1290024	CDS	-	GAF sensor-containing diguanylate cyclase	72.914
AKAUv1_1290025	CDS	-	conserved protein of unknown function	10.7578
AKAUv1_1290026	CDS	-	conserved protein of unknown function	4.78125
AKAUv1_1290027	CDS	-	conserved membrane protein of unknown function	8.36718
AKAUv1_1290028	CDS	-	conserved exported protein of unknown function	5.97656
AKAUv1_1290029	CDS	dcaS	transcriptional regulator (IclR family)	4.78125
AKAUv1_1290030	CDS	acads	Acyl-CoA dehydrogenase, short-chain specific	4.78125
AKAUv1_1290031	CDS	-	protein of unknown function	23.9062
AKAUv1_1290032	CDS	-	conserved protein of unknown function	98.0156
AKAUv1_1290033	CDS	pta	Phosphate acetyltransferase	31.0781
AKAUv1_1290034	CDS	ackA	Acetate kinase	46.6172
AKAUv1_1290035	CDS	fabI	Enoyl-[acyl-carrier-protein] reductase [NADH] FabI	20.3203
AKAUv1_1290036	CDS	-	conserved protein of unknown function	10.7578
AKAUv1_1290037	CDS	-	conserved exported protein of unknown function	13.1484
AKAUv1_1290038	CDS	-	Zinc-containing alcohol dehydrogenase superfamily protein	2.39062
AKAUv1_1290039	CDS	-	Nitroreductase	0
AKAUv1_1290040	CDS	-	LysR family transcriptional regulator	1.19531
AKAUv1_1290041	CDS	-	conserved protein of unknown function	1.19531
AKAUv1_1290042	CDS	-	protein of unknown function	8.36718
AKAUv1_1290043	CDS	rpoD	RNA polymerase sigma factor RpoD	19.125
AKAUv1_1290044	CDS	-	conserved exported protein of unknown function	76.4999
AKAUv1_1290045	CDS	-	conserved protein of unknown function	9.56249
AKAUv1_1290046	CDS	-	conserved protein of unknown function	11.9531
AKAUv1_1290047	CDS	-	Fumarylacetoacetate (FAA) hydrolase family protein	19.125
AKAUv1_1290048	CDS	araC	L-arabonate dehydratase	23.9062
AKAUv1_1290049	CDS	-	LacI family transcriptional regulator	19.125
AKAUv1_1290050	CDS	-	protein of unknown function	5.97656
AKAUv1_1290051	CDS	-	SMP-30/gluconolaconase/LRE domain-containing protein	34.664
AKAUv1_1290052	CDS	-	Type 12 methyltransferase	3.58593
AKAUv1_1290053	CDS	-	conserved protein of unknown function	1.19531
AKAUv1_1290054	CDS	-	protein of unknown function	1.19531
AKAUv1_1290055	CDS	cobA	Uroporphyrinogen-III C-methyltransferase	1.19531
AKAUv1_1290056	CDS	-	conserved protein of unknown function	7.17187
AKAUv1_1290057	CDS	-	tRNA 2-selenouridine synthase	13.1484
AKAUv1_1290058	CDS	-	Diguanylate cyclase/phosphodiesterase	8.36718
AKAUv1_1290059	CDS	yfcF	putative enzyme	0
AKAUv1_1290060	CDS	-	Acetyltransferase, N-acetylglutamate synthase	1.19531
AKAUv1_1290061	CDS	-	conserved exported protein of unknown function	0
AKAUv1_1290062	CDS	-	conserved exported protein of unknown function	0
AKAUv1_1300001	CDS	sucD	succinyl-CoA synthetase, NAD(P)-binding, alpha subunit	43.0312
AKAUv1_1300002	CDS	sucC	succinyl-CoA synthetase, beta subunit	119.531
AKAUv1_1300003	CDS	-	conserved protein of unknown function	143.437
AKAUv1_1300004	CDS	recX	Regulatory protein RecX	16.7344
AKAUv1_1300005	CDS	recA	DNA strand exchange and recombination protein with protease and nuclease activity	83.6718
AKAUv1_1300006	CDS	tctD	Transcriptional regulatory protein tctD	99.2109
AKAUv1_1300007	CDS	-	Signal transduction histidine kinase	66.9374
AKAUv1_1300008	CDS	-	Arabinose efflux permease family protein	57.375
AKAUv1_1300009	CDS	-	MarR family transcriptional regulator	3.58593
AKAUv1_130001	CDS	-	conserved protein of unknown function	51.3984
AKAUv1_1300010	CDS	-	Major facilitator superfamily drug efflux transporter	19.125
AKAUv1_1300011	CDS	-	Transcriptional regulator	44.2265
AKAUv1_1300012	CDS	dgoD	galactonate dehydratase	44.2265
AKAUv1_1300013	CDS	-	conserved membrane protein of unknown function	4.78125
AKAUv1_1300014	CDS	-	Copper resistance D domain-containing protein	2.39062
AKAUv1_1300015	CDS	-	conserved exported protein of unknown function	1.19531
AKAUv1_1300016	CDS	-	conserved protein of unknown function	2.39062
AKAUv1_1300017	CDS	-	protein of unknown function	29.8828
AKAUv1_1300018	CDS	-	Cytochrome c553	64.5468
AKAUv1_1300019	CDS	-	Cytochrome c, mono-and diheme variants family	93.2343
AKAUv1_130002	CDS	-	conserved protein of unknown function	1.19531
AKAUv1_1300020	CDS	-	Hemolysin-3	38.25
AKAUv1_1300021	CDS	rhlE	RNA helicase	23.9062
AKAUv1_1300022	CDS	-	conserved protein of unknown function	16.7344
AKAUv1_1300023	CDS	-	conserved protein of unknown function	52.5937
AKAUv1_1300024	CDS	glpR	DNA-binding transcriptional repressor	8.36718
AKAUv1_1300025	CDS	-	protein of unknown function	1887.4
AKAUv1_1300026	CDS	-	conserved protein of unknown function	5833.12
AKAUv1_1300027	CDS	-	conserved exported protein of unknown function	15.5391
AKAUv1_1300028	CDS	glpD	sn-glycerol-3-phosphate dehydrogenase, aerobic, FAD/NAD(P)-binding	9.56249
AKAUv1_1300029	CDS	glpK	glycerol kinase	4.78125
AKAUv1_130003	CDS	-	protein of unknown function	1.19531
AKAUv1_1300030	CDS	-	HAD family hydrolase	5.97656
AKAUv1_1300031	CDS	-	protein of unknown function	43.0312
[truncated: 10,062 more rows]

[truncated: 15 more sheets: T1_B_1, T1_B_2, T1_B_3, T2_B+F_1, T2_B+F_2, T2_B+F_3, T2_B_1, T2_B_2, T2_B_3, T3_B+F_1, T3_B+F_2, T3_B+F_3, T3_B_1, T3_B_2, T3_B_3]
