# Supplementary material for: Transcriptional Responses of the Bacterium Burkholderia terrae BS001 to the Fungal Host Lyophyllum sp. Strain Karsten under Soil-Mimicking Conditions
Source: Microb Ecol. 2016 Nov 14;73(1):236–52. doi: 10.1007/s00248-016-0885-7 (PMC5209427; doi:10.1007/s00248-016-0885-7)
Supplement: Supplementary file 8 — (XLS 32 kb) [file 248_2016_885_MOESM8_ESM.xls]

## Sheet: Sheet1
Transcriptional responses of the bacterium Burkholderia terrae BS001 to the fungal host Lyophyllum sp. strain Karsten under soil-mimicking conditions Irshad Ul Haq* Francisco Dini-Andreote and Jan Dirk van Elsas Microbial Ecology, Groningen Institute of Evolutionary Life Sciences (GELIFES), Nijenborgh 7, 9747 AG, University of Groningen, The Netherlands. *Corresponding author: Irshad Ul Haq, Micr…
									Microbial Ecology
		Type VI 6 secretion system, peptidase and bacterioferritin encoding genes T1 (day 3)
Locus tag	Name	Product	baseMean	baseMeanA	baseMeanB	log2FoldChange	pval
									Key
AKAUv1_650058	-	Type VI secretion-associated protein, ImpA family	175	138	212	0.62	0.00346		baseMean = normalized average read counts
AKAUv1_650059	-	putative secretion system protein (EvpA-like)	86	74	98	0.4	0.1		baseMeanA = normalized average read counts for condtion A (Bacteria)
AKAUv1_650060	-	putative secretion system protein (EvpB-like)	245	201	288	0.52	0.0154		baseMeanB = normalized average read counts for condition B (Bacteria + Fungus)
AKAUv1_650061	hcp	Protein hcp1	346	287	405	0.5	0.0134
AKAUv1_650062	-	Virulence protein SciE type	70	60	79	0.39	0.12
AKAUv1_650064	-	Type VI secretion protein, VC_A0110 family	116	95	137	0.53	0.0229
AKAUv1_650065	-	protein of unknown function	21	16	25	0.62	0.0484
AKAUv1_650066	-	Type VI secretion protein	32	26	38	0.52	0.0742
AKAUv1_650067	-	putative ClpA/B-type chaperone (evpH-like)	151	125	177	0.5	0.0169
AKAUv1_650068	-	conserved protein of unknown function	22	16	27	0.74	0.0217
AKAUv1_650069	-	ImpA family type VI secretion-associated protein	119	93	145	0.63	0.00519
AKAUv1_650070	-	Regulatory protein	87	71	104	0.56	0.0237
AKAUv1_650071	-	Type VI secretion protein	51	42	60	0.52	0.0449
AKAUv1_650072	-	conserved protein of unknown function	44	39	49	0.33	0.22
AKAUv1_650073	-	conserved membrane protein of unknown function	139	120	158	0.4	0.0663
AKAUv1_650074	-	Type VI secretion-associated protein TagF	61	53	70	0.41	0.0968
AKAUv1_790112	-	General secretion pathway protein D	46	35	57	0.71	0.0137
AKAUv1_2470010	-	Type IV pilus assembly PilZ	23	17	29	0.75	0.0311
AKAUv1_650054	-	conserved exported protein of unknown function	140	120	161	0.42	0.0424
AKAUv1_650057	-	protein of unknown function	166	132	200	0.6	0.00425
AKAUv1_160051	-	Peptidase M12A astacin	23	21	26	0.31	0.37
AKAUv1_720101	-	Peptidase M22 glycoprotease	15	14	16	0.14	0.55
AKAUv1_550004	-	Peptidase M23	8.66	5.83	11	0.98	0.0628
AKAUv1_520047	-	Peptidase M23B	15	14	17	0.31	0.22
AKAUv1_750037	-	Peptidase M24	51	43	58	0.42	0.11
AKAUv1_690018	pmbA	peptidase required for the maturation and secretion of the antibiotic peptide MccB17	63	44	82	0.89	0.0014
AKAUv1_1970035	-	Peptidase S8/S53 subtilisin kexin sedolisin	89	70	109	0.64	0.0074
AKAUv1_760031	-	Peptidase S8/S53 subtilisin kexin sedolisin	25	20	29	0.54	0.0914
AKAUv1_1560012	-	Peptidase S10 serine carboxypeptidase	57	45	69	0.61	0.0135
AKAUv1_580050	-	Peptidase S16, lon domain protein	29	26	33	0.35	0.32
AKAUv1_1560011	-	Peptidase S53 propeptide	35	31	39	0.33	0.2
AKAUv1_920062	-	Peptidase U61 LD-carboxypeptidase A	19	17	21	0.31	0.37
AKAUv1_2440020	bfr	bacterioferritin, iron storage and detoxification protein	99	78	121	0.64	0.00714
AKAUv1_2280031	-	Bacterioferritin-associated ferredoxin	112	92	132	0.52	0.0238
AKAUv1_2280030	-	TonB family protein	19	15	24	0.74	0.0303
AKAUv1_2840083	-	Lytic transglycosylase	3820	3150	4490	0.51	0.00555
