# Supplementary material for: Transcriptional Responses of the Bacterium Burkholderia terrae BS001 to the Fungal Host Lyophyllum sp. Strain Karsten under Soil-Mimicking Conditions
Source: Microb Ecol. 2016 Nov 14;73(1):236–52. doi: 10.1007/s00248-016-0885-7 (PMC5209427; doi:10.1007/s00248-016-0885-7)
Supplement: Supplementary file 9 — (XLS 145 kb) [file 248_2016_885_MOESM9_ESM.xls]

## Sheet: Sheet1
Transcriptional responses of the bacterium Burkholderia terrae BS001 to the fungal host Lyophyllum sp. strain Karsten under soil-mimicking conditions Irshad Ul Haq* Francisco Dini-Andreote and Jan Dirk van Elsas Microbial Ecology, Groningen Institute of Evolutionary Life Sciences (GELIFES), Nijenborgh 7, 9747 AG, University of Groningen, The Netherlands. *Corresponding author: Irshad Ul Haq, Micr…
Microbial Ecology		List of differentially expressed genes at time point 1 (day 3)
Locus tag	Name	Product	baseMean	baseMeanA	baseMeanB	foldChange	log2FoldChange	pval	COG Classes for Upregulated
AKAUv1_1080429	afr	1,5-anhydro-D-fructose reductase	2.35	3.49	1.21	0.35	-1.53	0.0773
AKAUv1_1230080	fadH	2,4-dienoyl-CoA reductase, NADH and FMN-linked	6.89	10	3.57	0.35	-1.52	0.00635
AKAUv1_1000069	linC	2,5-dichloro-2,5-cyclohexadiene-1,4-diol dehydrogenase	2.7	4.19	1.21	0.29	-1.79	0.0273
AKAUv1_160022	-	2-dehydropantoate 2-reductase	2.4	3.59	1.21	0.34	-1.56	0.0231
AKAUv1_1080007	-	2-nitropropane dioxygenase	5.81	8.86	2.77	0.31	-1.68	0.0111
AKAUv1_3190082	-	2-oxoacid ferredoxin oxidoreductase	10	15	5.03	0.33	-1.6	0.000578
AKAUv1_260017	hbd	3-hydroxybutyryl-CoA dehydrogenase	2.4	3.58	1.21	0.34	-1.56	0.0527
AKAUv1_540117	-	3-hydroxyisobutyrate dehydrogenase	2.35	3.49	1.21	0.35	-1.53	0.0773
AKAUv1_160113	fadA	3-ketoacyl-CoA thiolase	3.03	4.48	1.57	0.35	-1.51	0.0201
AKAUv1_1890016	fadA	3-ketoacyl-CoA thiolase, Acetyl-CoA acetyltransferase	3.35	5.48	1.21	0.22	-2.18	0.00635		Key
AKAUv1_2570043	-	3-oxoacyl-ACP reductase	3.07	4.93	1.21	0.25	-2.02	0.00981		baseMean = normalized average read counts
AKAUv1_1080446	-	3-phenylpropionate/cinnamic acid dioxygenase subunit alpha	2.48	3.75	1.21	0.32	-1.63	0.0526		baseMeanA = normalized average read counts for condtion A (Bacteria) control
AKAUv1_2530033	phtD	4,5-dihydroxyphthalate decarboxylase	2.62	4.03	1.21	0.3	-1.73	0.0117		baseMeanB = normalized average read counts for condition B (Bacteria + Fungus)
AKAUv1_760072	pcaK	4-hydroxybenzoate transporter PcaK	3.43	5.66	1.21	0.21	-2.22	0.00365
AKAUv1_910021	pdxA	4-hydroxythreonine-4-phosphate dehydrogenase	2.67	4.13	1.21	0.29	-1.77	0.0267		Color Key
AKAUv1_2870104	hpcC	5-carboxymethyl-2-hydroxymuconate semialdehyde dehydrogenase	4.73	7.35	2.12	0.29	-1.79	0.0112		Upregulated genes with their respective COG Classes
AKAUv1_2570129	idnO	5-keto-D-gluconate-5-reductase	2.39	3.56	1.21	0.34	-1.55	0.0343		Downregulated genes
AKAUv1_2480045	metE	5-methyltetrahydropteroyltriglutamate-homocysteine S-methyltransferase	3.27	4.92	1.61	0.33	-1.61	0.02
AKAUv1_1250017	-	5-oxoprolinase	3.26	4.94	1.57	0.32	-1.65	0.0183
AKAUv1_1250018	-	5-oxoprolinase	3.74	6.27	1.21	0.19	-2.37	0.00295
AKAUv1_110147	-	6-phosphogluconolactonase	4.08	6.11	2.06	0.34	-1.57	0.0424
AKAUv1_2570046	OPR	12-oxophytodienoate reductase 3	2.46	3.72	1.21	0.33	-1.62	0.00956
AKAUv1_2430013	-	ABC sugar transporter, periplasmic ligand binding protein	3.26	4.9	1.61	0.33	-1.61	0.0143
AKAUv1_1350005	-	ABC transporter	2.85	4.49	1.21	0.27	-1.89	0.022
AKAUv1_2530049	-	ABC transporter permease	2.7	4.18	1.21	0.29	-1.79	0.00826
AKAUv1_1410017	-	ABC-type nitrate/sulfonate/bicarbonate transport system, periplasmic component	3.62	6.03	1.21	0.2	-2.31	0.00385
AKAUv1_3190064	-	ABC-type nitrate/sulfonate/bicarbonate transport system, permease component	2.57	3.92	1.21	0.31	-1.69	0.0242
AKAUv1_510095	-	ABC-type sugar transport system, periplasmic component	2.34	3.48	1.21	0.35	-1.52	0.0527
AKAUv1_1080496	mhpF	acetaldehyde-CoA dehydrogenase II, NAD-binding	2.34	3.48	1.21	0.35	-1.52	0.0527
AKAUv1_910026	mhpF	acetaldehyde-CoA dehydrogenase II, NAD-binding	2.77	4.33	1.21	0.28	-1.84	0.0408
AKAUv1_1080428	-	Acetate CoA-transferase YdiF	3.69	6.16	1.21	0.2	-2.34	0.00299
AKAUv1_2570213	ydiF	Acetate CoA-transferase YdiF	2.7	4.18	1.21	0.29	-1.79	0.00826
AKAUv1_1080005	actP	acetate transporter	7.24	11	3.58	0.33	-1.6	0.00281
AKAUv1_140036	actP	acetate transporter	4.03	6.46	1.61	0.25	-2	0.00424
AKAUv1_1470004	actP	acetate transporter	4.48	7.34	1.61	0.22	-2.19	0.0019
AKAUv1_1470024	phbB	Acetoacetyl-CoA reductase	2.66	4.11	1.21	0.29	-1.76	0.0174
AKAUv1_1080148	-	Acetolactate synthase 3, chloroplastic	6.57	9.9	3.24	0.33	-1.61	0.00387
AKAUv1_2700025	acs	acetyl-CoA synthetase	6.14	9.8	2.48	0.25	-1.98	0.000643
AKAUv1_2840123	-	Acid phosphatase	3.19	4.77	1.61	0.34	-1.56	0.0313
AKAUv1_110141	-	Acriflavin resistance protein	3.14	5.07	1.21	0.24	-2.06	0.00427
AKAUv1_160112	-	Acyl-CoA dehydrogenase	2.46	3.72	1.21	0.33	-1.62	0.00956
AKAUv1_160111	-	Acyl-CoA dehydrogenase domain-containing protein	3.04	4.51	1.57	0.35	-1.52	0.0397
AKAUv1_540010	-	Acyl-CoA dehydrogenase domain-containing protein	3.28	4.98	1.57	0.32	-1.66	0.0237
AKAUv1_2820044	-	Acyl-coenzyme A:6-aminopenicillanic acid acyl-transferase	4.88	7.46	2.3	0.31	-1.7	0.0164
AKAUv1_910033	fahd	Acylpyruvase FAHD1, mitochondrial	2.57	3.92	1.21	0.31	-1.69	0.0242
AKAUv1_1200021	-	ADP-ribosylglycohydrolase	4.51	7.4	1.61	0.22	-2.2	0.00187
AKAUv1_110243	-	Alcohol dehydrogenase	2.5	3.79	1.21	0.32	-1.64	0.0343
AKAUv1_1140006	alkJ	Alcohol dehydrogenase [acceptor]	2.62	4.03	1.21	0.3	-1.73	0.0117
AKAUv1_160057	-	Aldehyde dehydrogenase	3.53	5.84	1.21	0.21	-2.27	0.00504
AKAUv1_2570080	ALD	Aldehyde dehydrogenase 5, mitochondrial	3.55	5.89	1.21	0.21	-2.28	0.00893
AKAUv1_140041	-	Aldehyde oxidase and xanthine dehydrogenase, molybdopterin binding protein	3.9	6.22	1.57	0.25	-1.98	0.00797
AKAUv1_1000068	-	Aldo/keto reductase 2 family	2.42	3.62	1.21	0.33	-1.58	0.0343
AKAUv1_2870056	-	Alkylhydroperoxidase AhpD family core domain containing protein	4.65	6.88	2.41	0.35	-1.52	0.0352
AKAUv1_1780022	alc	allantoicase	3.71	5.81	1.61	0.28	-1.85	0.0232
AKAUv1_500017	tauD	Alpha-ketoglutarate-dependent taurine dioxygenase	2.4	3.59	1.21	0.34	-1.56	0.0231
AKAUv1_1500045	-	Alpha/beta fold family hydrolase	3.03	4.49	1.57	0.35	-1.51	0.028
AKAUv1_2120007	-	Altronate dehydratase	4.77	7.09	2.46	0.35	-1.53	0.0134
AKAUv1_1010064	-	Amidase	3.27	4.92	1.61	0.33	-1.61	0.02
AKAUv1_3190042	-	Amino acid ABC transporter substrate-binding protein	4.24	6.41	2.06	0.32	-1.63	0.0182
AKAUv1_1710056	-	Amino acid adenylation domain-containing protein	16	24	7.93	0.33	-1.61	1.97e-05
AKAUv1_1250048	-	Amino acid permease	4.39	7.16	1.61	0.22	-2.15	0.00173
AKAUv1_160094	andAc	Anthranilate 1,2-dioxygenase large subunit	2.39	3.57	1.21	0.34	-1.56	0.0146
AKAUv1_160091	andAa	Anthranilate 1,2-dioxygenase system ferredoxin--NAD(+) reductase component	3	4.78	1.21	0.25	-1.98	0.0125
AKAUv1_2100012	-	Arabinose efflux permease	2.93	4.64	1.21	0.26	-1.94	0.00828
AKAUv1_2450120	-	Arabinose efflux permease family protein	4.16	6.31	2.01	0.32	-1.65	0.0145
AKAUv1_540111	-	Arabinose efflux permease family protein	2.71	4.2	1.21	0.29	-1.79	0.0128
AKAUv1_1080245	-	AraC family transcriptional regulator	6.07	9.72	2.43	0.25	-2	0.00088
AKAUv1_2290021	-	AraC family transcriptional regulator	3.35	5.12	1.57	0.31	-1.7	0.0261
AKAUv1_2400023	-	AraC family transcriptional regulator	3.01	4.81	1.21	0.25	-1.99	0.00953
AKAUv1_2570248	-	AraC family transcriptional regulator	3.6	5.99	1.21	0.2	-2.3	0.00361
AKAUv1_1080239	-	Asp/Glu/hydantoin racemase	3.22	4.86	1.57	0.32	-1.63	0.1
AKAUv1_500023	-	ATP-dependent transcriptional regulator	3.42	5.17	1.67	0.32	-1.64	0.0151
AKAUv1_160139	-	Auxin efflux carrier family protein	4.5	6.97	2.03	0.29	-1.78	0.0117
AKAUv1_2700018	-	Band 7 protein	3.55	5.53	1.57	0.28	-1.81	0.0144
AKAUv1_1080393	-	Basic membrane lipoprotein	2.71	4.2	1.21	0.29	-1.79	0.0128
AKAUv1_1010080	-	Beta-galactosidase	7.33	12	2.81	0.24	-2.08	0.000155
AKAUv1_3020072	bgaA	Beta-galactosidase BgaA	4.87	8.12	1.61	0.2	-2.33	0.000507
AKAUv1_2570050	-	Beta-galactosidase/beta-glucuronidase	6.94	12	2.37	0.21	-2.28	3.73e-05
AKAUv1_1000053	ampC	Beta-lactamase	2.56	3.9	1.21	0.31	-1.69	0.0153
AKAUv1_140048	-	Beta-lactamase	2.47	3.74	1.21	0.32	-1.62	0.0146
AKAUv1_1470010	-	Beta-lactamase domain-containing protein	3	4.78	1.21	0.25	-1.98	0.0352
AKAUv1_1080398	-	Binding-protein-dependent transport system inner membrane protein	3.22	5.24	1.21	0.23	-2.11	0.00461
AKAUv1_2570165	-	Binding-protein-dependent transport system inner membrane protein	2.62	4.03	1.21	0.3	-1.73	0.0117
AKAUv1_3020061	-	Binding-protein-dependent transport system inner membrane protein	2.94	4.66	1.21	0.26	-1.94	0.0082
AKAUv1_3190065	-	Binding-protein-dependent transport system inner membrane protein	2.63	4.05	1.21	0.3	-1.74	0.0115
AKAUv1_110136	-	Binding-protein-dependent transport systems inner membrane component	2.77	4.33	1.21	0.28	-1.84	0.0063
AKAUv1_1780016	exbD	Biopolymer transport protein exbD1	3.12	4.63	1.61	0.35	-1.52	0.0973
AKAUv1_1010022	dctA	C4-dicarboxylic acid, orotate and citrate transporter	3.97	6.74	1.21	0.18	-2.47	0.00111
AKAUv1_2570201	dctA	C4-dicarboxylic acid, orotate and citrate transporter	3.95	5.89	2.01	0.34	-1.55	0.0208
AKAUv1_540093	-	Carbohydrate-binding family V/XII	4.02	6.83	1.21	0.18	-2.49	0.00131
AKAUv1_1880024	cynT	carbonic anhydrase	2.79	4.36	1.21	0.28	-1.85	0.0137
AKAUv1_1080312	-	Carboxylyase-like protein	3.29	5.36	1.21	0.23	-2.14	0.00664
AKAUv1_1410012	-	Carboxylyase-related protein	2.38	3.54	1.21	0.34	-1.55	0.0225
AKAUv1_1860008	-	Catalase	3.08	4.94	1.21	0.25	-2.03	0.026
AKAUv1_1000006	-	Catalase domain-containing protein	2.35	3.49	1.21	0.35	-1.53	0.0773
AKAUv1_140060	-	Cation efflux transporter	6.67	10	3.1	0.3	-1.73	0.00117
AKAUv1_400051	actP	Cation/acetate symporter ActP	3.45	5.68	1.21	0.21	-2.23	0.00284
AKAUv1_2410016	-	CcdB-like toxin protein	4.77	7.15	2.39	0.33	-1.58	0.0262
AKAUv1_3190113	-	Chloride channel protein EriC	4.38	6.83	1.94	0.28	-1.82	0.00953
AKAUv1_3190074	-	Class II aldolase/adducin domain protein	3.63	5.64	1.61	0.29	-1.81	0.0243
AKAUv1_780041	-	CoA-disulfide reductase	3.28	4.94	1.61	0.33	-1.62	0.0184
AKAUv1_710037	pqqD	Coenzyme PQQ synthesis protein D	7.37	3.26	11	3.52	1.82	0.00106	NO COG
AKAUv1_1710057	-	Condensation domain-containing protein	4.06	6.51	1.61	0.25	-2.02	0.00754
AKAUv1_1810008	-	Conjugation TrbI family protein	2.33	3.44	1.21	0.35	-1.5	0.0225
AKAUv1_1030020	-	conserved exported protein of unknown function	4.13	6.14	2.12	0.34	-1.54	0.0155
AKAUv1_1080131	-	conserved exported protein of unknown function	2.67	4.14	1.21	0.29	-1.77	0.0124
AKAUv1_1080133	-	conserved exported protein of unknown function	4.38	6.83	1.94	0.28	-1.82	0.00953
AKAUv1_1080264	-	conserved exported protein of unknown function	2.92	4.62	1.21	0.26	-1.93	0.00556
AKAUv1_1080341	-	conserved exported protein of unknown function	2.77	4.33	1.21	0.28	-1.84	0.0063
AKAUv1_1080351	-	conserved exported protein of unknown function	2.7	4.18	1.21	0.29	-1.79	0.00826
AKAUv1_1080379	-	conserved exported protein of unknown function	2.41	3.6	1.21	0.34	-1.57	0.0773
AKAUv1_1400011	-	conserved exported protein of unknown function	5.12	2.17	8.07	3.72	1.9	0.0039	NO COG
AKAUv1_1440052	-	conserved exported protein of unknown function	3.24	4.81	1.67	0.35	-1.53	0.0234
AKAUv1_1710074	-	conserved exported protein of unknown function	3.29	4.98	1.61	0.32	-1.63	0.0239
AKAUv1_1810010	-	conserved exported protein of unknown function	3.33	5.44	1.21	0.22	-2.16	0.00631
AKAUv1_1810015	-	conserved exported protein of unknown function	2.64	4.07	1.21	0.3	-1.75	0.017
AKAUv1_2400018	-	conserved exported protein of unknown function	3.24	5.27	1.21	0.23	-2.12	0.0111
AKAUv1_2450105	-	conserved exported protein of unknown function	3.22	5.24	1.21	0.23	-2.11	0.00461
AKAUv1_2570138	-	conserved exported protein of unknown function	18	30	5.94	0.2	-2.35	4.17e-09
AKAUv1_2580007	-	conserved exported protein of unknown function	2.52	3.83	1.21	0.32	-1.66	0.12
AKAUv1_2610012	-	conserved exported protein of unknown function	3.35	5.09	1.61	0.32	-1.66	0.0969
AKAUv1_3110001	-	conserved exported protein of unknown function	4.9	7.83	1.97	0.25	-1.99	0.00209
AKAUv1_510084	-	conserved exported protein of unknown function	2.63	4.05	1.21	0.3	-1.74	0.0115
AKAUv1_760058	-	conserved exported protein of unknown function	3.32	5.43	1.21	0.22	-2.16	0.0289
AKAUv1_760384	-	conserved exported protein of unknown function	2.54	3.88	1.21	0.31	-1.68	0.0232
AKAUv1_790239	-	conserved exported protein of unknown function	4.6	7.08	2.12	0.3	-1.74	0.00884
AKAUv1_790178	smf	conserved hypothetical protein	3.19	4.78	1.61	0.34	-1.57	0.0778
AKAUv1_2570236	-	conserved hypothetical protein; putative flavoprotein involved in K+ transport	3.11	4.62	1.61	0.35	-1.52	0.0418
AKAUv1_1080228	-	conserved membrane protein of unknown function	2.69	4.17	1.21	0.29	-1.78	0.0179
AKAUv1_1090023	-	conserved membrane protein of unknown function	3.26	4.91	1.61	0.33	-1.61	0.0415
AKAUv1_1120022	-	conserved membrane protein of unknown function	2.47	3.73	1.21	0.33	-1.62	0.0343
AKAUv1_1250054	-	conserved membrane protein of unknown function	3.76	5.95	1.57	0.26	-1.92	0.00834
AKAUv1_1710070	-	conserved membrane protein of unknown function	3.98	6.03	1.94	0.32	-1.64	0.0197
AKAUv1_1980007	-	conserved membrane protein of unknown function	5.32	2.67	7.96	2.98	1.57	0.0176	CHR
AKAUv1_2590003	-	conserved membrane protein of unknown function	2.57	3.92	1.21	0.31	-1.69	0.0242
AKAUv1_3190164	-	conserved membrane protein of unknown function	3.27	5.33	1.21	0.23	-2.14	0.00285
AKAUv1_330008	-	conserved membrane protein of unknown function	2.84	4.46	1.21	0.27	-1.88	0.0296
AKAUv1_430013	-	conserved membrane protein of unknown function	2.69	4.17	1.21	0.29	-1.78	0.0179
AKAUv1_760069	-	conserved membrane protein of unknown function	2.41	3.6	1.21	0.34	-1.57	0.0773
AKAUv1_760367	-	conserved membrane protein of unknown function	2.8	4.38	1.21	0.28	-1.85	0.0195
AKAUv1_1010031	-	conserved protein of unknown function	4.23	7.25	1.21	0.17	-2.58	0.000885
AKAUv1_1030010	-	conserved protein of unknown function	2.89	4.58	1.21	0.27	-1.92	0.0156
AKAUv1_1030017	-	conserved protein of unknown function	4.8	7.26	2.34	0.32	-1.64	0.0156
AKAUv1_1080096	-	conserved protein of unknown function	10	5.07	15	2.95	1.56	0.000427	NO COG
AKAUv1_1080129	-	conserved protein of unknown function	3.91	6.61	1.21	0.18	-2.45	0.00149
AKAUv1_1080192	-	conserved protein of unknown function	2.06	1.03	3.1	3	1.59	0.0792	R
AKAUv1_1080193	-	conserved protein of unknown function	6.87	11	3.1	0.29	-1.78	0.00278
AKAUv1_1080241	-	conserved protein of unknown function	2.56	3.9	1.21	0.31	-1.69	0.0153
AKAUv1_1080265	-	conserved protein of unknown function	2.55	3.88	1.21	0.31	-1.68	0.01
AKAUv1_1080320	-	conserved protein of unknown function	2.68	4.16	1.21	0.29	-1.78	0.0123
AKAUv1_1080331	-	conserved protein of unknown function	3.86	6.12	1.61	0.26	-1.93	0.00807
AKAUv1_1080388	-	conserved protein of unknown function	2.32	3.43	1.21	0.35	-1.5	0.0773
AKAUv1_1080456	-	conserved protein of unknown function	3.32	5.42	1.21	0.22	-2.16	0.00629
AKAUv1_1120002	-	conserved protein of unknown function	2.63	4.04	1.21	0.3	-1.74	0.0383
AKAUv1_1120010	-	conserved protein of unknown function	2.46	3.72	1.21	0.33	-1.62	0.00956
AKAUv1_1120015	-	conserved protein of unknown function	2.78	4.35	1.21	0.28	-1.84	0.00908
AKAUv1_1120016	-	conserved protein of unknown function	2.4	3.59	1.21	0.34	-1.56	0.0231
AKAUv1_1120025	-	conserved protein of unknown function	4.29	7.36	1.21	0.16	-2.6	0.000465
AKAUv1_1120033	-	conserved protein of unknown function	3.93	6.64	1.21	0.18	-2.45	0.00191
AKAUv1_1120036	-	conserved protein of unknown function	2.94	4.66	1.21	0.26	-1.94	0.0082
AKAUv1_1200012	-	conserved protein of unknown function	3.12	5.02	1.21	0.24	-2.05	0.0108
AKAUv1_1200013	-	conserved protein of unknown function	2.46	3.7	1.21	0.33	-1.61	0.0773
AKAUv1_1240019	-	conserved protein of unknown function	2.82	4.43	1.21	0.27	-1.87	0.0214
AKAUv1_1270122	-	conserved protein of unknown function	3.16	5.11	1.21	0.24	-2.07	0.00572
AKAUv1_1360031	-	conserved protein of unknown function	3.56	5.9	1.21	0.21	-2.28	0.00504
AKAUv1_1380005	-	conserved protein of unknown function	2.81	4.4	1.21	0.28	-1.86	0.0291
AKAUv1_1410009	-	conserved protein of unknown function	3.1	4.99	1.21	0.24	-2.04	0.0101
AKAUv1_1410016	-	conserved protein of unknown function	3.12	5.03	1.21	0.24	-2.05	0.0058
AKAUv1_1470035	-	conserved protein of unknown function	2.56	3.91	1.21	0.31	-1.69	0.0542
AKAUv1_1500037	-	conserved protein of unknown function	3.22	4.78	1.67	0.35	-1.52	0.0443
AKAUv1_1570030	-	conserved protein of unknown function	4.76	7.57	1.94	0.26	-1.97	0.0106
AKAUv1_1710059	-	conserved protein of unknown function	5.12	8.22	2.01	0.24	-2.03	0.00202
AKAUv1_1710075	-	conserved protein of unknown function	2.71	4.22	1.21	0.29	-1.8	0.0128
AKAUv1_1710076	-	conserved protein of unknown function	2.45	3.69	1.21	0.33	-1.61	0.0231
AKAUv1_1770059	-	conserved protein of unknown function	2.38	1.18	3.58	3.04	1.6	0.0561	NO COG
AKAUv1_1810014	-	conserved protein of unknown function	2.48	3.75	1.21	0.32	-1.63	0.0231
AKAUv1_1890006	-	conserved protein of unknown function	3.65	6.08	1.21	0.2	-2.33	0.0115
AKAUv1_1910001	-	conserved protein of unknown function	3.17	5.12	1.21	0.24	-2.08	0.00789
AKAUv1_1930076	-	conserved protein of unknown function	3.05	4.53	1.57	0.35	-1.52	0.0945
AKAUv1_1970052	-	conserved protein of unknown function	2.33	3.44	1.21	0.35	-1.5	0.0225
AKAUv1_2010001	-	conserved protein of unknown function	2.59	3.96	1.21	0.31	-1.71	0.055
AKAUv1_220045	-	conserved protein of unknown function	3.41	5.6	1.21	0.22	-2.21	0.016
AKAUv1_2220001	-	conserved protein of unknown function	2.72	4.23	1.21	0.29	-1.8	0.059
AKAUv1_2230046	-	conserved protein of unknown function	3.22	4.77	1.67	0.35	-1.52	0.0957
AKAUv1_2280066	-	conserved protein of unknown function	4.96	7.51	2.41	0.32	-1.64	0.00974
AKAUv1_2430001	-	conserved protein of unknown function	5.06	7.75	2.37	0.31	-1.71	0.0154
AKAUv1_2440046	-	conserved protein of unknown function	2.47	3.74	1.21	0.32	-1.62	0.0146
AKAUv1_2530032	-	conserved protein of unknown function	2.47	3.74	1.21	0.32	-1.62	0.0146
AKAUv1_2540047	-	conserved protein of unknown function	3.62	1.64	5.59	3.41	1.77	0.0549	NO COG
AKAUv1_2560055	-	conserved protein of unknown function	2.5	3.79	1.21	0.32	-1.64	0.0343
AKAUv1_2560060	-	conserved protein of unknown function	2.54	3.88	1.21	0.31	-1.68	0.0232
AKAUv1_2570044	-	conserved protein of unknown function	2.77	4.32	1.21	0.28	-1.83	0.0207
AKAUv1_2570071	-	conserved protein of unknown function	3.12	4.66	1.57	0.34	-1.57	0.03
AKAUv1_2570176	-	conserved protein of unknown function	2.34	3.48	1.21	0.35	-1.52	0.0527
AKAUv1_2570182	-	conserved protein of unknown function	2.55	3.88	1.21	0.31	-1.68	0.01
AKAUv1_2700011	-	conserved protein of unknown function	2.33	3.45	1.21	0.35	-1.51	0.12
AKAUv1_270002	-	conserved protein of unknown function	3.06	4.54	1.57	0.35	-1.53	0.0949
AKAUv1_2700039	-	conserved protein of unknown function	2.54	3.88	1.21	0.31	-1.68	0.0232
AKAUv1_2770028	-	conserved protein of unknown function	3.51	5.4	1.61	0.3	-1.75	0.0152
AKAUv1_2780045	-	conserved protein of unknown function	2.1	1.03	3.17	3.07	1.62	0.0792	P
AKAUv1_2820009	-	conserved protein of unknown function	3.59	1.62	5.56	3.42	1.77	0.0436	NO COG
AKAUv1_2820052	-	conserved protein of unknown function	3.01	4.8	1.21	0.25	-1.98	0.0337
AKAUv1_2920092	-	conserved protein of unknown function	2.45	3.68	1.21	0.33	-1.6	0.12
AKAUv1_3050006	-	conserved protein of unknown function	2.36	1.03	3.69	3.58	1.84	0.0476	R
AKAUv1_3130056	-	conserved protein of unknown function	2.59	1.03	4.14	4.02	2.01	0.0121	NO COG
AKAUv1_480003	-	conserved protein of unknown function	2.79	4.36	1.21	0.28	-1.85	0.0137
AKAUv1_540173	-	conserved protein of unknown function	2.47	3.73	1.21	0.33	-1.62	0.0343
AKAUv1_560012	-	conserved protein of unknown function	2.58	3.94	1.21	0.31	-1.7	0.0369
AKAUv1_560013	-	conserved protein of unknown function	2.47	3.73	1.21	0.33	-1.62	0.0343
AKAUv1_590024	-	conserved protein of unknown function	3.02	4.82	1.21	0.25	-1.99	0.0178
AKAUv1_600012	-	conserved protein of unknown function	2.32	3.43	1.21	0.35	-1.5	0.0773
AKAUv1_650108	-	conserved protein of unknown function	3.23	4.8	1.67	0.35	-1.53	0.0412
AKAUv1_760091	-	conserved protein of unknown function	2.33	3.44	1.21	0.35	-1.5	0.0225
AKAUv1_760178	-	conserved protein of unknown function	2.85	4.49	1.21	0.27	-1.89	0.0107
AKAUv1_760278	-	conserved protein of unknown function	3.29	4.98	1.61	0.32	-1.63	0.0326
AKAUv1_760282	-	conserved protein of unknown function	2.55	3.9	1.21	0.31	-1.68	0.0354
AKAUv1_780036	-	conserved protein of unknown function	3.49	5.37	1.61	0.3	-1.74	0.0337
AKAUv1_870005	-	conserved protein of unknown function	2.78	4.35	1.21	0.28	-1.84	0.00908
AKAUv1_870010	-	conserved protein of unknown function	2.47	3.74	1.21	0.32	-1.62	0.0146
AKAUv1_870012	-	conserved protein of unknown function	2.63	4.05	1.21	0.3	-1.74	0.0115
AKAUv1_880023	-	conserved protein of unknown function	4.11	2.12	6.1	2.87	1.52	0.0305	NO COG
AKAUv1_920003	-	conserved protein of unknown function	4.07	6.16	1.97	0.32	-1.64	0.015
AKAUv1_920063	-	conserved protein of unknown function	2.45	3.68	1.21	0.33	-1.6	0.12
AKAUv1_930079	-	conserved protein of unknown function	3.09	4.61	1.57	0.34	-1.55	0.0163
AKAUv1_2020026	-	Copper resistance D domain-containing protein	3.49	5.4	1.57	0.29	-1.78	0.0151
AKAUv1_1080380	cusA	copper/silver efflux system, membrane component	7.53	14	1.21	0.0876	-3.51	5.11e-08
AKAUv1_510015	-	Cupin	7.15	11	3.66	0.34	-1.54	0.0123
AKAUv1_2440003	cfa	cyclopropane-fatty-acyl-phospholipid synthase	2.48	3.75	1.21	0.32	-1.63	0.0231
AKAUv1_1080348	-	Cytochrome bd ubiquinol oxidase subunit I	4	6.79	1.21	0.18	-2.49	0.00132
AKAUv1_510055	-	Cytochrome bd ubiquinol oxidase subunit I	4.21	6.49	1.94	0.3	-1.74	0.0235
AKAUv1_2570142	-	Cytochrome c	3.96	6.31	1.61	0.26	-1.97	0.0122
AKAUv1_760395	-	Cytochrome c class I	2.33	3.45	1.21	0.35	-1.51	0.12
AKAUv1_140043	-	Cytochrome c, class I	3.11	5.01	1.21	0.24	-2.05	0.014
AKAUv1_1080347	-	Cytochrome d ubiquinol oxidase subunit II	2.54	3.86	1.21	0.31	-1.67	0.0235
AKAUv1_1390080	cyoB	cytochrome o ubiquinol oxidase subunit I	6.47	11	2.41	0.23	-2.13	0.00048
AKAUv1_2850009	cyoB	cytochrome o ubiquinol oxidase subunit I	4.23	6.53	1.94	0.3	-1.75	0.0182
AKAUv1_540169	cyoB	cytochrome o ubiquinol oxidase subunit I	3.45	5.68	1.21	0.21	-2.23	0.00284
AKAUv1_2850008	cyoA	cytochrome o ubiquinol oxidase subunit II	2.41	3.61	1.21	0.34	-1.57	0.0225
AKAUv1_540168	cyoA	cytochrome o ubiquinol oxidase subunit II	2.57	3.92	1.21	0.31	-1.69	0.0242
AKAUv1_760254	cyp105B	Cytochrome P450-SU2	2.91	4.6	1.21	0.26	-1.92	0.0119
AKAUv1_2280078	-	Cytosine/purines uracil thiamine allantoin permease	3.75	5.88	1.61	0.27	-1.87	0.0107
AKAUv1_2570240	-	Cytosine/purines uracil thiamine allantoin permease	3.13	5.05	1.21	0.24	-2.06	0.00459
AKAUv1_540113	hbdH	D-beta-hydroxybutyrate dehydrogenase	2.56	3.9	1.21	0.31	-1.69	0.0153
AKAUv1_220060	-	D-heptose-1-phosphate adenylyltransferase	6.08	2.65	9.5	3.58	1.84	0.00486	M
AKAUv1_1950021	-	D-lactate dehydrogenase	7.2	11	3.26	0.29	-1.77	0.000983
AKAUv1_540031	-	Diguanylate cyclase	3.97	6.32	1.61	0.25	-1.97	0.00999
AKAUv1_760183	lpd	Dihydrolipoyl dehydrogenase 3	3.71	5.75	1.67	0.29	-1.79	0.014
AKAUv1_760170	dppC	dipeptide transporter ; membrane component of ABC superfamily	3.2	5.18	1.21	0.23	-2.09	0.0149
AKAUv1_160085	yfcG	Disulfide-bond oxidoreductase YfcG	2.65	4.09	1.21	0.3	-1.75	0.0262
AKAUv1_2570116	yfcG	Disulfide-bond oxidoreductase YfcG	2.47	3.74	1.21	0.32	-1.62	0.0146
AKAUv1_1030029	-	DNA helicase/exodeoxyribonuclease V, alpha subunit	3.87	6.53	1.21	0.19	-2.43	0.00239
AKAUv1_1200032	-	DNA helicase/exodeoxyribonuclease V, gamma subunit	7.63	12	3.17	0.26	-1.93	0.000314
AKAUv1_1120008	-	DNA repair exonuclease-like protein	4.77	7.14	2.39	0.33	-1.58	0.0165
AKAUv1_760259	-	DNA-binding domain-containing protein, AraC-type	4.02	6.03	2.01	0.33	-1.58	0.0322
AKAUv1_2840117	dinF	DNA-damage-inducible protein F	5.26	8.1	2.43	0.3	-1.74	0.014
AKAUv1_2020022	-	DnaK suppressor protein	3.1	1.48	4.72	3.2	1.68	0.0462	T
AKAUv1_2820036	bepE	Efflux pump membrane transporter BepE	4.99	7.97	2.01	0.25	-1.99	0.00279
AKAUv1_760105	bepE	Efflux pump membrane transporter BepE	6.83	10	3.57	0.35	-1.5	0.00421
AKAUv1_1080339	-	Efflux transporter, outer membrane factor lipoprotein, NodT family	4.12	6.31	1.94	0.31	-1.7	0.0155
AKAUv1_160028	-	Efflux transporter, outer membrane factor lipoprotein, NodT family	3.18	5.14	1.21	0.24	-2.08	0.0114
AKAUv1_540020	etfA	electron transfer flavoprotein alpha-subunit	2.74	4.27	1.21	0.28	-1.82	0.0411
AKAUv1_1250057	etfA	Electron transfer flavoprotein subunit alpha	3.02	4.83	1.21	0.25	-1.99	0.00925
AKAUv1_3280037	-	EmrB/QacA family drug resistance transporter	2.77	4.33	1.21	0.28	-1.84	0.0063
AKAUv1_160059	-	Enoyl-CoA hydratase/carnithine racemase	2.76	4.3	1.21	0.28	-1.83	0.0134
AKAUv1_1710081	epsA	EPS I polysaccharide export outer membrane protein EpsA	2.64	4.07	1.21	0.3	-1.75	0.017
AKAUv1_2530010	-	Esterase	2.68	4.16	1.21	0.29	-1.78	0.0123
AKAUv1_790155	-	Ethanolamine transporter	17	8.14	25	3.06	1.61	6.16e-05	E
AKAUv1_2620007	-	exported protein of unknown function	3.83	5.73	1.94	0.34	-1.56	0.0431
AKAUv1_2870022	-	exported protein of unknown function	3.96	1.77	6.15	3.47	1.8	0.0538	NO COG
AKAUv1_1080046	-	Extracellular solute-binding protein	2.56	3.9	1.21	0.31	-1.69	0.0153
AKAUv1_1080243	-	Extracellular solute-binding protein	2.33	3.46	1.21	0.35	-1.51	0.0343
AKAUv1_2570232	-	Extracellular solute-binding protein	2.34	3.48	1.21	0.35	-1.52	0.0527
AKAUv1_3020075	-	Extracellular solute-binding protein	3.2	5.18	1.21	0.23	-2.09	0.0149
AKAUv1_110004	-	Extracellular solute-binding protein family 3	2.47	3.74	1.21	0.32	-1.62	0.0146
AKAUv1_2530018	-	FAD binding domain-containing protein 15	4.08	6.22	1.94	0.31	-1.68	0.0185
AKAUv1_1080362	-	FAD dependent oxidoreductase	2.55	3.88	1.21	0.31	-1.68	0.01
AKAUv1_1090025	-	FAD dependent oxidoreductase	3.9	5.86	1.94	0.33	-1.6	0.0346
AKAUv1_2440001	-	FAD dependent oxidoreductase	2.75	4.3	1.21	0.28	-1.83	0.0283
AKAUv1_2570166	-	FAD dependent oxidoreductase	3.68	6.14	1.21	0.2	-2.34	0.00212
AKAUv1_540160	-	FAD dependent oxidoreductase	3.42	5.27	1.57	0.3	-1.74	0.0191
AKAUv1_540045	tftD	FADH(2)-dependent monooxygenase TftD	3.17	5.12	1.21	0.24	-2.08	0.00789
AKAUv1_2450078	-	Fatty acid desaturase	5.03	7.68	2.39	0.31	-1.68	0.00552
AKAUv1_1080048	-	Fe3+ siderophore ABC transporter inner membrane protein	2.62	4.03	1.21	0.3	-1.73	0.0117
AKAUv1_1080047	fbpC	Fe(3+) ions import ATP-binding protein FbpC 2	2.4	3.59	1.21	0.34	-1.56	0.0231
AKAUv1_1080371	-	Ferredoxin	3.35	5.49	1.21	0.22	-2.18	0.00359
AKAUv1_500024	-	Feruloyl-CoA synthase	4.29	6.64	1.94	0.29	-1.78	0.0102
AKAUv1_550034	-	FHA domain-containing protein	3.35	5.09	1.61	0.32	-1.66	0.0206
AKAUv1_2570160	-	Fis family sigma-54 specific transcriptional regulator	3.9	6.22	1.57	0.25	-1.98	0.0102
AKAUv1_3260014	-	Fis family transcriptional regulator	3.09	4.98	1.21	0.24	-2.04	0.0106
AKAUv1_1410001	-	Formate dehydrogenase subunit alpha	2.48	3.75	1.21	0.32	-1.63	0.0231
AKAUv1_2320001	-	Formate dehydrogenase subunit alpha	2.79	4.36	1.21	0.28	-1.85	0.0137
AKAUv1_480038	-	Formate dehydrogenase subunit alpha	3.11	4.65	1.57	0.34	-1.56	0.0539
AKAUv1_2560076	-	Formate hydrogenlyase subunit 4	2.56	3.9	1.21	0.31	-1.69	0.0153
AKAUv1_1250080	-	Formylmethanofuran dehydrogenase subunit A	4.19	6.27	2.12	0.34	-1.57	0.0144
AKAUv1_1250079	-	Formylmethanofuran dehydrogenase subunit B	3.08	4.96	1.21	0.24	-2.03	0.00727
AKAUv1_1250082	-	Formylmethanofuran dehydrogenase subunit C	3.27	4.96	1.57	0.32	-1.65	0.0254
AKAUv1_1250081	ffsA	Formylmethanofuran--tetrahydromethanopterin formyltransferase	2.97	4.73	1.21	0.26	-1.96	0.00616
AKAUv1_2920050	ftsH	fragment of protease, ATP-dependent zinc-metallo (part 2)	2.93	4.66	1.21	0.26	-1.94	0.0227
AKAUv1_2920051	ftsH	fragment of protease, ATP-dependent zinc-metallo (part 3)	2.42	3.64	1.21	0.33	-1.58	0.17
AKAUv1_1080018	-	Fumarate reductase/succinate dehydrogenase flavoprotein domain-containing protein	4.07	6.2	1.94	0.31	-1.68	0.0191
AKAUv1_1080319	FAH	Fumarylacetoacetase	3.92	6.24	1.61	0.26	-1.95	0.0132
AKAUv1_1250010	-	Fumarylacetoacetate (FAA) hydrolase family protein	4.73	7.35	2.12	0.29	-1.79	0.00296
AKAUv1_160036	-	Fusaric acid resistance protein conserved region	4.91	7.42	2.41	0.32	-1.62	0.0125
AKAUv1_1230005	fusA	Fusaric acid resistance protein FusA	3.07	4.93	1.21	0.25	-2.02	0.00981
AKAUv1_1080343	-	Fusaric acid resistance protein region	4.03	6.46	1.61	0.25	-2	0.00424
AKAUv1_510046	-	Fusaric acid resistance protein region	4.27	6.6	1.94	0.29	-1.77	0.014
AKAUv1_2870078	gabP	GABA permease	4.95	7.96	1.94	0.24	-2.04	0.00338
AKAUv1_540165	-	Galactarate dehydratase	6.39	9.51	3.28	0.34	-1.54	0.00555
AKAUv1_140016	galT	Gallate transporter	2.33	3.46	1.21	0.35	-1.51	0.0343
AKAUv1_930055	galT	Gallate transporter	2.65	4.09	1.21	0.3	-1.75	0.0262
AKAUv1_2450107	puuB	gamma-Glu-putrescine oxidase, FAD/NAD(P)-binding	3.24	4.81	1.67	0.35	-1.53	0.0234
AKAUv1_2570150	-	General secretory pathway F transmembrane protein	2.48	3.75	1.21	0.32	-1.63	0.0231
AKAUv1_2920022	-	Glucan 1,4-alpha-glucosidase	4.05	6.88	1.21	0.18	-2.51	0.000755
AKAUv1_1080063	-	Gluconolactonase	3.92	6.22	1.61	0.26	-1.95	0.00792
AKAUv1_1410008	-	Glucose-methanol-choline oxidoreductase	4.31	6.59	2.03	0.31	-1.7	0.00816
AKAUv1_1250096	glnT	glutamine synthetase III	2.7	4.19	1.21	0.29	-1.79	0.0273
AKAUv1_3180006	gapA	glyceraldehyde-3-phosphate dehydrogenase A	2.79	4.36	1.21	0.28	-1.85	0.0288
AKAUv1_1250052	-	Glycine cleavage T protein (Aminomethyl transferase)	3.28	4.94	1.61	0.33	-1.62	0.0184
AKAUv1_3190147	proP	glycine/betaine transporter (MFS superfamily)	4.44	7.21	1.67	0.23	-2.11	0.00256
AKAUv1_160006	glcE	glycolate oxidase FAD binding subunit	3.04	4.51	1.57	0.35	-1.52	0.0397
AKAUv1_1660032	yghK	glycolate transporter	2.71	4.2	1.21	0.29	-1.79	0.0128
AKAUv1_1270009	-	Glycoside hydrolase	3.64	6.06	1.21	0.2	-2.32	0.0089
AKAUv1_150007	-	Glycoside hydrolase family protein	3.49	5.76	1.21	0.21	-2.25	0.00366
AKAUv1_1710062	-	Glycosyl transferase family protein	2.55	3.88	1.21	0.31	-1.68	0.01
AKAUv1_2450081	-	Glycosyl transferase family protein	2.84	4.48	1.21	0.27	-1.88	0.0069
AKAUv1_2870076	-	Glycosyl transferase family protein	3.16	5.1	1.21	0.24	-2.07	0.0105
AKAUv1_650002	tibC	Glycosyltransferase TibC	2.79	4.36	1.21	0.28	-1.85	0.0137
AKAUv1_2130012	-	Glyoxalase/bleomycin resistance protein/dioxygenase	3.09	4.57	1.61	0.35	-1.5	0.0697
AKAUv1_1950013	gcl	glyoxylate carboligase	3.24	5.27	1.21	0.23	-2.12	0.00608
AKAUv1_3190102	HPR	Glyoxylate/hydroxypyruvate reductase A HPR2	2.33	3.44	1.21	0.35	-1.5	0.0225
AKAUv1_1950031	-	GntR family transcriptional regulator	2.42	3.62	1.21	0.33	-1.58	0.0343
AKAUv1_1270124	-	Group 1 glycosyl transferase	6.98	12	2.3	0.2	-2.34	0.000101
AKAUv1_1710071	-	Group 1 glycosyl transferase	2.56	3.9	1.21	0.31	-1.69	0.0153
AKAUv1_1240005	-	Helicase	5.66	9.25	2.06	0.22	-2.16	0.000276
AKAUv1_3020048	braF	High-affinity branched-chain amino acid transport ATP-binding protein BraF	3.21	4.85	1.57	0.32	-1.62	0.044
AKAUv1_510002	braE	High-affinity branched-chain amino acid transport system permease protein BraE	3.32	4.98	1.67	0.33	-1.58	0.0241
AKAUv1_400022	hisC	Histidinol-phosphate aminotransferase 2	2.57	3.92	1.21	0.31	-1.69	0.0242
AKAUv1_1700059	-	Histone family protein nucleoid-structuring protein H-NS	2.95	1.35	4.56	3.39	1.76	0.0283	R
AKAUv1_430001	budR	HTH-type transcriptional regulator BudR	3.62	5.67	1.57	0.28	-1.85	0.0244
AKAUv1_1250063	cfxR	HTH-type transcriptional regulator CfxR	3.31	5.4	1.21	0.22	-2.16	0.00484
AKAUv1_1970093	gbpR	HTH-type transcriptional regulator GbpR	2.42	3.62	1.21	0.33	-1.58	0.0343
AKAUv1_2130077	hupN	Hydrogenase nickel incorporation protein HupN	3.82	6.02	1.61	0.27	-1.9	0.0136
AKAUv1_540041	chqB	Hydroxyquinol 1,2-dioxygenase	2.55	3.88	1.21	0.31	-1.68	0.01
AKAUv1_540188	hrcU	Hypersensitivity response secretion protein HrcU	2.33	3.46	1.21	0.35	-1.51	0.0343
AKAUv1_540187	hrcV	Hypersensitivity response secretion protein HrcV	3.07	4.93	1.21	0.25	-2.02	0.00981
AKAUv1_1230086	ytjA	hypothetical protein	3.61	1.75	5.47	3.13	1.65	0.0241	S
AKAUv1_1760004	yfjF	hypothetical protein	7.15	3.65	11	2.91	1.54	0.000784	S
AKAUv1_3250001	-	ImcF domain-containing protein	4.16	7.1	1.21	0.17	-2.55	0.000866
AKAUv1_480002	trpC	indole-3-glycerol phosphate synthase (IGPS)	2.55	3.88	1.21	0.31	-1.68	0.01
AKAUv1_2700024	yaaH	Inner membrane protein YaaH	2.55	3.88	1.21	0.31	-1.68	0.01
AKAUv1_1080022	-	Inner-membrane translocator	2.45	3.68	1.21	0.33	-1.6	0.12
AKAUv1_3020050	-	Inner-membrane translocator	3.87	5.74	2.01	0.35	-1.51	0.0348
AKAUv1_760370	-	Integral membrane sensor signal transduction histidine kinase	5.05	8.07	2.03	0.25	-1.99	0.00338
AKAUv1_380001	-	Integrase catalytic subunit	6.45	9.76	3.15	0.32	-1.63	0.00314
AKAUv1_3040006	-	Integrase/recombinase	3.61	6.01	1.21	0.2	-2.31	0.00465
AKAUv1_3040007	-	Integrase/recombinase	3.12	4.64	1.61	0.35	-1.52	0.0393
AKAUv1_920007	iaaA	isoaspartyl dipeptidase with L-asparaginase activity	2.41	3.61	1.21	0.34	-1.57	0.0225
AKAUv1_760263	-	L-carnitine dehydratase/bile acid-inducible protein	2.33	3.46	1.21	0.35	-1.51	0.0343
AKAUv1_3020035	-	L-carnitine dehydratase/bile acid-inducible protein F	2.48	3.75	1.21	0.32	-1.63	0.0231
AKAUv1_540009	-	L-carnitine dehydratase/bile acid-inducible protein F	2.72	4.23	1.21	0.29	-1.8	0.0184
AKAUv1_920213	-	L-carnitine dehydratase/bile acid-inducible protein F	3.83	5.72	1.94	0.34	-1.56	0.0277
AKAUv1_300001	lcdH	L-carnitine dehydrogenase	3.33	5.08	1.57	0.31	-1.69	0.0241
AKAUv1_540174	lcdH	L-carnitine dehydrogenase	2.48	3.75	1.21	0.32	-1.63	0.0231
AKAUv1_2560052	yjjL	L-galactonate transporter	2.53	3.85	1.21	0.31	-1.67	0.053
AKAUv1_2560053	lldD	L-lactate dehydrogenase [cytochrome]	2.47	3.74	1.21	0.32	-1.62	0.0146
AKAUv1_1080085	-	L-proline dehydrogenase	2.37	3.53	1.21	0.34	-1.54	0.0231
AKAUv1_1080420	-	L-sorbose 1-dehydrogenase	3.77	5.88	1.67	0.28	-1.82	0.0106
AKAUv1_510004	livK	leucine transporter subunit ; periplasmic-binding component of ABC superfamily	3.81	6.4	1.21	0.19	-2.4	0.00122
AKAUv1_110171	livF	leucine/isoleucine/valine transporter subunit ; ATP-binding component of ABC superfamily	3.54	5.41	1.67	0.31	-1.7	0.0429
AKAUv1_510001	livG	leucine/isoleucine/valine transporter subunit ; ATP-binding component of ABC superfamily	2.49	3.77	1.21	0.32	-1.64	0.0225
AKAUv1_160018	-	Long-chain-fatty-acid--CoA ligase	3.35	5.48	1.21	0.22	-2.18	0.00635
AKAUv1_540134	fadD	Long-chain-fatty-acid--CoA ligase	4.3	7.4	1.21	0.16	-2.61	0.00101
AKAUv1_1010047	-	LysR family transcriptional regulator	3.17	5.12	1.21	0.24	-2.08	0.00789
AKAUv1_1080352	-	LysR family transcriptional regulator	2.45	3.69	1.21	0.33	-1.6	0.0526
AKAUv1_1140021	-	LysR family transcriptional regulator	3.22	4.77	1.67	0.35	-1.52	0.0317
AKAUv1_1150003	-	LysR family transcriptional regulator	3.73	5.86	1.61	0.28	-1.86	0.014
AKAUv1_140015	-	LysR family transcriptional regulator	2.54	3.86	1.21	0.31	-1.67	0.0235
AKAUv1_2570219	-	LysR family transcriptional regulator	2.47	3.74	1.21	0.32	-1.62	0.0146
AKAUv1_2570235	-	LysR family transcriptional regulator	2.33	3.46	1.21	0.35	-1.51	0.0343
AKAUv1_430007	-	LysR family transcriptional regulator	2.4	3.59	1.21	0.34	-1.56	0.0231
AKAUv1_510025	-	LysR family transcriptional regulator	3.12	4.67	1.57	0.34	-1.57	0.0707
AKAUv1_1080433	-	Major facilitator family transporter	3.09	4.98	1.21	0.24	-2.04	0.0106
AKAUv1_1080326	-	Major facilitator superfamily aromatic acid/H(+) symporter	4.74	7.45	2.03	0.27	-1.88	0.00295
AKAUv1_1080327	-	Major facilitator superfamily aromatic acid/H(+) symporter	3.37	5.53	1.21	0.22	-2.19	0.00687
AKAUv1_2820032	-	Major facilitator superfamily drug efflux transporter	5	7.64	2.37	0.31	-1.69	0.00757
AKAUv1_500016	-	Major facilitator superfamily metabolite/H(+) symporter	2.39	3.57	1.21	0.34	-1.56	0.0146
AKAUv1_2570133	-	Major facilitator superfamily protein	5.15	7.96	2.34	0.29	-1.77	0.0122
AKAUv1_430032	-	Major facilitator superfamily protein	4.23	7.24	1.21	0.17	-2.58	0.00196
AKAUv1_760033	-	Major facilitator superfamily protein	4.8	7.3	2.3	0.31	-1.67	0.027
AKAUv1_1930146	-	Major facilitator transporter	3.7	6.18	1.21	0.2	-2.35	0.00274
AKAUv1_2180009	-	Major facilitator transporter	4.42	7.27	1.57	0.22	-2.21	0.00437
AKAUv1_2870098	-	Major facilitator transporter	4.01	6.36	1.67	0.26	-1.93	0.0129
AKAUv1_3020032	-	Major facilitator transporter	3.88	5.75	2.01	0.35	-1.52	0.0347
AKAUv1_470016	-	Major facilitator transporter	3.09	4.98	1.21	0.24	-2.04	0.0106
AKAUv1_650033	srpI	major membrane protein I (MMP-I) (35 kDa antigen)	2.33	3.44	1.21	0.35	-1.5	0.0225
AKAUv1_1950033	glcB	malate synthase G	2.65	4.09	1.21	0.3	-1.75	0.0262
AKAUv1_3020020	mdcM	malonate transporter	2.86	4.51	1.21	0.27	-1.89	0.0205
AKAUv1_2590004	-	Membrane protein involved in the export of O-antigen and teichoic acid	2.49	3.77	1.21	0.32	-1.64	0.0225
AKAUv1_910019	-	Metabolite transport protein	6.24	9.29	3.19	0.34	-1.54	0.00683
AKAUv1_760372	-	Metallophosphoesterase	2.44	3.67	1.21	0.33	-1.6	0.0146
AKAUv1_1250067	mch	Methenyltetrahydromethanopterin cyclohydrolase	2.42	3.62	1.21	0.33	-1.58	0.0343
AKAUv1_1080290	-	Methyl-accepting chemotaxis sensory transducer	3.18	4.78	1.57	0.33	-1.6	0.0434
AKAUv1_3190133	-	Methyl-accepting chemotaxis sensory transducer with Cache sensor	4.15	7.09	1.21	0.17	-2.55	0.00093
AKAUv1_400025	-	MFS transporter	3.51	5.4	1.61	0.3	-1.75	0.0152
AKAUv1_3190124	-	MltA-interacting MipA family protein	3.56	5.55	1.57	0.28	-1.82	0.0111
AKAUv1_3190017	-	Molybdopterin binding aldehyde oxidase and xanthine dehydrogenase	3.91	6.61	1.21	0.18	-2.45	0.00149
AKAUv1_1080345	-	Molybdopterin cofactor biosynthesis protein	4.1	6.99	1.21	0.17	-2.53	0.00161
AKAUv1_1880015	-	Molybdopterin oxidoreductase	8.54	14	3.33	0.24	-2.05	2.24e-05
AKAUv1_2570177	-	Monooxygenase FAD-binding protein	2.56	3.9	1.21	0.31	-1.69	0.0153
AKAUv1_2460008	-	Monosaccharide-transporting ATPase	2.75	4.28	1.21	0.28	-1.82	0.0188
AKAUv1_2020029	-	Multicopper oxidase type 3	2.68	4.16	1.21	0.29	-1.78	0.0123
AKAUv1_2570136	-	Multicopper oxidase, type 3	3.9	6.14	1.67	0.27	-1.88	0.0062
AKAUv1_2570137	-	Multicopper oxidase, type 3	3.33	5.44	1.21	0.22	-2.16	0.00631
AKAUv1_3190050	acrA	multidrug efflux system	2.33	3.44	1.21	0.35	-1.5	0.0225
AKAUv1_1080412	acrB	multidrug efflux system protein	8.27	12	4.29	0.35	-1.51	0.000715
AKAUv1_1360030	emrB	multidrug efflux system protein	4.47	6.94	2.01	0.29	-1.79	0.00739
AKAUv1_160026	emrB	multidrug efflux system protein	3.77	5.96	1.57	0.26	-1.92	0.00698
AKAUv1_3190051	acrB	multidrug efflux system protein	6.46	9.75	3.17	0.32	-1.62	0.00158
AKAUv1_3190054	mdtB	multidrug efflux system, subunit B	5.35	8.24	2.46	0.3	-1.74	0.00189
AKAUv1_3190055	mdtC	multidrug efflux system, subunit C	5.04	8.42	1.67	0.2	-2.34	0.000381
AKAUv1_3280036	-	Multidrug resistance efflux pump	2.49	3.77	1.21	0.32	-1.64	0.0225
AKAUv1_1390086	amaB	N-carbamoyl-L-amino acid hydrolase	3.56	5.9	1.21	0.21	-2.28	0.00705
AKAUv1_140044	nemA	N-ethylmaleimide reductase	2.91	4.61	1.21	0.26	-1.93	0.0221
AKAUv1_2570173	nemA	N-ethylmaleimide reductase	2.82	4.43	1.21	0.27	-1.87	0.0214
AKAUv1_560007	nemA	N-ethylmaleimide reductase	2.77	4.32	1.21	0.28	-1.83	0.0207
AKAUv1_2570120	nemA	N-ethylmaleimide reductase, FMN-linked	2.33	3.44	1.21	0.35	-1.5	0.0225
AKAUv1_1250065	mtdB	NAD(P)-dependent methylenetetrahydromethanopterin dehydrogenase	2.63	4.05	1.21	0.3	-1.74	0.0115
AKAUv1_1710036	-	NAD-dependent epimerase/dehydratase	4.8	7.62	1.97	0.26	-1.95	0.0105
AKAUv1_2520026	-	NADH dehydrogenase	3.22	4.77	1.67	0.35	-1.52	0.018
AKAUv1_2560057	aldH	NADP-dependent fatty aldehyde dehydrogenase	3.65	5.72	1.57	0.28	-1.86	0.0317
AKAUv1_2410026	-	Natural resistance-associated macrophage protein	2.17	1.03	3.31	3.21	1.68	0.0792	P
AKAUv1_1600014	-	Nitrate/nitrite transporter	2.34	3.48	1.21	0.35	-1.52	0.0527
AKAUv1_1390051	-	Nitrile hydratase subunit beta	3	4.8	1.21	0.25	-1.98	0.0355
AKAUv1_2820019	ntaA	nitrilotriacetate monooxygenase component A (NTA monooxygenase component A) (NTA-MO A)	2.95	4.68	1.21	0.26	-1.95	0.0116
AKAUv1_3190062	ntaA	nitrilotriacetate monooxygenase component A (NTA monooxygenase component A) (NTA-MO A)	2.58	3.94	1.21	0.31	-1.7	0.0369
AKAUv1_1880013	nirB	nitrite reductase, large subunit, NAD(P)H-binding	4.53	7.05	2.01	0.29	-1.81	0.00411
AKAUv1_1890023	-	Nitroreductase	2.64	4.07	1.21	0.3	-1.75	0.017
AKAUv1_110121	-	NMT1/THI5 like domain-containing protein	2.71	4.22	1.21	0.29	-1.8	0.0128
AKAUv1_540047	-	NMT1/THI5 like domain-containing protein	2.54	3.88	1.21	0.31	-1.68	0.0232
AKAUv1_3190170	cpo	Non-heme chloroperoxidase	3.03	4.49	1.57	0.35	-1.51	0.028
AKAUv1_510039	thcF	Non-heme haloperoxidase	3.54	5.42	1.67	0.31	-1.7	0.0337
AKAUv1_3200008	oppF	oligopeptide transporter subunit ; ATP-binding component of ABC superfamily	3.49	5.42	1.57	0.29	-1.78	0.0337
AKAUv1_3200004	oppA	oligopeptide transporter subunit ; periplasmic-binding component of ABC superfamily	3.08	4.96	1.21	0.24	-2.03	0.00727
AKAUv1_1410005	-	OmpC family outer membrane porin	3.37	5.08	1.67	0.33	-1.61	0.0243
AKAUv1_480034	-	OmpC family outer membrane porin	2.62	4.03	1.21	0.3	-1.73	0.0117
AKAUv1_650001	-	Outer membrane autotransporter	4.08	6.94	1.21	0.17	-2.52	0.00137
AKAUv1_1080382	-	Outer membrane efflux protein	3.58	5.95	1.21	0.2	-2.3	0.00282
AKAUv1_3200009	-	Outer membrane porin, OprD family	4.46	7.31	1.61	0.22	-2.18	0.0031
AKAUv1_1970067	-	Outer membrane protein (Porin)	3.03	4.85	1.21	0.25	-2	0.0129
AKAUv1_140084	bamA	Outer membrane protein assembly factor BamA	5.59	8.36	2.82	0.34	-1.57	0.00466
AKAUv1_760187	-	Oxidoreductase molybdopterin binding protein	2.5	3.79	1.21	0.32	-1.64	0.0343
AKAUv1_160136	-	Paraquat-inducible protein B	4.09	6.96	1.21	0.17	-2.52	0.000967
AKAUv1_110134	-	PBS lyase	2.34	3.48	1.21	0.35	-1.52	0.0527
AKAUv1_2450007	-	Peptidase M23B	3.23	4.84	1.61	0.33	-1.59	0.0551
AKAUv1_920013	-	Peptidase M55 D-aminopeptidase	3.31	5.04	1.57	0.31	-1.68	0.0187
AKAUv1_1080407	dppA	Periplasmic dipeptide transport protein	3.79	5.98	1.61	0.27	-1.89	0.00647
AKAUv1_1470047	pit	phosphate transporter	3.73	6.25	1.21	0.19	-2.37	0.00625
AKAUv1_1970057	-	Phospholipase C	3.26	4.94	1.57	0.32	-1.65	0.0183
AKAUv1_1560030	-	Phosphonoacetaldehyde dehydrogenase	2.79	4.36	1.21	0.28	-1.85	0.0288
AKAUv1_1080045	phnA	Phosphonoacetate hydrolase	2.34	3.48	1.21	0.35	-1.52	0.0527
AKAUv1_1250061	prkB	phosphoribulokinase	3.23	5.25	1.21	0.23	-2.12	0.00643
AKAUv1_2530015	-	Pirin-related protein	2.4	3.59	1.21	0.34	-1.56	0.0231
AKAUv1_1080242	-	Polar amino acid ABC transporter inner membrane subunit	2.99	4.77	1.21	0.25	-1.98	0.00709
AKAUv1_1080248	-	Polar amino acid ABC transporter inner membrane subunit	4.9	7.39	2.41	0.33	-1.62	0.012
AKAUv1_3190058	-	Polar amino acid ABC transporter inner membrane subunit	3.04	4.86	1.21	0.25	-2	0.0189
AKAUv1_540062	-	Polar amino acid ABC transporter periplasmic ligand-binding protein	2.41	3.61	1.21	0.34	-1.57	0.0225
AKAUv1_1710060	-	Polysaccharide biosynthesis protein	3.54	5.51	1.57	0.29	-1.81	0.00872
AKAUv1_1080152	-	Porin	2.55	3.88	1.21	0.31	-1.68	0.01
AKAUv1_1680087	-	Porin	3.03	4.85	1.21	0.25	-2	0.0129
AKAUv1_540108	-	Porin	2.58	3.96	1.21	0.31	-1.71	0.0364
AKAUv1_760068	-	Porin	2.62	4.03	1.21	0.3	-1.73	0.0117
AKAUv1_1080324	-	Porin Gram-negative type	3.59	5.98	1.21	0.2	-2.3	0.00216
AKAUv1_2410029	kdpA	potassium translocating ATPase, subunit A	3.85	5.77	1.94	0.34	-1.57	0.0162
AKAUv1_970064	kdpB	potassium translocating ATPase, subunit B	3.21	4.81	1.61	0.34	-1.58	0.0231
AKAUv1_1050007	-	Potassium-tellurite ethidium and proflavin transporter	2.72	4.23	1.21	0.29	-1.8	0.0184
AKAUv1_3190131	abrB	Protein AbrB	2.78	4.35	1.21	0.28	-1.84	0.00908
AKAUv1_1330008	yicR	protein associated with replication fork, possible DNA repair protein	2.36	3.51	1.21	0.35	-1.53	0.12
AKAUv1_3180012	cbbYC	Protein CbbY, chromosomal	2.64	4.07	1.21	0.3	-1.75	0.017
AKAUv1_1080269	ndvB	Protein NdvB	16	28	4.43	0.16	-2.68	2.63e-10
AKAUv1_1200002	-	protein of unknown function	3.14	1.62	4.65	2.86	1.52	0.12	NO COG
AKAUv1_130003	-	protein of unknown function	2.33	3.44	1.21	0.35	-1.5	0.0225
AKAUv1_1350006	-	protein of unknown function	1.95	0.88	3.02	3.42	1.78	0.0398	NO COG
AKAUv1_1470016	-	protein of unknown function	2.44	3.67	1.21	0.33	-1.6	0.0343
AKAUv1_1470032	-	protein of unknown function	2.51	3.8	1.21	0.32	-1.65	0.0231
AKAUv1_1650003	-	protein of unknown function	2.4	3.58	1.21	0.34	-1.56	0.0527
AKAUv1_1710050	-	protein of unknown function	2.07	1.03	3.11	3.02	1.59	0.0792	NO COG
AKAUv1_1930143	-	protein of unknown function	4.04	2.04	6.03	2.95	1.56	0.0534	NO COG
AKAUv1_1970015	-	protein of unknown function	3.25	4.93	1.57	0.32	-1.65	0.0569
AKAUv1_1980005	-	protein of unknown function	10	5.01	15	3.04	1.6	0.000442	NO COG
AKAUv1_2270041	-	protein of unknown function	4.27	6.54	2.01	0.31	-1.7	0.0478
AKAUv1_2350014	-	protein of unknown function	2.74	1.33	4.14	3.12	1.64	0.0718	L
AKAUv1_2410039	-	protein of unknown function	2.41	3.61	1.21	0.34	-1.57	0.0225
AKAUv1_2450045	-	protein of unknown function	2.46	3.72	1.21	0.33	-1.62	0.00956
AKAUv1_2530064	-	protein of unknown function	3.17	5.12	1.21	0.24	-2.08	0.00789
AKAUv1_2610027	-	protein of unknown function	2.11	0.88	3.33	3.77	1.92	0.0223	NO COG
AKAUv1_2700010	-	protein of unknown function	3.56	5.45	1.67	0.31	-1.71	0.032
AKAUv1_2750001	-	protein of unknown function	5.94	9.1	2.79	0.31	-1.71	0.00509
AKAUv1_2800020	-	protein of unknown function	3.08	4.96	1.21	0.24	-2.03	0.00727
AKAUv1_2800026	-	protein of unknown function	2.42	3.62	1.21	0.33	-1.58	0.0343
AKAUv1_2850021	-	protein of unknown function	3.42	5.24	1.61	0.31	-1.7	0.1
AKAUv1_3130055	-	protein of unknown function	1.91	0.88	2.93	3.32	1.73	0.0398	NO COG
AKAUv1_3260012	-	protein of unknown function	3.29	5.36	1.21	0.23	-2.14	0.00664
AKAUv1_3290006	-	protein of unknown function	2.4	3.59	1.21	0.34	-1.56	0.0231
AKAUv1_710036	-	protein of unknown function	6.54	3.11	9.97	3.21	1.68	0.00176	NO COG
AKAUv1_760378	-	protein of unknown function	3.09	4.61	1.57	0.34	-1.55	0.13
AKAUv1_790268	-	protein of unknown function	2.31	1.03	3.58	3.48	1.8	0.0476	NO COG
AKAUv1_820002	-	protein of unknown function	3.58	1.72	5.43	3.15	1.66	0.00973	NO COG
AKAUv1_630002	ydeP	Protein YdeP	4.14	7.06	1.21	0.17	-2.54	0.00122
AKAUv1_1080073	-	Purine-cytosine permease-like transporter	4.49	7.41	1.57	0.21	-2.24	0.00305
AKAUv1_1080039	mmlH	putative 4-methylmuconolactone transporter	3.22	4.83	1.61	0.33	-1.58	0.0317
AKAUv1_2870083	-	Putative acetyltransferase (fragment)	2.85	1.48	4.22	2.86	1.51	0.13	NO COG
AKAUv1_110009	-	putative acyl-CoA dehydrogenase	2.39	3.56	1.21	0.34	-1.55	0.0343
AKAUv1_760274	-	putative aldehyde dehydrogenase	5.61	8.76	2.46	0.28	-1.83	0.00362
AKAUv1_1150004	-	putative Aldehyde dehydrogenase (NAD(+))	4.75	7.1	2.41	0.34	-1.56	0.0211
AKAUv1_540006	dhaS	putative aldehyde dehydrogenase DhaS	3.6	5.54	1.67	0.3	-1.74	0.0192
AKAUv1_760397	dhaS	putative aldehyde dehydrogenase DhaS	7.73	12	3.58	0.3	-1.73	0.00894
AKAUv1_2270063	-	putative amino acid-binding protein (ABC superfamily, peri_bind)	2.71	4.2	1.21	0.29	-1.79	0.0128
AKAUv1_160062	-	putative branched-chain amino acid transport protein (ABC superfamily, atp_bind)	2.65	4.09	1.21	0.3	-1.75	0.0262
AKAUv1_830018	-	putative branched-chain amino acid transport protein (ABC superfamily, atp_bind)	4.93	7.49	2.37	0.32	-1.66	0.027
AKAUv1_2270025	-	putative Diguanylate cyclase	3.13	5.06	1.21	0.24	-2.06	0.0143
AKAUv1_910024	-	putative dioxygenase hydroxylase component subunit alpha	2.75	4.29	1.21	0.28	-1.82	0.00879
AKAUv1_1080019	fabG	putative enzyme	2.57	3.92	1.21	0.31	-1.69	0.0242
AKAUv1_2290010	-	putative epoxide hydrolase	2.7	4.18	1.21	0.29	-1.79	0.00826
AKAUv1_2570013	-	putative epoxide hydrolase	4.6	7.19	2.01	0.28	-1.84	0.00942
AKAUv1_1950003	maeB	putative fused malic enzyme oxidoreductase ; putative phosphotransacetylase	3.22	5.23	1.21	0.23	-2.11	0.0082
AKAUv1_2570029	-	putative Glucose transporter	3.29	5.38	1.21	0.23	-2.15	0.00624
AKAUv1_1250095	-	putative Glutamate synthase, large subunit region 1, Glutamine amidotransferase (GlxB)	2.71	4.22	1.21	0.29	-1.8	0.0128
AKAUv1_1250093	-	putative Glutamate synthase, large subunit region 2 FMN-binding (GlxD)	4.2	6.83	1.57	0.23	-2.12	0.00483
AKAUv1_1270112	-	putative glycosyltransferase group 1, RfaG-like protein	3.2	4.83	1.57	0.33	-1.62	0.0315
AKAUv1_2070014	-	putative hydrolase or acyltransferase of alpha/beta superfamily	2.95	4.7	1.21	0.26	-1.95	0.0172
AKAUv1_1250022	-	putative hydroxymethylglutaryl-CoA lyase	3.37	5.12	1.61	0.31	-1.67	0.0262
AKAUv1_3020034	-	putative hydroxymethylglutaryl-CoA lyase	2.42	3.62	1.21	0.33	-1.58	0.0343
AKAUv1_1240003	-	putative lipoprotein	4.09	6.17	2.01	0.33	-1.62	0.0242
AKAUv1_410006	-	putative LysM domain-containing protein	3.75	5.57	1.94	0.35	-1.52	0.0268
AKAUv1_1080249	-	putative membrane protein	3.03	4.49	1.57	0.35	-1.51	0.0512
AKAUv1_2570086	nicT	putative metabolite transport protein NicT	5.83	9.65	2.01	0.21	-2.26	0.000552
AKAUv1_1080349	-	putative molybdopterin oxidoreductase, alpha subunit (fdhA)	4.33	7.09	1.57	0.22	-2.17	0.00284
AKAUv1_760166	-	putative monooxygenase (DszA-like)	2.54	3.87	1.21	0.31	-1.67	0.00632
AKAUv1_930001	-	putative monooxygenase (DszA-like)	3.02	4.83	1.21	0.25	-1.99	0.00925
AKAUv1_1080017	yxeK	putative monooxygenase YxeK	3.01	4.8	1.21	0.25	-1.99	0.0183
AKAUv1_1880012	-	putative nitrate transporter transmembrane protein (MFS superfamily)	3.29	5.38	1.21	0.23	-2.15	0.00624
AKAUv1_760385	-	putative nucleoside-diphosphate sugar epimerase	2.5	3.79	1.21	0.32	-1.64	0.0343
AKAUv1_1680092	-	putative OmpA/MotB	2.62	4.03	1.21	0.3	-1.73	0.0117
AKAUv1_2130005	-	putative outer membrane porin	2.47	3.74	1.21	0.32	-1.62	0.0146
AKAUv1_3190052	-	putative outer membrane protein oprM precursor	2.86	4.51	1.21	0.27	-1.9	0.01
AKAUv1_110139	-	putative oxidoreductase	4.57	6.76	2.37	0.35	-1.51	0.028
AKAUv1_1660033	ykgF	putative oxidoreductase subunit with NAD(P)-binding domain and ferridoxin-like domain	2.54	3.86	1.21	0.31	-1.67	0.0235
AKAUv1_1890017	-	putative oxidoreductase, short-chain dehydrogenase/reductase family	2.54	3.88	1.21	0.31	-1.68	0.0232
AKAUv1_510054	ydeP	putative oxidoreductase; putative molybdoenzyme	4.69	7.78	1.61	0.21	-2.27	0.0012
AKAUv1_1080458	abgB	putative peptidase, aminobenzoyl-glutamate utilization protein	3.78	5.99	1.57	0.26	-1.93	0.00889
AKAUv1_2180014	-	putative redox protein, regulator of disulfide bond formation	3.17	4.74	1.61	0.34	-1.56	0.072
AKAUv1_2570214	-	putative shikimate 5-dehydrogenase	2.48	3.75	1.21	0.32	-1.63	0.0231
AKAUv1_2570217	-	putative sialic acid transporter	5.56	8.61	2.52	0.29	-1.77	0.00246
AKAUv1_2920057	-	Putative signal transduction protein with CBS domains (fragment)	2.54	3.88	1.21	0.31	-1.68	0.0232
AKAUv1_1080425	-	putative sugar-binding periplasmic protein	2.85	4.49	1.21	0.27	-1.89	0.0107
AKAUv1_300003	ttuB	putative tartrate transporter	4.52	6.75	2.3	0.34	-1.55	0.0242
AKAUv1_760146	ttuB	putative tartrate transporter	2.94	4.67	1.21	0.26	-1.94	0.0457
AKAUv1_780012	ttuB	putative tartrate transporter	2.58	3.94	1.21	0.31	-1.7	0.0369
AKAUv1_1080479	-	putative transcription regulator (AsnC family)	2.51	3.8	1.21	0.32	-1.65	0.0231
AKAUv1_1080476	-	putative transcriptional regulator	3.6	5.63	1.57	0.28	-1.84	0.0143
AKAUv1_1270113	-	putative transmembrane protein	2.86	4.51	1.21	0.27	-1.9	0.01
AKAUv1_3190063	-	putative transport protein (ABC superfamily, ATP_bind)	2.6	3.99	1.21	0.3	-1.72	0.0109
AKAUv1_1250023	-	putative transport protein (MFS superfamily)	5.32	8.62	2.01	0.23	-2.1	0.00108
AKAUv1_930025	ynfM	putative transporter; MFS type	2.32	3.43	1.21	0.35	-1.5	0.0773
AKAUv1_2450104	potI	putrescine transporter subunit: membrane component of ABC superfamily	2.57	3.92	1.21	0.31	-1.69	0.0242
AKAUv1_3190128	-	Pyridoxamine 5'-phosphate oxidase-like FMN-binding protein	4.72	7.01	2.43	0.35	-1.53	0.0099
AKAUv1_2530035	-	Pyrogallol hydroxytransferase	3.12	4.66	1.57	0.34	-1.57	0.03
AKAUv1_2530036	athL	Pyrogallol hydroxytransferase large subunit	6.41	9.72	3.1	0.32	-1.65	0.00412
AKAUv1_3190149	poxB	pyruvate dehydrogenase (pyruvate oxidase), thiamin-dependent, FAD-binding	3.81	6.4	1.21	0.19	-2.4	0.00481
AKAUv1_430029	quiA	quinate/shikimate dehydrogenase [Pyrroloquinoline-quinone] (NAD(P)-independent quinate dehydrogenase)	3.81	6.41	1.21	0.19	-2.4	0.00369
AKAUv1_1770012	aslB	regulator of arylsulfatase activity	2.71	4.2	1.21	0.29	-1.79	0.0128
AKAUv1_760112	-	Rhodanese	3.36	5.51	1.21	0.22	-2.18	0.00494
AKAUv1_760264	thcD	Rhodocoxin reductase	2.64	4.07	1.21	0.3	-1.75	0.017
AKAUv1_100025	-	Rhs family protein	6.23	10	2.34	0.23	-2.12	0.000671
AKAUv1_2820093	rbsA	Ribose import ATP-binding protein RbsA 1	2.83	4.45	1.21	0.27	-1.87	0.0199
AKAUv1_2570234	-	Rieske (2Fe-2S) domain-containing protein	2.82	4.42	1.21	0.27	-1.87	0.0293
AKAUv1_2570227	-	Rieske (2Fe-2S) iron-sulfur domain containing protein	3.42	5.17	1.67	0.32	-1.63	0.0264
AKAUv1_3280038	-	RND efflux system outer membrane lipoprotein	2.49	3.77	1.21	0.32	-1.64	0.0225
AKAUv1_760104	-	RND efflux system outer membrane lipoprotein	3.01	4.81	1.21	0.25	-1.99	0.00953
AKAUv1_1080381	-	RND family efflux transporter MFP subunit	3.97	6.74	1.21	0.18	-2.47	0.00111
AKAUv1_1080321	-	Salicylate 1-monooxygenase	3.19	4.81	1.57	0.33	-1.61	0.0229
AKAUv1_1250100	soxB	sarcosine oxidase beta subunit	4.85	7.23	2.46	0.34	-1.56	0.00969
AKAUv1_1250084	glyA	serine hydroxymethyltransferase	4.77	7.94	1.61	0.2	-2.3	0.00154
AKAUv1_2400026	glyA	serine hydroxymethyltransferase	2.32	3.43	1.21	0.35	-1.5	0.0773
AKAUv1_3230016	glyA	serine hydroxymethyltransferase	2.42	3.62	1.21	0.33	-1.58	0.0343
AKAUv1_2610050	-	Serine protease (modular protein)	4.71	7.12	2.3	0.32	-1.63	0.0166
AKAUv1_1250085	sgaA	Serine--glyoxylate aminotransferase	4.12	7.03	1.21	0.17	-2.53	0.000948
AKAUv1_2570132	aroE	Shikimate dehydrogenase	2.95	4.68	1.21	0.26	-1.95	0.0116
AKAUv1_2560023	-	Short-chain dehydrogenase	2.48	3.75	1.21	0.32	-1.63	0.0526
AKAUv1_1360042	-	Short-chain dehydrogenase/reductase SDR	2.78	4.35	1.21	0.28	-1.84	0.00908
AKAUv1_910031	-	Short-chain dehydrogenase/reductase SDR	4.37	7.08	1.67	0.24	-2.09	0.0181
AKAUv1_2570107	-	Signal transduction protein	2.33	3.46	1.21	0.35	-1.51	0.0343
AKAUv1_1080422	ugpC	sn-glycerol-3-phosphate import ATP-binding protein UgpC	2.53	3.85	1.21	0.32	-1.67	0.00399
AKAUv1_2430012	polS	Sorbitol dehydrogenase	2.72	4.23	1.21	0.29	-1.8	0.0184
AKAUv1_2560070	-	Spermidine synthase	2.54	3.88	1.21	0.31	-1.68	0.0232
AKAUv1_1080400	-	Spermidine/putrescine ABC transporter substrate-binding protein	2.9	4.59	1.21	0.26	-1.92	0.0039
AKAUv1_2920056	-	Stress response DNA-binding protein (Dps)	2.73	4.25	1.21	0.29	-1.81	0.0279
AKAUv1_2570002	sdhB	succinate dehydrogenase, FeS subunit	2.34	3.48	1.21	0.35	-1.52	0.0527
AKAUv1_1250087	sucC	succinyl-CoA synthetase, beta subunit	2.38	3.54	1.21	0.34	-1.55	0.0225
AKAUv1_1410033	-	Sugar phosphate permease	3.28	4.94	1.61	0.33	-1.62	0.0184
AKAUv1_1770011	-	Sulfatase	2.77	4.33	1.21	0.28	-1.84	0.0063
AKAUv1_840022	cysN	sulfate adenylyltransferase, subunit 1	3.35	5.09	1.61	0.32	-1.66	0.0583
AKAUv1_3190060	-	Sulfite oxidase-like oxidoreductase	3.17	5.12	1.21	0.24	-2.08	0.00789
AKAUv1_840018	cysI	Sulfite reductase (NADPH) hemoprotein beta-component	4.46	7.31	1.61	0.22	-2.18	0.0031
AKAUv1_2430010	kbaZ	tagatose 6-phosphate aldolase 1, kbaZ subunit	3.02	4.83	1.21	0.25	-1.99	0.00925
AKAUv1_2410038	-	Taurine dioxygenase	3.92	6.62	1.21	0.18	-2.45	0.00251
AKAUv1_2520014	-	TetR family transcriptional regulator	3.76	5.9	1.61	0.27	-1.87	0.0139
AKAUv1_1080040	-	Thiamine pyrophosphate protein	3.91	5.89	1.94	0.33	-1.6	0.0538
AKAUv1_1790006	-	TonB-dependent receptor plug	5.5	8.27	2.73	0.33	-1.6	0.015
AKAUv1_1660028	-	TonB-dependent siderophore receptor	5.33	7.88	2.77	0.35	-1.51	0.0125
AKAUv1_1250059	-	Transcriptional activator of acetoin/glycerol metabolism	5.49	8.53	2.46	0.29	-1.79	0.00178
AKAUv1_1080144	-	Transcriptional regulator	4.08	6.13	2.03	0.33	-1.6	0.0236
AKAUv1_1660031	-	Transcriptional regulator	2.87	4.53	1.21	0.27	-1.9	0.0151
AKAUv1_3190043	-	Transcriptional regulator	3.14	5.07	1.21	0.24	-2.06	0.0207
AKAUv1_3190167	-	Transcriptional regulator	6.52	10	2.66	0.26	-1.96	0.000474
AKAUv1_540167	-	Transcriptional regulator	3.61	5.6	1.61	0.29	-1.8	0.0192
AKAUv1_3190161	-	Transcriptional regulator with HTH domain and aminotransferase domain	3.56	5.9	1.21	0.21	-2.28	0.00504
AKAUv1_1500038	-	Transcriptional regulator, AraC family	2.51	3.8	1.21	0.32	-1.65	0.0231
AKAUv1_760314	-	Transcriptional regulator, MarR family protein	2.97	4.74	1.21	0.26	-1.97	0.0345
AKAUv1_1070004	-	Transglutaminase	2.84	4.46	1.21	0.27	-1.88	0.0296
AKAUv1_1500023	-	transposase	3.24	4.9	1.57	0.32	-1.64	0.025
AKAUv1_780028	-	transposase	2.8	4.38	1.21	0.28	-1.85	0.0195
AKAUv1_1250053	tmd	Trimethylamine dehydrogenase	4.35	7.49	1.21	0.16	-2.63	0.000339
AKAUv1_1250069	-	Triphosphoribosyl-dephospho-CoA protein	2.72	4.23	1.21	0.29	-1.8	0.0184
AKAUv1_3260013	-	Type I secretion system membrane fusion protein	2.4	3.59	1.21	0.34	-1.56	0.0231
AKAUv1_1120032	-	Type II secretion system protein E	3.03	4.85	1.21	0.25	-2	0.0129
AKAUv1_1810016	-	Type II secretion system protein E	3.17	5.12	1.21	0.24	-2.08	0.00789
AKAUv1_1010001	-	Type III secretion outer membrane pore SctC	2.39	3.57	1.21	0.34	-1.56	0.12
AKAUv1_540181	-	Type III secretion protein SctD	3.81	5.65	1.97	0.35	-1.52	0.0341
AKAUv1_540185	-	Type III secretion system apparatus protein YscQ/HrcQ	2.38	3.54	1.21	0.34	-1.55	0.0225
AKAUv1_1120028	-	Type IV secretion system family protein	2.38	3.54	1.21	0.34	-1.55	0.0225
AKAUv1_1080199	-	Type VI secretion protein	4.23	6.4	2.06	0.32	-1.63	0.011
AKAUv1_920004	-	Type VI secretion protein ImpH/VasB	2.41	3.61	1.21	0.34	-1.57	0.0225
AKAUv1_1080200	-	Type VI secretion protein, VC_A0111 family	2.4	3.59	1.21	0.34	-1.56	0.0231
AKAUv1_920002	-	Type VI secretion-associated protein	2.78	4.35	1.21	0.28	-1.84	0.00908
AKAUv1_870008	-	UBA/THIF-type NAD/FAD binding protein	2.46	3.7	1.21	0.33	-1.61	0.00608
AKAUv1_1410031	-	UbiD family decarboxylase	2.83	4.44	1.21	0.27	-1.87	0.00495
AKAUv1_1980002	cioA	ubiquinol oxidase subunit I, cyanide insensitive	2.4	3.58	1.21	0.34	-1.56	0.0527
AKAUv1_1980003	cioB	ubiquinol oxidase subunit II, cyanide insensitive	4.17	6.67	1.67	0.25	-2	0.0084
AKAUv1_110088	ycaN	Uncharacterized HTH-type transcriptional regulator YcaN	3.26	4.91	1.61	0.33	-1.61	0.0415
AKAUv1_760108	yhjC	Uncharacterized HTH-type transcriptional regulator YhjC	2.85	4.49	1.21	0.27	-1.89	0.0107
AKAUv1_1080377	ykvO	Uncharacterized oxidoreductase YkvO	3.16	5.11	1.21	0.24	-2.07	0.00572
AKAUv1_160104	yebQ	Uncharacterized transporter YebQ	2.63	4.05	1.21	0.3	-1.74	0.0115
AKAUv1_1470015	-	UspA domain-containing protein	2.77	4.32	1.21	0.28	-1.83	0.0207
AKAUv1_1470027	-	UspA domain-containing protein	3.16	4.71	1.61	0.34	-1.55	0.13
AKAUv1_2570019	-	Vanillate monooxygenase	3.2	5.18	1.21	0.23	-2.09	0.0149
AKAUv1_1030021	vipA	Vi polysaccharide biosynthesis protein VipA/TviB	4.05	6.9	1.21	0.18	-2.51	0.00128
AKAUv1_510048	-	Winged helix family transcriptional regulator	6.14	9.94	2.34	0.23	-2.09	0.00142
AKAUv1_1410021	-	Xanthine dehydrogenase	4.11	6.24	1.97	0.32	-1.66	0.0189
AKAUv1_550026	-	YadA domain-containing protein	12	20	4.62	0.23	-2.13	9.95e-07
