# Supplementary material for: Transcriptional Responses of the Bacterium Burkholderia terrae BS001 to the Fungal Host Lyophyllum sp. Strain Karsten under Soil-Mimicking Conditions
Source: Microb Ecol. 2016 Nov 14;73(1):236–52. doi: 10.1007/s00248-016-0885-7 (PMC5209427; doi:10.1007/s00248-016-0885-7)
Supplement: Supplementary file 10 — (XLS 41 kb) [file 248_2016_885_MOESM10_ESM.xls]

## Sheet: Sheet1
Transcriptional responses of the bacterium Burkholderia terrae BS001 to the fungal host Lyophyllum sp. strain Karsten under soil-mimicking conditions Irshad Ul Haq* Francisco Dini-Andreote and Jan Dirk van Elsas Microbial Ecology, Groningen Institute of Evolutionary Life Sciences (GELIFES), Nijenborgh 7, 9747 AG, University of Groningen, The Netherlands. *Corresponding author: Irshad Ul Haq, Micr…
			Microbial Ecology
			List of downregulated genes encoding various membrane transporters at time point 1 (Day 3)
Label	Type	Name	Product	baseMean	baseMeanA	baseMeanB	foldChange	log2FoldChange	pval
AKAUv1_760072	CDS	pcaK	4-hydroxybenzoate transporter PcaK	3.43	5.66	1.21	0.21	-2.22	0.00365		Key
AKAUv1_2430013	CDS	-	ABC sugar transporter, periplasmic ligand binding protein	3.26	4.9	1.61	0.33	-1.61	0.0143		baseMean = normalized average read counts
AKAUv1_1350005	CDS	-	ABC transporter	2.85	4.49	1.21	0.27	-1.89	0.022		baseMeanA = normalized average read counts for condtion A (Bacteria) control
AKAUv1_2530049	CDS	-	ABC transporter permease	2.7	4.18	1.21	0.29	-1.79	0.00826		baseMeanB = normalized average read counts for condition B (Bacteria + Fungus)
AKAUv1_1410017	CDS	-	ABC-type nitrate/sulfonate/bicarbonate transport system, periplasmic component	3.62	6.03	1.21	0.2	-2.31	0.00385
AKAUv1_3190064	CDS	-	ABC-type nitrate/sulfonate/bicarbonate transport system, permease component	2.57	3.92	1.21	0.31	-1.69	0.0242
AKAUv1_510095	CDS	-	ABC-type sugar transport system, periplasmic component	2.34	3.48	1.21	0.35	-1.52	0.0527
AKAUv1_1470004	CDS	actP	acetate transporter	4.48	7.34	1.61	0.22	-2.19	0.0019
AKAUv1_140036	CDS	actP	acetate transporter	4.03	6.46	1.61	0.25	-2	0.00424
AKAUv1_1080005	CDS	actP	acetate transporter	7.24	11	3.58	0.33	-1.6	0.00281
AKAUv1_3190042	CDS	-	Amino acid ABC transporter substrate-binding protein	4.24	6.41	2.06	0.32	-1.63	0.0182
AKAUv1_1080398	CDS	-	Binding-protein-dependent transport system inner membrane protein	3.22	5.24	1.21	0.23	-2.11	0.00461
AKAUv1_3020061	CDS	-	Binding-protein-dependent transport system inner membrane protein	2.94	4.66	1.21	0.26	-1.94	0.0082
AKAUv1_3190065	CDS	-	Binding-protein-dependent transport system inner membrane protein	2.63	4.05	1.21	0.3	-1.74	0.0115
AKAUv1_2570165	CDS	-	Binding-protein-dependent transport system inner membrane protein	2.62	4.03	1.21	0.3	-1.73	0.0117
AKAUv1_110136	CDS	-	Binding-protein-dependent transport systems inner membrane component	2.77	4.33	1.21	0.28	-1.84	0.0063
AKAUv1_1780016	CDS	exbD	Biopolymer transport protein exbD1	3.12	4.63	1.61	0.35	-1.52	0.0973
AKAUv1_1010022	CDS	dctA	C4-dicarboxylic acid, orotate and citrate transporter	3.97	6.74	1.21	0.18	-2.47	0.00111
AKAUv1_2570201	CDS	dctA	C4-dicarboxylic acid, orotate and citrate transporter	3.95	5.89	2.01	0.34	-1.55	0.0208
AKAUv1_140060	CDS	-	Cation efflux transporter	6.67	10	3.1	0.3	-1.73	0.00117
AKAUv1_2570236	CDS	-	conserved hypothetical protein; putative flavoprotein involved in K+ transport	3.11	4.62	1.61	0.35	-1.52	0.0418
AKAUv1_1080380	CDS	cusA	copper/silver efflux system, membrane component	7.53	14	1.21	0.0876	-3.51	5.11e-08
AKAUv1_760170	CDS	dppC	dipeptide transporter ; membrane component of ABC superfamily	3.2	5.18	1.21	0.23	-2.09	0.0149
AKAUv1_2820036	CDS	bepE	Efflux pump membrane transporter BepE	4.99	7.97	2.01	0.25	-1.99	0.00279
AKAUv1_760105	CDS	bepE	Efflux pump membrane transporter BepE	6.83	10	3.57	0.35	-1.5	0.00421
AKAUv1_160028	CDS	-	Efflux transporter, outer membrane factor lipoprotein, NodT family	3.18	5.14	1.21	0.24	-2.08	0.0114
AKAUv1_1080339	CDS	-	Efflux transporter, outer membrane factor lipoprotein, NodT family	4.12	6.31	1.94	0.31	-1.7	0.0155
AKAUv1_3280037	CDS	-	EmrB/QacA family drug resistance transporter	2.77	4.33	1.21	0.28	-1.84	0.0063
AKAUv1_1080048	CDS	-	Fe3+ siderophore ABC transporter inner membrane protein	2.62	4.03	1.21	0.3	-1.73	0.0117
AKAUv1_930055	CDS	galT	Gallate transporter	2.65	4.09	1.21	0.3	-1.75	0.0262
AKAUv1_140016	CDS	galT	Gallate transporter	2.33	3.46	1.21	0.35	-1.51	0.0343
AKAUv1_3190147	CDS	proP	glycine/betaine transporter (MFS superfamily)	4.44	7.21	1.67	0.23	-2.11	0.00256
AKAUv1_1660032	CDS	yghK	glycolate transporter	2.71	4.2	1.21	0.29	-1.79	0.0128
AKAUv1_3020048	CDS	braF	High-affinity branched-chain amino acid transport ATP-binding protein BraF	3.21	4.85	1.57	0.32	-1.62	0.044
AKAUv1_510002	CDS	braE	High-affinity branched-chain amino acid transport system permease protein BraE	3.32	4.98	1.67	0.33	-1.58	0.0241
AKAUv1_510004	CDS	livK	leucine transporter subunit ; periplasmic-binding component of ABC superfamily	3.81	6.4	1.21	0.19	-2.4	0.00122
AKAUv1_110171	CDS	livF	leucine/isoleucine/valine transporter subunit ; ATP-binding component of ABC superfamily	3.54	5.41	1.67	0.31	-1.7	0.0429
AKAUv1_510001	CDS	livG	leucine/isoleucine/valine transporter subunit ; ATP-binding component of ABC superfamily	2.49	3.77	1.21	0.32	-1.64	0.0225
AKAUv1_2560052	CDS	yjjL	L-galactonate transporter	2.53	3.85	1.21	0.31	-1.67	0.053
AKAUv1_1080433	CDS	-	Major facilitator family transporter	3.09	4.98	1.21	0.24	-2.04	0.0106
AKAUv1_2820032	CDS	-	Major facilitator superfamily drug efflux transporter	5	7.64	2.37	0.31	-1.69	0.00757
AKAUv1_1930146	CDS	-	Major facilitator transporter	3.7	6.18	1.21	0.2	-2.35	0.00274
AKAUv1_2180009	CDS	-	Major facilitator transporter	4.42	7.27	1.57	0.22	-2.21	0.00437
AKAUv1_470016	CDS	-	Major facilitator transporter	3.09	4.98	1.21	0.24	-2.04	0.0106
AKAUv1_2870098	CDS	-	Major facilitator transporter	4.01	6.36	1.67	0.26	-1.93	0.0129
AKAUv1_3020032	CDS	-	Major facilitator transporter	3.88	5.75	2.01	0.35	-1.52	0.0347
AKAUv1_3020020	CDS	mdcM	malonate transporter	2.86	4.51	1.21	0.27	-1.89	0.0205
AKAUv1_910019	CDS	-	Metabolite transport protein	6.24	9.29	3.19	0.34	-1.54	0.00683
AKAUv1_400025	CDS	-	MFS transporter	3.51	5.4	1.61	0.3	-1.75	0.0152
AKAUv1_2460008	CDS	-	Monosaccharide-transporting ATPase	2.75	4.28	1.21	0.28	-1.82	0.0188
AKAUv1_1600014	CDS	-	Nitrate/nitrite transporter	2.34	3.48	1.21	0.35	-1.52	0.0527
AKAUv1_3200008	CDS	oppF	oligopeptide transporter subunit ; ATP-binding component of ABC superfamily	3.49	5.42	1.57	0.29	-1.78	0.0337
AKAUv1_3200004	CDS	oppA	oligopeptide transporter subunit ; periplasmic-binding component of ABC superfamily	3.08	4.96	1.21	0.24	-2.03	0.00727
AKAUv1_1080407	CDS	dppA	Periplasmic dipeptide transport protein	3.79	5.98	1.61	0.27	-1.89	0.00647
AKAUv1_1470047	CDS	pit	phosphate transporter	3.73	6.25	1.21	0.19	-2.37	0.00625
AKAUv1_3190058	CDS	-	Polar amino acid ABC transporter inner membrane subunit	3.04	4.86	1.21	0.25	-2	0.0189
AKAUv1_1080242	CDS	-	Polar amino acid ABC transporter inner membrane subunit	2.99	4.77	1.21	0.25	-1.98	0.00709
AKAUv1_1080248	CDS	-	Polar amino acid ABC transporter inner membrane subunit	4.9	7.39	2.41	0.33	-1.62	0.012
AKAUv1_540062	CDS	-	Polar amino acid ABC transporter periplasmic ligand-binding protein	2.41	3.61	1.21	0.34	-1.57	0.0225
AKAUv1_1050007	CDS	-	Potassium-tellurite ethidium and proflavin transporter	2.72	4.23	1.21	0.29	-1.8	0.0184
AKAUv1_1080073	CDS	-	Purine-cytosine permease-like transporter	4.49	7.41	1.57	0.21	-2.24	0.00305
AKAUv1_1080039	CDS	mmlH	putative 4-methylmuconolactone transporter	3.22	4.83	1.61	0.33	-1.58	0.0317
AKAUv1_160062	CDS	-	putative branched-chain amino acid transport protein (ABC superfamily, atp_bind)	2.65	4.09	1.21	0.3	-1.75	0.0262
AKAUv1_830018	CDS	-	putative branched-chain amino acid transport protein (ABC superfamily, atp_bind)	4.93	7.49	2.37	0.32	-1.66	0.027
AKAUv1_2570029	CDS	-	putative Glucose transporter	3.29	5.38	1.21	0.23	-2.15	0.00624
AKAUv1_2570086	CDS	nicT	putative metabolite transport protein NicT	5.83	9.65	2.01	0.21	-2.26	0.000552
AKAUv1_1880012	CDS	-	putative nitrate transporter transmembrane protein (MFS superfamily)	3.29	5.38	1.21	0.23	-2.15	0.00624
AKAUv1_2570217	CDS	-	putative sialic acid transporter	5.56	8.61	2.52	0.29	-1.77	0.00246
AKAUv1_760146	CDS	ttuB	putative tartrate transporter	2.94	4.67	1.21	0.26	-1.94	0.0457
AKAUv1_780012	CDS	ttuB	putative tartrate transporter	2.58	3.94	1.21	0.31	-1.7	0.0369
AKAUv1_300003	CDS	ttuB	putative tartrate transporter	4.52	6.75	2.3	0.34	-1.55	0.0242
AKAUv1_3190063	CDS	-	putative transport protein (ABC superfamily, ATP_bind)	2.6	3.99	1.21	0.3	-1.72	0.0109
AKAUv1_1250023	CDS	-	putative transport protein (MFS superfamily)	5.32	8.62	2.01	0.23	-2.1	0.00108
AKAUv1_930025	CDS	ynfM	putative transporter; MFS type	2.32	3.43	1.21	0.35	-1.5	0.0773
AKAUv1_2450104	CDS	potI	putrescine transporter subunit: membrane component of ABC superfamily	2.57	3.92	1.21	0.31	-1.69	0.0242
AKAUv1_1080381	CDS	-	RND family efflux transporter MFP subunit	3.97	6.74	1.21	0.18	-2.47	0.00111
AKAUv1_1080400	CDS	-	Spermidine/putrescine ABC transporter substrate-binding protein	2.9	4.59	1.21	0.26	-1.92	0.0039
AKAUv1_160104	CDS	yebQ	Uncharacterized transporter YebQ	2.63	4.05	1.21	0.3	-1.74	0.0115
