# Supplementary material for: Transcriptional Responses of the Bacterium Burkholderia terrae BS001 to the Fungal Host Lyophyllum sp. Strain Karsten under Soil-Mimicking Conditions
Source: Microb Ecol. 2016 Nov 14;73(1):236–52. doi: 10.1007/s00248-016-0885-7 (PMC5209427; doi:10.1007/s00248-016-0885-7)
Supplement: Supplementary file 11 — (XLS 44 kb) [file 248_2016_885_MOESM11_ESM.xls]

## Sheet: Sheet1
Transcriptional responses of the bacterium Burkholderia terrae BS001 to the fungal host Lyophyllum sp. strain Karsten under soil-mimicking conditions Irshad Ul Haq* Francisco Dini-Andreote and Jan Dirk van Elsas Microbial Ecology, Groningen Institute of Evolutionary Life Sciences (GELIFES), Nijenborgh 7, 9747 AG, University of Groningen, The Netherlands. *Corresponding author: Irshad Ul Haq, Micr…
		Microbial Ecology
		List of differentially expressed genes involved in various KEGG pathways at time point 1 (day 3)
Label	Gene	Product	Log2 fold change	p-value	EC number	KEGG Pathways
AKAUv1_1000053	ampC	Beta-lactamase	-1.69	0.0153	3.5.2.6	311: Penicillin and cephalosporin biosynthesis
AKAUv1_1010080	_	Beta-galactosidase	-2.08	0.000155	3.2.1.23	52: Galactose metabolism531: Glycosaminoglycan degradation600: Sphingolipid metabolism604: Glycosphingolipid biosynthesis - ganglio series
AKAUv1_1080047	fbpC	Fe(3+) ions import ATP-binding protein FbpC 2	-1.56	0.0231	3.6.3.30	230: Purine metabolism680: Methane metabolism
AKAUv1_1080148	_	Acetolactate synthase 3, chloroplastic	-1.61	0.00387	2.2.1.6	10: Glycolysis / Gluconeogenesis20: Citrate cycle (TCA cycle)290: Valine, leucine and isoleucine biosynthesis620: Pyruvate metabolism650: Butanoate metabolism660: C5-Branched dibasic acid metabolism770: Pantothenate and CoA biosynthesis
AKAUv1_1080319	FAH	Fumarylacetoacetase	-1.95	0.0132	3.7.1.2	350: Tyrosine metabolism643: Styrene degradation
AKAUv1_1080349	_	putative molybdopterin oxidoreductase, alpha subunit (fdhA)	-2.17	0.00284	1.2.1.2	630: Glyoxylate and dicarboxylate metabolism680: Methane metabolism
AKAUv1_1080422	ugpC	sn-glycerol-3-phosphate import ATP-binding protein UgpC	-1.67	0.00399	3.6.3.20	230: Purine metabolism680: Methane metabolism
AKAUv1_1080428	_	Acetate CoA-transferase YdiF	-2.34	0.00299	2.8.3.8	627: Aminobenzoate degradation640: Propanoate metabolism650: Butanoate metabolism
AKAUv1_1150004	_	putative Aldehyde dehydrogenase (NAD(+))	-1.56	0.0211	1.2.1.3	10: Glycolysis / Gluconeogenesis40: Pentose and glucuronate interconversions53: Ascorbate and aldarate metabolism71: Fatty acid metabolism280: Valine, leucine and isoleucine degradation310: Lysine degradation330: Arginine and proline metabolism340: Histidine metabolism380: Tryptophan metabolism410: beta-Alanine metabolism561: Glycerolipid metabolism620: Pyruvate metabolism625: Chloroalkane and ch…
AKAUv1_1250022	_	putative hydroxymethylglutaryl-CoA lyase	-1.67	0.0262	4.1.3.4	72: Synthesis and degradation of ketone bodies280: Valine, leucine and isoleucine degradation281: Geraniol degradation650: Butanoate metabolism
AKAUv1_1250053	tmd	Trimethylamine dehydrogenase	-2.63	0.000339	1.5.8.2	680: Methane metabolism
AKAUv1_1250061	prkB	phosphoribulokinase	-2.12	0.00643	2.7.1.19	710: Carbon fixation in photosynthetic organisms
AKAUv1_1250067	mch	Methenyltetrahydromethanopterin cyclohydrolase	-1.58	0.0343	3.5.4.27	680: Methane metabolism
AKAUv1_1250081	ffsA	Formylmethanofuran--tetrahydromethanopterin formyltransferase	-1.96	0.00616	2.3.1.101	680: Methane metabolism
AKAUv1_1250084	glyA	serine hydroxymethyltransferase	-2.3	0.00154	2.1.2.1	260: Glycine, serine and threonine metabolism460: Cyanoamino acid metabolism630: Glyoxylate and dicarboxylate metabolism670: One carbon pool by folate680: Methane metabolism
AKAUv1_1250085	sgaA	Serine--glyoxylate aminotransferase	-2.53	0.000948	2.6.1.45	260: Glycine, serine and threonine metabolism630: Glyoxylate and dicarboxylate metabolism680: Methane metabolism
AKAUv1_1250087	sucC	succinyl-CoA synthetase, beta subunit	-1.55	0.0225	6.2.1.5	20: Citrate cycle (TCA cycle)640: Propanoate metabolism660: C5-Branched dibasic acid metabolism720: Carbon fixation pathways in prokaryotes
AKAUv1_1250093	_	putative Glutamate synthase, large subunit region 2 FMN-binding (GlxD)	-2.12	0.00483	1.4.1.13	250: Alanine, aspartate and glutamate metabolism330: Arginine and proline metabolism471: D-Glutamine and D-glutamate metabolism910: Nitrogen metabolism
AKAUv1_1250096	glnT	glutamine synthetase III	-1.79	0.0273	6.3.1.2	250: Alanine, aspartate and glutamate metabolism330: Arginine and proline metabolism630: Glyoxylate and dicarboxylate metabolism910: Nitrogen metabolism
AKAUv1_1250100	soxB	sarcosine oxidase beta subunit	-1.56	0.00969	1.5.3.1	260: Glycine, serine and threonine metabolism
AKAUv1_1390086	amaB	N-carbamoyl-L-amino acid hydrolase	-2.28	0.00705	3.5.1.87	340: Histidine metabolism
AKAUv1_1470024	phbB	Acetoacetyl-CoA reductase	-1.76	0.0174	1.1.1.36	62: Fatty acid elongation630: Glyoxylate and dicarboxylate metabolism650: Butanoate metabolism
AKAUv1_160018	_	Long-chain-fatty-acid--CoA ligase	-2.18	0.00635	6.2.1.3	71: Fatty acid metabolism
AKAUv1_160022	_	2-dehydropantoate 2-reductase	-1.56	0.0231	1.1.1.169	770: Pantothenate and CoA biosynthesis
AKAUv1_160091	andAa	Anthranilate 1,2-dioxygenase system ferredoxin--NAD(+) reductase component	-1.98	0.0125	1.18.1.3	71: Fatty acid metabolism
AKAUv1_160094	andAc	Anthranilate 1,2-dioxygenase large subunit	-1.56	0.0146	1.14.12.1	627: Aminobenzoate degradation
AKAUv1_160113	fadA	3-ketoacyl-CoA thiolase	-1.51	0.0201	2.3.1.16	62: Fatty acid elongation71: Fatty acid metabolism280: Valine, leucine and isoleucine degradation281: Geraniol degradation360: Phenylalanine metabolism362: Benzoate degradation592: alpha-Linolenic acid metabolism642: Ethylbenzene degradation1040: Biosynthesis of unsaturated fatty acids
AKAUv1_1780022	alc	allantoicase	-1.85	0.0232	3.5.3.4	230: Purine metabolism
AKAUv1_1880013	nirB	nitrite reductase, large subunit, NAD(P)H-binding	-1.81	0.00411	1.7.1.4	910: Nitrogen metabolism
AKAUv1_1880024	cynT	carbonic anhydrase	-1.85	0.0137	4.2.1.1	910: Nitrogen metabolism
AKAUv1_1890016	fadA	3-ketoacyl-CoA thiolase, Acetyl-CoA acetyltransferase	-2.18	0.00635	2.3.1.16, 2.3.1.9	62: Fatty acid elongation71: Fatty acid metabolism72: Synthesis and degradation of ketone bodies280: Valine, leucine and isoleucine degradation281: Geraniol degradation310: Lysine degradation360: Phenylalanine metabolism362: Benzoate degradation380: Tryptophan metabolism592: alpha-Linolenic acid metabolism620: Pyruvate metabolism630: Glyoxylate and dicarboxylate metabolism640: Propanoate metaboli…
AKAUv1_1950003	maeB	putative fused malic enzyme oxidoreductase ; putative phosphotransacetylase	-2.11	0.0082	1.1.1.40, 2.3.1.8	430: Taurine and hypotaurine metabolism620: Pyruvate metabolism640: Propanoate metabolism680: Methane metabolism710: Carbon fixation in photosynthetic organisms720: Carbon fixation pathways in prokaryotes
AKAUv1_1950013	gcl	glyoxylate carboligase	-2.12	0.00608	4.1.1.47	630: Glyoxylate and dicarboxylate metabolism
AKAUv1_1950033	glcB	malate synthase G	-1.75	0.0262	2.3.3.9	620: Pyruvate metabolism630: Glyoxylate and dicarboxylate metabolism
AKAUv1_2290010	_	putative epoxide hydrolase	-1.79	0.00826	3.3.2.10	590: Arachidonic acid metabolism625: Chloroalkane and chloroalkene degradation
AKAUv1_2410029	kdpA	potassium translocating ATPase, subunit A	-1.57	0.0162	3.6.3.12	230: Purine metabolism680: Methane metabolism
AKAUv1_2430010	kbaZ	tagatose 6-phosphate aldolase 1, kbaZ subunit	-1.99	0.00925	4.1.2.40	52: Galactose metabolism
AKAUv1_2430012	polS	Sorbitol dehydrogenase	-1.8	0.0184	1.1.1.14	51: Fructose and mannose metabolism
AKAUv1_2480045	metE	5-methyltetrahydropteroyltriglutamate-homocysteine S-methyltransferase	-1.61	0.02	2.1.1.14	270: Cysteine and methionine metabolism450: Selenocompound metabolism
AKAUv1_2530033	phtD	4,5-dihydroxyphthalate decarboxylase	-1.73	0.0117	4.1.1.55	624: Polycyclic aromatic hydrocarbon degradation
AKAUv1_2530036	athL	Pyrogallol hydroxytransferase large subunit	-1.65	0.00412	1.97.1.2	627: Aminobenzoate degradation
AKAUv1_2560053	lldD	L-lactate dehydrogenase [cytochrome]	-1.62	0.0146	1.1.2.3	620: Pyruvate metabolism
AKAUv1_2560057	aldH	NADP-dependent fatty aldehyde dehydrogenase	-1.86	0.0317	1.2.1.4	10: Glycolysis / Gluconeogenesis620: Pyruvate metabolism930: Caprolactam degradation
AKAUv1_2570013	_	putative epoxide hydrolase	-1.84	0.00942	3.3.2.10	590: Arachidonic acid metabolism625: Chloroalkane and chloroalkene degradation
AKAUv1_2570046	OPR	12-oxophytodienoate reductase 3	-1.62	0.00956	1.3.1.42	592: alpha-Linolenic acid metabolism
AKAUv1_2570080	ALD	Aldehyde dehydrogenase 5, mitochondrial	-2.28	0.00893	1.2.1.3, 1.2.1.4	10: Glycolysis / Gluconeogenesis40: Pentose and glucuronate interconversions53: Ascorbate and aldarate metabolism71: Fatty acid metabolism280: Valine, leucine and isoleucine degradation310: Lysine degradation330: Arginine and proline metabolism340: Histidine metabolism380: Tryptophan metabolism410: beta-Alanine metabolism561: Glycerolipid metabolism620: Pyruvate metabolism625: Chloroalkane and ch…
AKAUv1_2570132	aroE	Shikimate dehydrogenase	-1.95	0.0116	1.1.1.25	400: Phenylalanine, tyrosine and tryptophan biosynthesis
AKAUv1_2570213	ydiF	Acetate CoA-transferase YdiF	-1.79	0.00826	2.8.3.8	627: Aminobenzoate degradation640: Propanoate metabolism650: Butanoate metabolism
AKAUv1_2700025	acs	acetyl-CoA synthetase	-1.98	0.000643	6.2.1.1	10: Glycolysis / Gluconeogenesis620: Pyruvate metabolism640: Propanoate metabolism680: Methane metabolism720: Carbon fixation pathways in prokaryotes
AKAUv1_2820093	rbsA	Ribose import ATP-binding protein RbsA 1	-1.87	0.0199	3.6.3.17	230: Purine metabolism680: Methane metabolism
AKAUv1_3020034	_	putative hydroxymethylglutaryl-CoA lyase	-1.58	0.0343	4.1.3.4	72: Synthesis and degradation of ketone bodies280: Valine, leucine and isoleucine degradation281: Geraniol degradation650: Butanoate metabolism
AKAUv1_3020072	bgaA	Beta-galactosidase BgaA	-2.33	0.000507	3.2.1.23	52: Galactose metabolism531: Glycosaminoglycan degradation600: Sphingolipid metabolism604: Glycosphingolipid biosynthesis - ganglio series
AKAUv1_3180006	gapA	glyceraldehyde-3-phosphate dehydrogenase A	-1.85	0.0288	1.2.1.12	10: Glycolysis / Gluconeogenesis710: Carbon fixation in photosynthetic organisms
AKAUv1_3190102	HPR	Glyoxylate/hydroxypyruvate reductase A HPR2	-1.5	0.0225	1.1.1.79, 1.1.1.81	260: Glycine, serine and threonine metabolism620: Pyruvate metabolism630: Glyoxylate and dicarboxylate metabolism680: Methane metabolism
AKAUv1_3230016	glyA	serine hydroxymethyltransferase	-1.58	0.0343	2.1.2.1	260: Glycine, serine and threonine metabolism460: Cyanoamino acid metabolism630: Glyoxylate and dicarboxylate metabolism670: One carbon pool by folate680: Methane metabolism
AKAUv1_400022	hisC	Histidinol-phosphate aminotransferase 2	-1.69	0.0242	2.6.1.9	130: Ubiquinone and other terpenoid-quinone biosynthesis340: Histidine metabolism350: Tyrosine metabolism360: Phenylalanine metabolism400: Phenylalanine, tyrosine and tryptophan biosynthesis401: Novobiocin biosynthesis950: Isoquinoline alkaloid biosynthesis960: Tropane, piperidine and pyridine alkaloid biosynthesis
AKAUv1_430029	quiA	quinate/shikimate dehydrogenase [Pyrroloquinoline-quinone] (NAD(P)-independent quinate dehydrogenase)	-2.4	0.00369	1.1.5.8	400: Phenylalanine, tyrosine and tryptophan biosynthesis
AKAUv1_480002	trpC	indole-3-glycerol phosphate synthase (IGPS)	-1.68	0.01	4.1.1.48	400: Phenylalanine, tyrosine and tryptophan biosynthesis
AKAUv1_500017	tauD	Alpha-ketoglutarate-dependent taurine dioxygenase	-1.56	0.0231	1.14.11.17	430: Taurine and hypotaurine metabolism
AKAUv1_540006	dhaS	putative aldehyde dehydrogenase DhaS	-1.74	0.0192	1.2.1.3	10: Glycolysis / Gluconeogenesis40: Pentose and glucuronate interconversions53: Ascorbate and aldarate metabolism71: Fatty acid metabolism280: Valine, leucine and isoleucine degradation310: Lysine degradation330: Arginine and proline metabolism340: Histidine metabolism380: Tryptophan metabolism410: beta-Alanine metabolism561: Glycerolipid metabolism620: Pyruvate metabolism625: Chloroalkane and ch…
AKAUv1_540041	chqB	Hydroxyquinol 1,2-dioxygenase	-1.68	0.01	1.13.11.37	361: Chlorocyclohexane and chlorobenzene degradation362: Benzoate degradation
AKAUv1_540113	hbdH	D-beta-hydroxybutyrate dehydrogenase	-1.69	0.0153	1.1.1.30	72: Synthesis and degradation of ketone bodies650: Butanoate metabolism
AKAUv1_540134	fadD	Long-chain-fatty-acid--CoA ligase	-2.61	0.00101	6.2.1.3	71: Fatty acid metabolism
AKAUv1_760183	lpd	Dihydrolipoyl dehydrogenase 3	-1.79	0.014	1.8.1.4	10: Glycolysis / Gluconeogenesis20: Citrate cycle (TCA cycle)260: Glycine, serine and threonine metabolism280: Valine, leucine and isoleucine degradation380: Tryptophan metabolism620: Pyruvate metabolism630: Glyoxylate and dicarboxylate metabolism910: Nitrogen metabolism
AKAUv1_760397	dhaS	putative aldehyde dehydrogenase DhaS	-1.73	0.00894	1.2.1.3	10: Glycolysis / Gluconeogenesis40: Pentose and glucuronate interconversions53: Ascorbate and aldarate metabolism71: Fatty acid metabolism280: Valine, leucine and isoleucine degradation310: Lysine degradation330: Arginine and proline metabolism340: Histidine metabolism380: Tryptophan metabolism410: beta-Alanine metabolism561: Glycerolipid metabolism620: Pyruvate metabolism625: Chloroalkane and ch…
AKAUv1_840018	cysI	Sulfite reductase (NADPH) hemoprotein beta-component	-2.18	0.0031	1.8.1.2	920: Sulfur metabolism
AKAUv1_910021	pdxA	4-hydroxythreonine-4-phosphate dehydrogenase	-1.77	0.0267	1.1.1.262	750: Vitamin B6 metabolism
AKAUv1_910026	mhpF	acetaldehyde-CoA dehydrogenase II, NAD-binding	-1.84	0.0408	1.2.1.10	362: Benzoate degradation620: Pyruvate metabolism621: Dioxin degradation622: Xylene degradation650: Butanoate metabolism
AKAUv1_910033	fahd	Acylpyruvase FAHD1, mitochondrial	-1.69	0.0242	3.7.1.5	350: Tyrosine metabolism
AKAUv1_970064	kdpB	potassium translocating ATPase, subunit B	-1.58	0.0231	3.6.3.12	230: Purine metabolism680: Methane metabolism
