# Supplementary material for: Transcriptional Responses of the Bacterium Burkholderia terrae BS001 to the Fungal Host Lyophyllum sp. Strain Karsten under Soil-Mimicking Conditions
Source: Microb Ecol. 2016 Nov 14;73(1):236–52. doi: 10.1007/s00248-016-0885-7 (PMC5209427; doi:10.1007/s00248-016-0885-7)
Supplement: Supplementary file 12 — (XLS 28 kb) [file 248_2016_885_MOESM12_ESM.xls]

## Sheet: Sheet1
Transcriptional responses of the bacterium Burkholderia terrae BS001 to the fungal host Lyophyllum sp. strain Karsten under soil-mimicking conditions Irshad Ul Haq* Francisco Dini-Andreote and Jan Dirk van Elsas Microbial Ecology, Groningen Institute of Evolutionary Life Sciences (GELIFES), Nijenborgh 7, 9747 AG, University of Groningen, The Netherlands. *Corresponding author: Irshad Ul Haq, Micr…
		Microbial Ecology
		List of differentially expressed genes involved in various KEGG pathways at time point 2 (day 5)
Label	Gene	Product	Log2 fold change	p-value	EC number	KEGG Pathways
AKAUv1_1780022	alc	allantoicase	1.98	0.075	3.5.3.4	230: Purine metabolism
AKAUv1_3070011	mmsB	3-hydroxyisobutyrate dehydrogenase	1.78	0.00188	1.1.1.31	280: Valine, leucine and isoleucine degradation
AKAUv1_930036	_	Beta-galactosidase	-1.58	0.00963	3.2.1.23	52: Galactose metabolism531: Glycosaminoglycan degradation600: Sphingolipid metabolism604: Glycosphingolipid biosynthesis - ganglio series
AKAUv1_1080072	dhaS	putative aldehyde dehydrogenase DhaS	-1.72	0.0561	1.2.1.3	10: Glycolysis / Gluconeogenesis40: Pentose and glucuronate interconversions53: Ascorbate and aldarate metabolism71: Fatty acid metabolism280: Valine, leucine and isoleucine degradation310: Lysine degradation330: Arginine and proline metabolism340: Histidine metabolism380: Tryptophan metabolism410: beta-Alanine metabolism561: Glycerolipid metabolism620: Pyruvate metabolism625: Chloroalkane and ch…
AKAUv1_160081	OPLAH	5-oxoprolinase	-2.06	0.00759	3.5.2.9	480: Glutathione metabolism
AKAUv1_1700025	dcm	DNA cytosine methylase	-1.68	0.00163	2.1.1.37	270: Cysteine and methionine metabolism
AKAUv1_1760084	tiaE	2-oxo-carboxylic acid reductase (glyoxalate reductase) (2-ketoaldonate reductase)	-1.55	0.0216	1.1.1.81, 1.1.1.79, 1.1.1.215	30: Pentose phosphate pathway260: Glycine, serine and threonine metabolism620: Pyruvate metabolism630: Glyoxylate and dicarboxylate metabolism680: Methane metabolism
AKAUv1_2570103	_	putative glutathione S-transferase	-1.94	0.0755	2.5.1.18	480: Glutathione metabolism980: Metabolism of xenobiotics by cytochrome P450982: Drug metabolism - cytochrome P450
AKAUv1_2780017	pld	Pyridoxal 4-dehydrogenase	-1.77	0.0161	1.1.1.107	750: Vitamin B6 metabolism
AKAUv1_2840066	pgsA	phosphatidylglycerophosphate synthetase	-1.62	0.00965	2.7.8.5	564: Glycerophospholipid metabolism
