# Supplementary material for: Transcriptional Responses of the Bacterium Burkholderia terrae BS001 to the Fungal Host Lyophyllum sp. Strain Karsten under Soil-Mimicking Conditions
Source: Microb Ecol. 2016 Nov 14;73(1):236–52. doi: 10.1007/s00248-016-0885-7 (PMC5209427; doi:10.1007/s00248-016-0885-7)
Supplement: Supplementary file 13 — (XLS 27 kb) [file 248_2016_885_MOESM13_ESM.xls]

## Sheet: Sheet1
Transcriptional responses of the bacterium Burkholderia terrae BS001 to the fungal host Lyophyllum sp. strain Karsten under soil-mimicking conditions Irshad Ul Haq* Francisco Dini-Andreote and Jan Dirk van Elsas Microbial Ecology, Groningen Institute of Evolutionary Life Sciences (GELIFES), Nijenborgh 7, 9747 AG, University of Groningen, The Netherlands. *Corresponding author: Irshad Ul Haq, Micr…
Microbial Ecology		List of differentially expressed genes involved in various KEGG pathways at time point 3 (day 8)
Label	Gene	Product	Log2 fold change	p-value	EC number	KEGG Pathways
AKAUv1_1020002	dnaE	Error-prone DNA polymerase	-2.03	0.00459	2.7.7.7	230: Purine metabolism240: Pyrimidine metabolism
AKAUv1_1930128	apaH	Bis(5'-nucleosyl)-tetraphosphatase, symmetrical	-1.66	0.0325	3.6.1.41	230: Purine metabolism
AKAUv1_2940080	dgoA	2-oxo-3-deoxygalactonate 6-phosphate aldolase	-1.58	0.00341	4.1.2.21	52: Galactose metabolism
AKAUv1_3190138	mdlB	(S)-mandelate dehydrogenase	-2.25	0.000149	1.1.99.31	627: Aminobenzoate degradation
AKAUv1_3190139	mdlA	Mandelate racemase	-1.96	0.0257	5.1.2.2	627: Aminobenzoate degradation
AKAUv1_500073	kynB	Kynurenine formamidase	-1.54	0.032	3.5.1.9	380: Tryptophan metabolism630: Glyoxylate and dicarboxylate metabolism
AKAUv1_1600011	_	4-hydroxyproline epimerase	2	0.00184	5.1.1.8	330: Arginine and proline metabolism
AKAUv1_2480024	_	Phenol 2-monooxygenase	1.57	0.0336	1.14.13.7	361: Chlorocyclohexane and chlorobenzene degradation623: Toluene degradation627: Aminobenzoate degradation
AKAUv1_3170015	glyQ	glycine tRNA synthetase, alpha subunit	1.52	0.0329	6.1.1.14	970: Aminoacyl-tRNA biosynthesis
